# Supplementary material for: Transcriptomics and Functional Analysis of Copper Stress Response in the Sulfate-Reducing Bacterium Desulfovibrio alaskensis G20
Source: Int J Mol Sci. 2022 Jan 26;23(3):1396. doi: 10.3390/ijms23031396 (PMC8836040; doi:10.3390/ijms23031396)
Supplement: Supplementary file 1 [file ijms-23-01396-s001.zip]

Archive with 14 entries (14 files):
- Figure S1.png
- Figure S2.png
- Figure S3.png
- Figure S4A.png
- Figure S4B.png
- Figure S4C.png
- Figure S4D.png
- Figure S4E.png
- Figure S4F.png
- Table S3.xlsx
- Table S4.xlsx
- Table S5.xlsx
- Table S6.xlsx
- Supplementary_Information.pdf
