# Supplementary material for: Transcriptomics and Functional Analysis of Copper Stress Response in the Sulfate-Reducing Bacterium Desulfovibrio alaskensis G20
Source: Int J Mol Sci. 2022 Jan 26;23(3):1396. doi: 10.3390/ijms23031396 (PMC8836040; doi:10.3390/ijms23031396)
Supplement: Supplementary file 1 [file ijms-23-01396-s001.zip › Table S3.xlsx]

## Sheet: In 0vs5
Gene_ID	UniProt Entry	Protein name	log2FC	P-value
Dde_3047	Q30WV5	Protein serine/threonine phosphatase	3.05392	0.00325116
Dde_2958	Q30X44	Flagellar basal body rod protein	2.48324	4.29641e-12
Dde_0959	Q313Y6	AIG2 family protein	2.04146	0.00068322
Dde_3729	Q30UX4	ABC transporter related protein	2.00946	0.000277318
Dde_4035	F9XXH4	Uncharacterized protein	1.86698	0.0019552
Dde_1264	Q312T1	PAS modulated sigma54 specific transcriptional regulator, Fis family	1.82329	0.00686643
Dde_3378	Q30VX4	Uncharacterized protein	1.79719	0.00312269
Dde_0930	Q314B5	Uncharacterized protein	1.69872	0.00140547
Dde_3061	Q30WU1	M18 family aminopeptidase (EC 3.4.11.-)	1.6851	0.0146907
Dde_0925	Q314C0	Uncharacterized protein	1.67687	0.00711641
Dde_0985	Q313W0	ATP synthase subunit beta (EC 7.1.2.2) (ATP synthase F1 sector subunit beta) (F-ATPase subunit beta)	1.61464	0.0352573
Dde_0921	Q314C4	Uncharacterized protein	1.54395	0.00248015
Dde_0340	Q316K5	Uncharacterized protein	1.51133	0.000378059
Dde_1710	Q310Y9	Uncharacterized protein	1.48274	1.46577e-06
Dde_3743	Q30UW0	Polar amino acid ABC transporter, inner membrane subunit	1.47974	3.8013e-05
Dde_3105	Q30WP7	Iron-chelate-transporting ATPase (EC 3.6.3.34)	1.35498	0.00276556
Dde_1428	Q312B9	Phosphate-transporting ATPase (EC 3.6.3.27)	1.33045	0.00025419
Dde_0789	Q314Q6	5'-nucleotidase (EC 3.1.3.5)	1.32932	6.56028e-05
Dde_2303	Q30YZ6	Cupin 2 conserved barrel domain protein	1.28354	8.47143e-06
Dde_0611	Q315I4	ABC-type transporter, integral membrane subunit	1.27508	2.82538e-06
Dde_3503	Q30VK0	Uncharacterized protein	1.26842	0.00241504
Dde_4000	F9XXF8	Glycosyl transferase group 1	1.24958	0.00756367
Dde_1925	Q310C4	Uncharacterized protein	1.23291	0.000189256
Dde_0273	Q316S2	ABC-type transporter, integral membrane subunit	1.22466	0.00103362
Dde_2975	Q30X27	Uncharacterized protein	1.22436	0.000382185
Dde_2978	Q30X24	Putative manganese efflux pump MntP	1.21935	0.00379549
Dde_1443	Q312A4	Uncharacterized protein	1.21303	0.000684426
Dde_2185	Q30ZB4	Lipid-A-disaccharide synthase (EC 2.4.1.182)	1.20179	0.000658431
Dde_0641	Q315F4	Phosphatidylglycerophosphatase A (EC 3.1.3.27) (Phosphatidylglycerolphosphate phosphatase A)	1.19458	0.0124416
Dde_3265	Q30W87	Microcompartments protein	1.19089	0.0225357
Dde_3164	Q30WI8	Phosphoesterase RecJ domain protein	1.1889	0.0144219
Dde_1508	Q311T9	ABC-type transporter, integral membrane subunit	1.17576	0.00096407
Dde_0497	Q315U8	Ferric uptake regulation protein	1.16572	0.0181087
Dde_3331	Q30W21	Alpha-D-ribose 1-methylphosphonate 5-phosphate C-P lyase (PRPn C-P lyase) (EC 4.7.1.1)	1.1555	0.00242551
Dde_1901	Q310E8	Uncharacterized protein	1.15261	0.00216235
Dde_2656	Q30XZ4	Adenosylmethionine-8-amino-7-oxononanoate aminotransferase (EC 2.6.1.62) (7,8-diamino-pelargonic acid aminotransferase) (DAPA AT) (DAPA aminotransferase) (7,8-diaminononanoate synthase) (DANS) (Diaminopelargonic acid synthase)	1.13944	0.000735678
Dde_3040	Q30WW2	Putative two component, sigma54 specific, transcriptional regulator	1.13517	0.0025387
Dde_3333	Q30W19	Phosphonate C-P lyase system protein PhnL (EC 3.6.3.28)	1.12508	0.0432319
Dde_0877	Q314G8	Uncharacterized protein	1.11835	0.000158088
Dde_3742	Q30UW1	ABC-type transporter, periplasmic subunit family 3	1.10107	0.000392789
Dde_3336	Q30W16	Ribose 1,5-bisphosphate phosphokinase PhnN (EC 2.7.4.23) (Ribose 1,5-bisphosphokinase)	1.09856	0.0184185
Dde_2764	Q30XN6	ABC-type transporter, periplasmic subunit family 3	1.09808	0.00107581
Dde_1055	Q313P0	ABC transporter related protein	1.09203	0.00267698
Dde_2433	Q30YL6	CMP/dCMP deaminase zinc-binding protein	1.09175	0.000317138
Dde_2305	Q30YZ4	Uncharacterized protein	1.09048	0.0119969
Dde_1473	Q311X4	Tetratricopeptide TPR_2 repeat protein	1.0895	0.002196
Dde_0673	Q315C2	Glycine betaine/L-proline ABC transporter, ATPase subunit (EC 3.6.3.32)	1.08238	0.000549496
Dde_3383	Q30VW9	Uncharacterized protein	1.08074	0.0434463
Dde_1429	Q312B8	ABC-type transporter, periplasmic subunit family 3	1.07868	0.00587481
Dde_1763	Q310T6	Uncharacterized protein	1.07683	0.00944666
Dde_3744	Q30UV9	Phosphonate-transporting ATPase (EC 3.6.3.28)	1.07109	0.000174158
Dde_2304	Q30YZ5	Uncharacterized protein	1.05568	0.0426533
Dde_0795	Q314Q0	Uncharacterized protein	1.05554	0.0105807
Dde_1858	Q310J1	Restriction endonuclease	1.05523	0.0131012
Dde_1690	Q311A9	Dihydrolipoyl dehydrogenase (EC 1.8.1.4)	1.05026	0.000116602
Dde_2752	Q30XP8	Histone family protein DNA-binding protein	1.04961	0.0331345
Dde_1827	Q310M2	Protoheme IX farnesyltransferase (EC 2.5.1.141) (Heme B farnesyltransferase) (Heme O synthase)	1.03633	0.0231784
Dde_2430	Q30YL9	Acyl carrier protein (ACP)	1.03475	0.000783717
Dde_1401	Q312E6	Histidinol-phosphate transaminase (EC 2.6.1.9)	1.0327	0.00605444
Dde_2512	Q30YD7	Transcription elongation factor GreA (Transcript cleavage factor GreA)	1.03153	0.000408532
Dde_0734	Q314W1	Polysaccharide deacetylase	1.02773	0.0213085
Dde_3011	Q30WZ1	Adenylosuccinate lyase (ASL) (EC 4.3.2.2) (Adenylosuccinase)	1.0275	8.82335e-05
Dde_2308	Q30YZ1	Phosphonate-transporting ATPase (EC 3.6.3.28)	1.02682	0.00209522
Dde_0928	Q314B7	Uncharacterized protein	1.02271	0.0253089
Dde_3264	Q30W88	Microcompartments protein	1.01952	0.0273039
Dde_3289	Q30W63	Uncharacterized protein	1.01815	0.013546
Dde_3369	Q30VY3	Uncharacterized protein	1.01772	0.0344601
Dde_0456	Q315Y9	TonB family protein	1.01495	0.0159951
Dde_0630	Q315G5	Putative sodium symporter protein	1.01452	0.00288535
Dde_3655	Q30V48	Aldose 1-epimerase (EC 5.1.3.3)	1.0087	0.000357685
Dde_1158	Q313D7	Putative phage repressor	1.00664	0.0146706
Dde_2887	Q30XB4	Glycosyl transferase group 1	1.00076	0.0109586
Dde_0137	Q317F8	ABC-type transporter, integral membrane subunit	0.999806	0.000420518
Dde_1285	Q312R0	Response regulator receiver protein	0.997361	0.0265804
Dde_0130	Q317G5	Transcriptional regulator, DeoR family	0.994968	0.00329696
Dde_2959	Q30X43	Sigma54 specific transcriptional regulator, Fis family	0.990625	0.000925333
Dde_0293	Q316Q2	Polyketide cyclase/dehydrase	0.986675	0.0315668
Dde_3033	Q30WW9	Amidohydrolase (EC 3.5.1.47)	0.985623	0.00309483
Dde_2767	Q30XN3	Formate-dependent phosphoribosylglycinamide formyltransferase (5'-phosphoribosylglycinamide transformylase 2) (Formate-dependent GAR transformylase) (EC 2.1.2.-) (GAR transformylase 2) (GART 2) (Non-folate glycinamide ribonucleotide transformylase) (Phosphoribosylglycinamide formyltransferase 2)	0.9837	0.00259523
Dde_3272	Q30W80	Microcompartments protein	0.983396	0.00147825
Dde_3656	Q30V47	Glycerol-3-phosphate-transporting ATPase (EC 3.6.3.20)	0.980869	0.000436341
Dde_3342	Q30W10	Integrase catalytic region	0.974616	0.000185832
Dde_1560	Q311N9	Regulatory protein MarR	0.974087	0.0102668
Dde_0274	Q316S1	ABC-type transporter, integral membrane subunit	0.971471	0.00195925
Dde_3171	Q30WI1	GCN5-related N-acetyltransferase	0.969712	0.00267166
Dde_1484	Q311W3	tRNA (guanosine(18)-2'-O)-methyltransferase (EC 2.1.1.34) (tRNA [Gm18] methyltransferase)	0.968671	0.00132142
Dde_1008	Q313T7	Histidinol dehydrogenase (HDH) (EC 1.1.1.23)	0.966761	0.0188893
Dde_1924	Q310C5	Uncharacterized protein	0.960414	0.00512546
Dde_0929	Q314B6	Uncharacterized protein	0.959143	0.00183109
Dde_3275	Q30W77	Putative shell protein	0.958541	0.0200197
Dde_3222	Q30WD0	3-isopropylmalate dehydrogenase (EC 1.1.1.85) (3-IPM-DH) (Beta-IPM dehydrogenase) (IMDH)	0.956406	0.0305789
Dde_3274	Q30W78	Uncharacterized protein	0.954268	0.00196752
Dde_1125	Q313H0	Phosphatidate cytidylyltransferase (EC 2.7.7.41)	0.951429	0.00647716
Dde_1066	Q313M9	DUF4376 domain-containing protein	0.9454	0.0310064
Dde_0728	Q314W7	Oligopeptide transporter OPT superfamily protein	0.94465	0.000615154
Dde_1335	Q312L0	Uncharacterized protein	0.94271	0.000849935
Dde_1758	Q310U1	Uncharacterized protein	0.94209	0.0400101
Dde_1203	Q312Z2	Thioredoxin-disulfide reductase (EC 1.8.1.9)	0.941086	0.00501839
Dde_2405	Q30YP4	Spermidine export protein MdtI	0.940133	0.029144
Dde_3086	Q30WR6	Cobalamin B12-binding domain protein	0.931996	0.0163981
Dde_3659	Q30V44	ABC-type transporter, integral membrane subunit	0.930616	0.0121961
Dde_3657	Q30V46	Extracellular solute-binding protein family 1	0.929862	0.000802361
Dde_0314	Q316N1	Putative pre-16S rRNA nuclease (EC 3.1.-.-)	0.929505	0.00085442
Dde_0881	Q314G4	Glycosyl transferase group 1	0.926088	0.00697214
Dde_2809	Q30XJ2	DUF2179 domain-containing protein	0.92484	0.000596962
Dde_1961	Q30ZY8	DUF374 domain-containing protein	0.924628	0.000334711
Dde_0629	Q315G6	Putative CBS domain and cyclic nucleotide-regulated nucleotidyltransferase	0.922316	0.00066123
Dde_1929	Q310C0	Uncharacterized protein	0.921137	0.00262853
Dde_1402	Q312E5	Glycosyl transferase group 1	0.918998	0.0367816
Dde_0451	Q315Z4	Nickel-transporting ATPase., Fe(3+)-transporting ATPase (EC 3.6.3.24) (EC 3.6.3.30)	0.913209	0.000771203
Dde_2911	Q30X91	Toxin	0.907929	0.00238864
Dde_3386	Q30VW6	Phage tail tape measure protein, TP901 family	0.907761	0.00295352
Dde_3352	Q30W00	Uncharacterized protein	0.905976	0.0120847
Dde_1904	Q310E5	Site-specific DNA-methyltransferase (Adenine-specific) (EC 2.1.1.72)	0.90586	0.0011698
Dde_0363	Q316I2	Hydrogenase expression/formation protein HypE	0.904904	0.0293317
Dde_3687	Q30V16	3-deoxy-D-manno-octulosonate cytidylyltransferase (EC 2.7.7.38)	0.90349	0.00169976
Dde_0975	Q313X0	Pseudouridine synthase	0.903078	0.00089463
Dde_3097	Q30WQ5	Putative two component, sigma54 specific, transcriptional regulator	0.901857	0.00168699
Dde_3284	Q30W68	Microcompartments protein	0.900118	0.0324513
Dde_3649	Q30V54	Peptide chain release factor 3 (RF-3)	0.898687	0.00363037
Dde_3396	Q30VV6	Uncharacterized protein	0.897314	0.00592902
Dde_1899	Q310F0	Uncharacterized protein	0.895207	0.0326854
Dde_1824	Q310M5	Cytochrome aa3-type quinol oxidase subunit III	0.894385	0.000705613
Dde_1824	Q310M5	Cytochrome aa3-type quinol oxidase subunit III	0.894385	0.000705613
Dde_3191	Q30WG1	Phosphoribosylformylglycinamidine synthase subunit PurL (FGAM synthase) (EC 6.3.5.3) (Formylglycinamide ribonucleotide amidotransferase subunit II) (FGAR amidotransferase II) (FGAR-AT II) (Glutamine amidotransferase PurL) (Phosphoribosylformylglycinamidine synthase subunit II)	0.894041	0.000316241
Dde_2493	Q30YF6	Type III restriction protein res subunit	0.890991	0.00516599
Dde_2388	Q30YR1	3'-5' exonuclease	0.890518	0.00327362
Dde_1115	Q313I0	Uncharacterized protein	0.887362	0.00548898
Dde_1193	Q313A2	Component of nickel ABC transport system	0.883582	0.0172931
Dde_3351	Q30W01	AAA domain-containing protein	0.883402	0.0115082
Dde_1202	Q312Z3	Thioredoxin domain-containing protein	0.880855	0.0160656
Dde_1934	Q310B5	Putative bacteriophage-like protein	0.880266	0.0352452
Dde_2413	Q30YN6	Nitroreductase	0.880038	0.00283984
Dde_3187	Q30WG5	Nucleotide sugar dehydrogenase (EC 1.1.1.22)	0.876995	0.00535357
Dde_3325	Q30W27	Phosphonate ABC transporter, periplasmic phosphonate binding protein	0.876568	0.00119081
Dde_3699	Q30V04	Oligosaccharyl transferase STT3 subunit	0.872369	0.00969788
Dde_1529	Q311S0	Cobalamin biosynthesis protein CobD	0.871264	0.0429543
Dde_0582	Q315L3	Ion-translocating oxidoreductase complex subunit D (EC 7.-.-.-) (Rnf electron transport complex subunit D)	0.869918	0.00257558
Dde_3059	Q30WU3	L-seryl-tRNA(Sec) selenium transferase (EC 2.9.1.1) (Selenocysteine synthase) (Sec synthase) (Selenocysteinyl-tRNA(Sec) synthase)	0.86697	0.00957694
Dde_0900	Q314E5	RNA polymerase sigma factor, sigma-70 family	0.861544	0.000842845
Dde_3060	Q30WU2	UDP-glucuronate decarboxylase (EC 4.1.1.35)	0.859075	0.0134621
Dde_3267	Q30W85	Alcohol dehydrogenase (EC 1.1.1.1)	0.858323	0.00415625
Dde_1444	Q312A3	SufBD protein	0.857184	0.00230628
Dde_3211	Q30WE1	Split soret cytochrome c	0.850205	0.00805561
Dde_0899	Q314E6	Uncharacterized protein	0.850064	0.00314332
Dde_0325	Q316M0	CBS domain containing protein	0.849468	0.00141137
Dde_2324	Q30YX5	Crossover junction endodeoxyribonuclease RuvC (EC 3.1.22.4) (Holliday junction nuclease RuvC) (Holliday junction resolvase RuvC)	0.849296	0.0247715
Dde_0172	Q317C3	Glycerol-3-phosphate acyltransferase (Acyl-PO4 G3P acyltransferase) (Acyl-phosphate--glycerol-3-phosphate acyltransferase) (G3P acyltransferase) (GPAT) (EC 2.3.1.275) (Lysophosphatidic acid synthase) (LPA synthase)	0.847064	0.0125638
Dde_3167	Q30WI5	Polyribonucleotide nucleotidyltransferase (EC 2.7.7.8) (Polynucleotide phosphorylase) (PNPase)	0.845975	0.000670283
Dde_0369	Q316H6	Methyl-accepting chemotaxis sensory transducer	0.845684	0.00182548
Dde_2985	Q30X17	Release factor glutamine methyltransferase (RF MTase) (EC 2.1.1.297) (N5-glutamine methyltransferase PrmC) (Protein-(glutamine-N5) MTase PrmC) (Protein-glutamine N-methyltransferase PrmC)	0.841657	0.0073372
Dde_0701	Q314Z4	Xanthine permease	0.839481	0.00226494
Dde_0689	Q315A6	Uncharacterized protein	0.838026	0.0262267
Dde_1852	Q310J7	Glycosyl transferase group 1	0.83759	0.000548237
Dde_1636	Q311G3	Uncharacterized protein	0.836251	0.0349563
Dde_0837	Q314K8	Glycosyl transferase family 2	0.834757	0.0483145
Dde_0635	Q315G0	Tripartite ATP-independent periplasmic transporter DctQ component	0.830757	0.0068316
Dde_1491	Q311V6	Endonuclease III (EC 4.2.99.18) (DNA-(apurinic or apyrimidinic site) lyase)	0.830702	0.0185674
Dde_0395	Q316F0	ABC-type transporter, periplasmic subunit family 3	0.830633	0.0420302
Dde_1921	Q310C8	DNA primase catalytic core domain-containing protein	0.827556	0.00361874
Dde_0536	Q315Q9	Heme chaperone HemW	0.826761	0.0128403
Dde_3684	Q30V19	HTH arsR-type domain-containing protein	0.826541	0.0349149
Dde_0577	Q315L8	LemA family protein	0.825947	0.0250318
Dde_3339	Q30W13	Glutathione-dependent formaldehyde-activating GFA	0.823244	0.00273962
Dde_1922	Q310C7	UvrD/REP helicase	0.822266	0.00555387
Dde_3377	Q30VX5	Uncharacterized protein	0.822022	0.0142601
Dde_3282	Q30W70	Choline trimethylamine-lyase (Choline TMA-lyase) (EC 4.3.99.4) (Choline utilization protein C) (Glycyl radical enzyme CutC) (GRE CutC)	0.819681	0.00541692
Dde_1154	Q313E1	Uncharacterized protein	0.819289	0.0467944
Dde_2494	Q30YF5	Filamentation induced by cAMP protein Fic	0.818702	0.0147323
Dde_1917	Q310D2	Uncharacterized protein	0.817613	0.0154631
Dde_0890	Q314F5	Uncharacterized protein	0.816795	0.000838899
Dde_2714	Q30XT6	Lipoyl synthase (EC 2.8.1.8) (Lip-syn) (LS) (Lipoate synthase) (Lipoic acid synthase) (Sulfur insertion protein LipA)	0.815803	0.0256532
Dde_0850	Q314J5	Two component, sigma54 specific, transcriptional regulator, Fis family	0.815166	0.00658061
Dde_0229	Q316W6	Uncharacterized protein	0.815163	0.0174088
Dde_2957	Q30X45	GTP cyclohydrolase FolE2 (EC 3.5.4.16)	0.812423	0.00856527
Dde_3303	Q30W49	Probable membrane transporter protein	0.8111	0.00397866
Dde_3320	Q30W32	Glycosyl transferase family 2	0.811023	0.00489603
Dde_1204	Q312Z1	Sodium/sulphate symporter	0.808962	0.00215972
Dde_1533	Q311R6	50S ribosomal subunit assembly factor BipA (EC 3.6.5.-) (GTP-binding protein BipA)	0.808683	0.00344251
Dde_1339	Q312K6	Phosphonate-transporting ATPase (EC 3.6.3.28)	0.808197	0.0206075
Dde_1506	Q311U1	Xanthine-guanine phosphoribosyltransferase (XGPRT) (EC 2.4.2.-) (EC 2.4.2.22) (Xanthine phosphoribosyltransferase)	0.806005	0.0186652
Dde_0448	Q315Z7	ABC-type transporter, periplasmic subunit	0.803903	0.00504155
Dde_3561	Q30VE2	Methyl-accepting chemotaxis sensory transducer	0.803886	0.0016001
Dde_0628	Q315G7	DNA-directed DNA polymerase (EC 2.7.7.7)	0.803355	0.0133442
Dde_3032	Q30WX0	Uncharacterized protein	0.802242	0.0260009
Dde_0146	Q317E9	ABC-type glycine betaine transport, periplasmic subunit	0.801441	0.00318219
Dde_2662	Q30XY8	8-amino-7-oxononanoate synthase (EC 2.3.1.47)	0.799752	0.011702
Dde_3095	Q30WQ7	Peptidase U32	0.798379	0.00969438
Dde_3077	Q30WS5	Metal dependent phosphohydrolase	0.798348	0.00149969
Dde_1900	Q310E9	Uncharacterized protein	0.796979	0.0214165
Dde_3122	Q30WN0	Glycosyl transferase family 39	0.796573	0.00236747
Dde_3034	Q30WW8	L-serine ammonia-lyase (EC 4.3.1.17)	0.794491	0.00235902
Dde_2852	Q30XE9	Amino acid carrier protein	0.794004	0.00541304
Dde_0668	Q315C7	Bcr/CflA family efflux transporter	0.791324	0.0117697
Dde_1054	Q313P1	N-(5'-phosphoribosyl)anthranilate isomerase (PRAI) (EC 5.3.1.24)	0.791313	0.0325018
Dde_2365	Q30YT4	Type II secretion system F domain-containing protein	0.790367	0.00423371
Dde_2935	Q30X67	Polysulphide reductase NrfD	0.789804	0.00343915
Dde_1551	Q311P8	D-alanyl-D-alanine dipeptidase (D-Ala-D-Ala dipeptidase) (EC 3.4.13.22)	0.789788	0.00282739
Dde_1124	Q313H1	Aromatic-L-amino-acid decarboxylase (EC 4.1.1.28)	0.789176	0.00342273
Dde_2434	Q30YL5	Riboflavin biosynthesis protein RibD [Includes: Diaminohydroxyphosphoribosylaminopyrimidine deaminase (DRAP deaminase) (EC 3.5.4.26) (Riboflavin-specific deaminase); 5-amino-6-(5-phosphoribosylamino)uracil reductase (EC 1.1.1.193) (HTP reductase)]	0.7866	0.0325388
Dde_3689	Q30V14	Phosphoglycerate dehydrogenase (EC 1.1.1.95)	0.786538	0.0196009
Dde_1366	Q312H9	Lipoprotein releasing system, transmembrane protein, LolC/E family	0.784054	0.0108358
Dde_0851	Q314J4	Teichoic-acid-transporting ATPase (EC 3.6.3.40)	0.783911	0.00559973
Dde_1422	Q312C5	Methylenetetrahydrofolate--tRNA-(uracil-5-)-methyltransferase TrmFO (EC 2.1.1.74) (Folate-dependent tRNA (uracil-5-)-methyltransferase) (Folate-dependent tRNA(M-5-U54)-methyltransferase)	0.782182	0.0134982
Dde_0289	Q316Q6	Proprionate catabolism activator, Fis family	0.780804	0.00864777
Dde_1644	Q311F5	DegV family protein	0.780738	0.00459156
Dde_2364	Q30YT5	Type II secretion system F domain-containing protein	0.77987	0.0177261
Dde_3326	Q30W26	Phosphonate ABC transporter, inner membrane subunit	0.779434	0.0109991
Dde_1979	Q30ZX0	Methylglyoxal synthase (MGS) (EC 4.2.3.3)	0.777395	0.0343148
Dde_3735	Q30UW8	Alpha/beta hydrolase fold protein	0.776889	0.00927147
Dde_2736	Q30XR4	Amidohydrolase 2	0.773939	0.0083957
Dde_3298	Q30W54	Tryptophan/tyrosine permease	0.773698	0.0174097
Dde_2408	Q30YP1	YcaO-domain protein	0.773235	0.00149195
Dde_0193	Q317A2	Long-chain-fatty-acid--CoA ligase (EC 6.2.1.3)	0.771733	0.00613028
Dde_1926	Q310C3	PDDEXK_1 domain-containing protein	0.771627	0.0136188
Dde_3782	Q30US2	Histidine kinase (EC 2.7.13.3)	0.771581	0.00253456
Dde_3281	Q30W71	Choline trimethylamine-lyase activating enzyme (EC 1.97.1.-) (Choline utilization protein D) (GRE activase CutD) (Glycyl-radical enzyme activating enzyme CutD) (GRE activating enzyme CutD)	0.770668	0.00950496
Dde_3374	Q30VX8	Phage head morphogenesis protein, SPP1 gp7 family	0.76999	0.00515776
Dde_1196	Q312Z9	CheC domain protein	0.769963	0.0310931
Dde_2808	Q30XJ3	Magnesium chelatase ChlI subunit	0.769752	0.00846515
Dde_2747	Q30XQ3	Lysine 2,3-aminomutase YodO family protein (EC 5.4.3.2)	0.769429	0.00507508
Dde_1962	Q30ZY7	Lipid A biosynthesis acyltransferase	0.767363	0.037864
Dde_3102	Q30WQ0	Nucleoside recognition domain protein	0.766429	0.0489524
Dde_3308	Q30W44	Diguanylate cyclase	0.765921	0.0137092
Dde_1059	Q313N6	PhoH family protein	0.765752	0.00935372
Dde_2382	Q30YR7	Uncharacterized protein	0.764157	0.00655451
Dde_3319	Q30W33	Uncharacterized protein	0.763547	0.0284698
Dde_0569	Q315M6	Diguanylate cyclase	0.762406	0.0070395
Dde_2091	Q30ZK8	Glutamine-dependent NAD(+) synthetase (EC 6.3.5.1) (NAD(+) synthase [glutamine-hydrolyzing])	0.758427	0.0104372
Dde_3382	Q30VX0	Uncharacterized protein	0.756604	0.0125157
Dde_3532	Q30VH1	Uncharacterized protein	0.755804	0.0122547
Dde_3273	Q30W79	Ethanolamine utilization protein EutN/carboxysome structural protein Ccml	0.755042	0.0100379
Dde_3087	Q30WR5	Diguanylate cyclase	0.754259	0.0277447
Dde_0608	Q315I7	Monosaccharide-transporting ATPase (EC 3.6.3.17)	0.752363	0.0132048
Dde_0284	Q316R1	Uncharacterized protein	0.749772	0.0267806
Dde_0843	Q314K2	Glycosyl transferase family 2	0.748939	0.00571533
Dde_0908	Q314D7	Filamentation induced by cAMP protein Fic	0.747038	0.00262158
Dde_0901	Q314E4	Uncharacterized protein	0.746472	0.0467312
Dde_1628	Q311H1	Diguanylate cyclase/phosphodiesterase with CBS domains	0.746102	0.00140142
Dde_0960	Q313Y5	Regulatory protein TetR	0.745196	0.00346198
Dde_2038	Q30ZR1	SurA domain-containing protein	0.744855	0.0208353
Dde_1786	Q310R3	Lytic transglycosylase catalytic	0.743544	0.0100762
Dde_1418	Q312C9	Type I secretion system ATPase (EC 3.6.3.43)	0.743277	0.00565051
Dde_2825	Q30XH6	PAS modulated sigma54 specific transcriptional regulator, Fis family	0.742835	0.00296505
Dde_1854	Q310J5	Na+/Ca+ antiporter, CaCA family	0.742167	0.0321377
Dde_0892	Q314F3	Uncharacterized protein	0.740564	0.00195258
Dde_0656	Q315D9	4Fe-4S ferredoxin iron-sulfur binding domain protein	0.738714	0.0467261
Dde_1546	Q311Q3	Transcriptional regulator, IclR family	0.737706	0.0326775
Dde_1809	Q310P0	tRNA uridine 5-carboxymethylaminomethyl modification enzyme MnmG (Glucose-inhibited division protein A)	0.736047	0.00471313
Dde_3360	Q30VZ2	DNA-binding protein	0.735372	0.00624013
Dde_0572	Q315M3	Carboxynorspermidine synthase	0.732832	0.00723696
Dde_0906	Q314D9	UvrD/REP helicase	0.732491	0.00296373
Dde_0213	Q316Y2	Polyamine-transporting ATPase (EC 3.6.3.31)	0.732011	0.0221937
Dde_3372	Q30VY0	Portal protein, putative	0.731908	0.00675579
Dde_3718	Q30UY5	Histidine kinase (EC 2.7.13.3)	0.730236	0.0054833
Dde_1181	Q313B4	Oligopeptide/dipeptide ABC transporter, ATPase subunit (EC 3.6.3.24)	0.729807	0.0109416
Dde_0449	Q315Z6	ABC-type transporter, integral membrane subunit	0.729769	0.0321767
Dde_3233	Q30WB9	Histidine kinase (EC 2.7.13.3)	0.72973	0.00100428
Dde_1800	Q310P9	Flagellar synthesis regulator FleN	0.729689	0.00646045
Dde_0334	Q316L1	Amidophosphoribosyltransferase (ATase) (EC 2.4.2.14) (Glutamine phosphoribosylpyrophosphate amidotransferase) (GPATase)	0.728634	0.00474836
Dde_2157	Q30ZE2	Tetratricopeptide TPR_1 repeat-containing protein	0.728124	0.00973425
Dde_3606	Q30V97	Uncharacterized protein	0.72699	0.00511777
Dde_1516	Q311T1	YbbR family protein	0.725453	0.00408825
Dde_3367	Q30VY5	Peptidase M15A	0.721357	0.0249045
Dde_0691	Q315A4	Integral membrane protein TerC	0.7213	0.0120458
Dde_1579	Q311M0	Uncharacterized protein	0.719825	0.0242884
Dde_1829	Q310M0	L-aspartate oxidase (EC 1.4.3.16)	0.718246	0.0102984
Dde_1587	Q311L2	PDDEXK_1 domain-containing protein	0.717505	0.0157767
Dde_1205	Q312Z0	Uncharacterized protein	0.717033	0.0167014
Dde_1288	Q312Q7	Tetratricopeptide TPR_1 repeat-containing protein	0.716098	0.00716065
Dde_2846	Q30XF5	DUF218 domain-containing protein	0.714294	0.0162631
Dde_2354	Q30YU5	Nuclease (SNase domain-containing protein)	0.713936	0.0391117
Dde_1602	Q311J7	Xenobiotic-transporting ATPase (EC 3.6.3.44)	0.713274	0.0141143
Dde_0157	Q317D8	Transcriptional regulator, GntR family with aminotransferase domain-containing protein	0.711916	0.00346472
Dde_0896	Q314E9	Resolvase domain-containing protein	0.711794	0.0123224
Dde_1016	Q313S9	Two component, sigma54 specific, transcriptional regulator, Fis family	0.71114	0.00487496
Dde_1477	Q311X0	Cytochrome c assembly protein	0.710813	0.0257797
Dde_0243	Q316V2	Peptidase M23	0.710318	0.015006
Dde_0800	Q314P5	4Fe-4S ferredoxin iron-sulfur binding domain-containing protein	0.70667	0.0145165
Dde_3675	Q30V28	Uncharacterized protein	0.706406	0.00748917
Dde_0702	Q314Z3	S-adenosylhomocysteine deaminase (EC 3.5.4.28)	0.702109	0.012095
Dde_1042	Q313Q3	UDP-N-acetylglucosamine--N-acetylmuramyl-(pentapeptide) pyrophosphoryl-undecaprenol N-acetylglucosamine transferase (EC 2.4.1.227) (Undecaprenyl-PP-MurNAc-pentapeptide-UDPGlcNAc GlcNAc transferase)	0.699059	0.00978094
Dde_0903	Q314E2	Uncharacterized protein	0.698841	0.0101328
Dde_1770	Q310S9	Lipopolysaccharide export system ATP-binding protein LptB	0.697969	0.0119721
Dde_2993	Q30X09	50S ribosomal protein L1	0.697267	0.0107852
Dde_1041	Q313Q4	Cell wall polymerase (EC 2.4.1.129) (Peptidoglycan polymerase)	0.697038	0.0318851
Dde_0276	Q316R9	Cystathionine beta-lyase (EC 4.4.1.8)	0.695669	0.0385302
Dde_3317	Q30W35	Asparagine synthase (Glutamine-hydrolyzing)	0.694815	0.0335679
Dde_1333	Q312L2	Uncharacterized protein	0.694685	0.0213758
Dde_2393	Q30YQ6	Single-stranded nucleic acid binding R3H domain-containing protein	0.694465	0.00967109
Dde_1860	Q310I9	Restriction modification system DNA specificity domain-containing protein	0.693455	0.00707083
Dde_3055	Q30WU7	Pyruvate formate-lyase PFL	0.692643	0.00275943
Dde_3279	Q30W73	Acetaldehyde dehydrogenase (Acetylating) (EC 1.2.1.10)	0.692611	0.0110156
Dde_2384	Q30YR5	Response regulator receiver	0.692438	0.0122093
Dde_2820	Q30XI1	Protein-tyrosine-phosphatase (EC 3.1.3.48)	0.69228	0.0238792
Dde_3030	Q30WX2	Uncharacterized protein	0.691838	0.0123407
Dde_1657	Q311E2	Threonine aldolase (EC 4.1.2.5)	0.690331	0.00565048
Dde_0529	Q315R6	Cobyrinate a,c-diamide synthase (EC 6.3.5.11) (Cobyrinic acid a,c-diamide synthetase)	0.689925	0.0210697
Dde_2084	Q30ZL5	Phenylacetate-coenzyme A ligase (EC 6.2.1.30) (Phenylacetyl-CoA ligase)	0.689872	0.0138922
Dde_0136	Q317F9	Adenine deaminase (Adenase) (Adenine aminase) (EC 3.5.4.2)	0.689069	0.0238811
Dde_2695	Q30XV5	RNA methyltransferase, TrmA family	0.689054	0.00517036
Dde_2271	Q30Z28	Inner membrane protein binds 2 heme b	0.688828	0.0118984
Dde_3361	Q30VZ1	Integrase catalytic region	0.688782	0.0101689
Dde_2028	Q30ZS1	Adenylate kinase (AK) (EC 2.7.4.3) (ATP-AMP transphosphorylase) (ATP:AMP phosphotransferase) (Adenylate monophosphate kinase)	0.68838	0.025844
Dde_2635	Q30Y15	Phenylalanine--tRNA ligase alpha subunit (EC 6.1.1.20) (Phenylalanyl-tRNA synthetase alpha subunit) (PheRS)	0.688127	0.0245753
Dde_0277	Q316R8	Anaerobic ribonucleoside-triphosphate reductase (EC 1.17.4.2)	0.686715	0.00583052
Dde_0845	Q314K0	O-antigen polymerase	0.686505	0.0172517
Dde_3311	Q30W41	Autoinducer 2-binding periplasmic protein LuxP	0.686434	0.0111954
Dde_0543	Q315Q2	Probable lipid II flippase MurJ	0.68553	0.0133227
Dde_1007	Q313T8	Phosphoribosylaminoimidazole-succinocarboxamide synthase (EC 6.3.2.6) (SAICAR synthetase)	0.685251	0.00503741
Dde_0328	Q316L7	Response regulator receiver protein	0.685149	0.00724262
Dde_2049	Q30ZQ0	(R)-citramalate synthase (EC 2.3.1.182)	0.683443	0.0080026
Dde_0530	Q315R5	Uncharacterized protein	0.680814	0.0103466
Dde_1588	Q311L1	DNA helicase (EC 3.6.4.12)	0.68076	0.00919872
Dde_2687	Q30XW3	PAS/PAC sensor signal transduction histidine kinase	0.680546	0.0061569
Dde_3452	Q30VQ1	Serine--pyruvate transaminase (EC 2.6.1.51)	0.680461	0.0310736
Dde_3076	Q30WS6	Metal dependent phosphohydrolase	0.680123	0.0114174
Dde_0811	Q314N4	Peptidase M24	0.679861	0.0103464
Dde_0468	Q315X7	CoA-binding domain-containing protein	0.676152	0.00972199
Dde_1337	Q312K8	Na+/solute symporter	0.675092	0.0120146
Dde_0296	Q316P9	Bifunctional protein FolD [Includes: Methylenetetrahydrofolate dehydrogenase (EC 1.5.1.5); Methenyltetrahydrofolate cyclohydrolase (EC 3.5.4.9)]	0.672043	0.0481223
Dde_2297	Q30Z02	Uncharacterized protein	0.67177	0.0165553
Dde_2963	Q30X39	S-adenosylhomocysteine deaminase (EC 3.5.4.28)	0.67155	0.0173973
Dde_2357	Q30YU2	Flp/Fap pilin component	0.671269	0.0241783
Dde_1065	Q313N0	Uncharacterized protein	0.671203	0.00815947
Dde_3054	Q30WU8	Glycyl-radical enzyme activating protein family (EC 1.97.1.4)	0.670092	0.00782072
Dde_1652	Q311E7	7TM receptor with intracellular metal dependent phosphohydrolase	0.66948	0.00628138
Dde_0905	Q314E0	ERCC4 domain protein	0.666284	0.0323292
Dde_0031	Q317P4	Cobyrinic acid ac-diamide synthase	0.666184	0.0102063
Dde_3306	Q30W46	ABC-type glycine betaine transport, periplasmic subunit	0.665605	0.0253476
Dde_3671	Q30V32	ABC-type transporter, integral membrane subunit	0.662593	0.0180385
Dde_1603	Q311J6	NAD_synthase domain-containing protein	0.662381	0.0165029
Dde_2030	Q30ZR9	Trk system potassium uptake protein TrkA	0.661893	0.0177778
Dde_0729	Q314W6	Uncharacterized protein	0.660965	0.0276155
Dde_1201	Q312Z4	Sulfatase	0.660867	0.0152209
Dde_3553	Q30VF0	Uncharacterized protein	0.660855	0.0377832
Dde_2496	Q30YF3	Restriction modification system DNA specificity domain-containing protein	0.66044	0.0046252
Dde_0183	Q317B2	Polar amino acid ABC transporter, inner membrane subunit	0.659589	0.0362607
Dde_2117	Q30ZI2	Tetratricopeptide TPR_2 repeat-containing protein	0.656747	0.00833873
Dde_0612	Q315I3	Extracellular ligand-binding receptor	0.655987	0.00919832
Dde_3424	Q30VS9	Type I restriction enzyme R Protein (EC 3.1.21.3)	0.655863	0.0144419
Dde_0878	Q314G7	Histidine kinase (EC 2.7.13.3)	0.655273	0.00443211
Dde_1171	Q313C4	Diguanylate cyclase	0.655152	0.00587462
Dde_0593	Q315K2	Glycosyl transferase group 1	0.654182	0.0284994
Dde_3280	Q30W72	Microcompartments protein	0.653771	0.018092
Dde_0730	Q314W5	Peptidase_M28 domain-containing protein	0.652836	0.00989096
Dde_3544	Q30VF9	Radical SAM domain protein	0.649877	0.0362966
Dde_2378	Q30YS1	tRNA-2-methylthio-N(6)-dimethylallyladenosine synthase (EC 2.8.4.3) ((Dimethylallyl)adenosine tRNA methylthiotransferase MiaB) (tRNA-i(6)A37 methylthiotransferase)	0.648689	0.0437947
Dde_3508	Q30VJ5	Methyl-accepting chemotaxis sensory transducer	0.647228	0.013458
Dde_2495	Q30YF4	ATPase_AAA_core domain-containing protein	0.647134	0.00490943
Dde_1949	Q310A0	Permease YjgP/YjgQ family protein	0.646619	0.00821172
Dde_2381	Q30YR8	Acriflavin resistance protein	0.646332	0.011687
Dde_3697	Q30V06	DegT/DnrJ/EryC1/StrS aminotransferase	0.645795	0.0412626
Dde_1323	Q312M2	Carboxylyase-related protein	0.644651	0.00650811
Dde_1563	Q311N6	Acriflavin resistance protein	0.644172	0.00921457
Dde_3530	Q30VH3	Oxidoreductase FAD/NAD(P)-binding domain protein	0.643486	0.0298768
Dde_3556	Q30VE7	Acyltransferase 3	0.642875	0.0208296
Dde_2101	Q30ZJ8	Adenylate cyclase	0.642546	0.0178308
Dde_3141	Q30WL1	NADPH-dependent FMN reductase	0.641244	0.0301401
Dde_0696	Q314Z9	Histidine kinase (EC 2.7.13.3)	0.640074	0.0319423
Dde_0891	Q314F4	Uncharacterized protein	0.639729	0.0149255
Dde_2844	Q30XF7	Queuine tRNA-ribosyltransferase (EC 2.4.2.29) (Guanine insertion enzyme) (tRNA-guanine transglycosylase)	0.639185	0.0405314
Dde_1542	Q311Q7	Acetyl-coenzyme A carboxylase carboxyl transferase subunits beta/alpha (EC 2.1.3.15)	0.638095	0.00990392
Dde_3126	Q30WM6	Alcohol dehydrogenase (EC 1.1.1.1)	0.636944	0.019154
Dde_0166	Q317C9	Phosphonate-transporting ATPase (EC 3.6.3.28)	0.636556	0.0230816
Dde_2142	Q30ZF7	Isoleucine--tRNA ligase (EC 6.1.1.5) (Isoleucyl-tRNA synthetase) (IleRS)	0.636174	0.0169437
Dde_0836	Q314K9	CapK related-protein	0.635435	0.0218353
Dde_3181	Q30WH1	Precorrin-3B C17-methyltransferase (EC 2.1.1.131)	0.635351	0.0188859
Dde_1765	Q310T4	CTP synthase (EC 6.3.4.2) (Cytidine 5'-triphosphate synthase) (Cytidine triphosphate synthetase) (CTP synthetase) (CTPS) (UTP--ammonia ligase)	0.634884	0.0126821
Dde_3717	Q30UY6	Histidine kinase (EC 2.7.13.3)	0.633379	0.0184389
Dde_1453	Q311Z4	Histidinol-phosphate aminotransferase (EC 2.6.1.9) (Imidazole acetol-phosphate transaminase)	0.632199	0.0305804
Dde_2392	Q30YQ7	tRNA modification GTPase MnmE (EC 3.6.-.-)	0.631394	0.0300525
Dde_3756	Q30UU7	Cytochrome-c3 hydrogenase (EC 1.12.2.1)	0.630299	0.0152097
Dde_0872	Q314H3	Membrane bound O-acyl transferase MBOAT family protein	0.629228	0.037192
Dde_0250	Q316U5	ABC transporter related protein	0.627846	0.0175266
Dde_1976	Q30ZX3	DNA mismatch repair protein MutS	0.627082	0.0113205
Dde_2498	Q30YF1	Site-specific DNA-methyltransferase (adenine-specific) (EC 2.1.1.72)	0.626186	0.010731
Dde_3550	Q30VF3	Phosphoglycerate mutase	0.62599	0.0135696
Dde_1766	Q310T3	2-dehydro-3-deoxyphosphooctonate aldolase (EC 2.5.1.55) (3-deoxy-D-manno-octulosonic acid 8-phosphate synthase) (KDO-8-phosphate synthase) (KDO 8-P synthase) (KDOPS) (Phospho-2-dehydro-3-deoxyoctonate aldolase)	0.625039	0.0306642
Dde_3534	Q30VG9	Alcohol dehydrogenase (EC 1.1.1.1)	0.623472	0.0287378
Dde_2497	Q30YF2	Uncharacterized protein	0.620035	0.0308895
Dde_3539	Q30VG4	Aldehyde dehydrogenase (FAD-independent) (EC 1.2.99.7)	0.618859	0.0162303
Dde_1509	Q311T8	ABC-type transporter, integral membrane subunit	0.61562	0.0347822
Dde_1172	Q313C3	ATP-dependent helicase HrpB	0.614904	0.0373332
Dde_2389	Q30YR0	4Fe-4S ferredoxin iron-sulfur binding domain-containing protein	0.613161	0.0239802
Dde_1806	Q310P3	Apolipoprotein N-acyltransferase (ALP N-acyltransferase) (EC 2.3.1.269)	0.612869	0.0204547
Dde_3393	Q30VV9	Tail fiber protein, putative	0.612494	0.0345245
Dde_1609	Q311J0	Amino acid adenylation domain protein (EC 2.3.1.94) (EC 5.1.1.3)	0.611251	0.00526962
Dde_2715	Q30XT5	Single-stranded-DNA-specific exonuclease RecJ	0.609888	0.0200275
Dde_3466	Q30VN7	ADP-L-glycero-D-manno-heptose-6-epimerase (EC 5.1.3.20) (ADP-L-glycero-beta-D-manno-heptose-6-epimerase) (ADP-glyceromanno-heptose 6-epimerase) (ADP-hep 6-epimerase) (AGME)	0.60434	0.0367029
Dde_0539	Q315Q6	tRNA (adenine(58)-N(1))-methyltransferase TrmI (EC 2.1.1.220)	0.603893	0.0341571
Dde_2276	Q30Z23	Small GTP-binding protein	0.603617	0.0205378
Dde_1630	Q311G9	Tetratricopeptide TPR_1 repeat-containing protein	0.602409	0.0424528
Dde_2334	Q30YW5	Succinate--CoA ligase [ADP-forming] subunit alpha (EC 6.2.1.5) (Succinyl-CoA synthetase subunit alpha) (SCS-alpha)	0.601528	0.0216998
Dde_3506	Q30VJ7	Uncharacterized protein	0.60119	0.0414434
Dde_0244	Q316V1	PP-loop domain protein	0.600954	0.0373612
Dde_0838	Q314K7	Glycosyl transferase group 1	0.597182	0.0350705
Dde_1600	Q311J9	TonB-dependent receptor	0.594895	0.0240627
Dde_0788	Q314Q7	Tetratricopeptide TPR_1 repeat-containing protein	0.594015	0.0236891
Dde_2850	Q30XF1	Uncharacterized protein	0.593101	0.025482
Dde_2054	Q30ZP5	Endonuclease MutS2 (EC 3.1.-.-)	0.592987	0.00790073
Dde_1194	Q313A1	ABC-type transporter, periplasmic subunit family 3	0.592246	0.0395668
Dde_0865	Q314I0	Metal dependent phosphohydrolase	0.589863	0.00935258
Dde_1826	Q310M3	Cytochrome c oxidase subunit 2 (EC 7.1.1.9)	0.589768	0.0462775
Dde_2765	Q30XN5	Polar amino acid ABC transporter, inner membrane subunit	0.588372	0.0369054
Dde_1608	Q311J1	Amino acid adenylation domain protein (EC 2.3.1.94) (EC 5.1.1.3)	0.588016	0.00745089
Dde_3613	Q30V90	Glycosyl transferase group 1	0.587452	0.02094
Dde_1748	Q310V1	Helicase domain-containing protein	0.587413	0.0101455
Dde_2159	Q30ZE0	Methyl-accepting chemotaxis sensory transducer	0.585647	0.0251268
Dde_2995	Q30X07	50S ribosomal protein L7/L12	0.585299	0.0494373
Dde_0602	Q315J3	Histidine kinase (EC 2.7.13.3)	0.584957	0.038051
Dde_0922	Q314C3	Site-specific DNA-methyltransferase (Adenine-specific) (EC 2.1.1.72)	0.57677	0.0120011
Dde_3291	Q30W61	Transcriptional regulator, MerR family	0.575566	0.0445477
Dde_1635	Q311G4	Transcriptional regulator, NifA subfamily, Fis Family	0.574938	0.0232727
Dde_3234	Q30WB8	Putative two component, sigma54 specific, transcriptional regulator	0.574911	0.035615
Dde_2105	Q30ZJ4	Chemotaxis protein methyltransferase (EC 2.1.1.80)	0.574613	0.0310075
Dde_0446	Q315Z9	Uncharacterized protein	0.573297	0.0213147
Dde_1318	Q312M7	DNA topoisomerase (EC 5.6.2.1)	0.572849	0.0231162
Dde_3053	Q30WU9	Major facilitator superfamily MFS_1	0.572325	0.0174117
Dde_0145	Q317F0	ABC-type glycine betaine transport, periplasmic subunit	0.571624	0.0261871
Dde_3106	Q30WP6	ABC-type transporter, periplasmic subunit	0.571533	0.0325174
Dde_0060	Q30UR0	Uncharacterized protein	0.570972	0.0257781
Dde_2070	Q30ZM9	Sporulation domain-containing protein	0.570217	0.0198212
Dde_3536	Q30VG7	Two component, sigma54 specific, transcriptional regulator, Fis family	0.568631	0.0211699
Dde_0447	Q315Z8	TonB-dependent receptor plug	0.563419	0.0162502
Dde_0904	Q314E1	Uncharacterized protein	0.560759	0.0248245
Dde_2891	Q30XB0	Asparagine synthase (Glutamine-hydrolyzing) (EC 6.3.5.4)	0.559388	0.0181121
Dde_0781	Q314R4	Helicase domain-containing protein	0.559109	0.0187202
Dde_2817	Q30XI4	Elongation factor 4 (EF-4) (EC 3.6.5.n1) (Ribosomal back-translocase LepA)	0.559002	0.0178247
Dde_3484	Q30VL9	Anthranilate synthase (EC 4.1.3.27)	0.556329	0.0348949
Dde_0758	Q314T7	Histidine kinase (EC 2.7.13.3)	0.556217	0.0301038
Dde_1653	Q311E6	PhoH family protein	0.554836	0.0386226
Dde_2931	Q30X71	Mannose-1-phosphate guanylyltransferase (EC 2.7.7.13)	0.551806	0.0473119
Dde_2664	Q30XY6	Diaminopimelate decarboxylase (DAP decarboxylase) (DAPDC) (EC 4.1.1.20)	0.550984	0.0314397
Dde_0902	Q314E3	PDDEXK_1 domain-containing protein	0.548559	0.0312056
Dde_1511	Q311T6	Cation diffusion facilitator family transporter	0.548345	0.0456196
Dde_2528	Q30YC1	NAGPA domain-containing protein	0.547619	0.0401424
Dde_2559	Q30Y91	Glycoside hydrolase family 3 domain protein	0.542907	0.0181065
Dde_1650	Q311E9	Methyl-accepting chemotaxis sensory transducer with Pas/Pac sensor	0.542243	0.029429
Dde_0498	Q315U7	Cation transport ATPase, iron related protein (EC 3.6.3.4)	0.538918	0.038523
Dde_2701	Q30XU9	ATP synthase subunit c (ATP synthase F(0) sector subunit c) (F-type ATPase subunit c) (F-ATPase subunit c) (Lipid-binding protein)	0.5366	0.0476206
Dde_1987	Q30ZW2	Glycosyl transferase family 2	0.532726	0.0406822
Dde_1601	Q311J8	Xenobiotic-transporting ATPase (EC 3.6.3.44)	0.529943	0.0245686
Dde_2998	Q30X04	DNA-directed RNA polymerase subunit beta' (RNAP subunit beta') (EC 2.7.7.6) (RNA polymerase subunit beta') (Transcriptase subunit beta')	0.529676	0.0281204
Dde_1569	Q311N0	(P)ppGpp synthetase I, SpoT/RelA (EC 2.7.6.5)	0.525131	0.037451
Dde_2967	Q30X35	Dual-specificity RNA methyltransferase RlmN (EC 2.1.1.192) (23S rRNA (adenine(2503)-C(2))-methyltransferase) (23S rRNA m2A2503 methyltransferase) (Ribosomal RNA large subunit methyltransferase N) (tRNA (adenine(37)-C(2))-methyltransferase) (tRNA m2A37 methyltransferase)	0.524674	0.0391727
Dde_1859	Q310J0	Type I site-specific deoxyribonuclease (EC 3.1.21.3)	0.521217	0.0313181
Dde_3535	Q30VG8	Histidine kinase (EC 2.7.13.3)	0.512981	0.0436068
Dde_3538	Q30VG5	Molybdopterin molybdenumtransferase (EC 2.10.1.1)	0.507165	0.0444846
Dde_2499	Q30YF0	Type I site-specific deoxyribonuclease (EC 3.1.21.3)	0.506537	0.0261304
Dde_1074	Q313M1	L-lactate permease	0.492139	0.0402675
Dde_2477	Q30YH2	ATP-binding protein Uup (EC 3.6.1.-)	0.491112	0.0456532
Dde_2039	Q30ZR0	Transcription-repair-coupling factor (TRCF) (EC 3.6.4.-)	0.489286	0.0269588
Dde_1680	Q311B9	Thiamine biosynthesis protein ThiC	0.488749	0.0452164
Dde_0822	Q314M3	UBA/THIF-type NAD/FAD binding protein	0.487878	0.0497149
Dde_1955	Q30ZZ4	Cell division protein FtsK/SpoIIIE	0.487039	0.0477806
Dde_0106	Q317I9	DNA topoisomerase 1 (EC 5.6.2.1) (DNA topoisomerase I)	0.484809	0.0353837
Dde_3350	Q30W02	Transposase-like Mu	0.483149	0.0369296
Dde_3190	Q30WG2	Diguanylate cyclase with PAS/PAC sensor	0.482193	0.0482836
Dde_2545	Q30YA5	Uncharacterized protein	0.463678	0.0435932
Dde_3088	Q30WR4	Alpha-1,4 glucan phosphorylase (EC 2.4.1.1)	-0.445954	0.0364452
Dde_1436	Q312B1	Peptidase M23	-0.454195	0.0474805
Dde_0558	Q315N7	Histidine kinase (EC 2.7.13.3)	-0.466389	0.044538
Dde_3238	Q30WB4	L-lactate permease	-0.470918	0.0485853
Dde_3162	Q30WJ0	Translation initiation factor IF-2	-0.478383	0.0424361
Dde_2168	Q30ZD1	Acetolactate synthase (EC 2.2.1.6)	-0.485624	0.0432586
Dde_2042	Q30ZQ7	UDP-glucose 6-dehydrogenase (EC 1.1.1.22)	-0.486037	0.0470478
Dde_1575	Q311M4	CheW protein	-0.497728	0.0424127
Dde_2677	Q30XX3	Metalloprotease, iron regulated	-0.502363	0.0450296
Dde_3100	Q30WQ2	Response regulator receiver modulated CheW protein	-0.511832	0.0414436
Dde_1071	Q313M4	Histidine kinase (EC 2.7.13.3)	-0.514124	0.0462883
Dde_0876	Q314G9	Uncharacterized protein family UPF0324	-0.523453	0.0315641
Dde_2411	Q30YN8	Methyl-accepting chemotaxis sensory transducer with Cache sensor	-0.528561	0.0188034
Dde_0275	Q316S0	ABC-type transporter, periplasmic subunit	-0.534139	0.0346152
Dde_1045	Q313Q0	Polypeptide-transport-associated domain protein FtsQ-type	-0.542779	0.0391616
Dde_1572	Q311M7	PBS lyase heat domain protein repeat-containing protein	-0.54547	0.0192578
Dde_2869	Q30XD2	Restriction modification system DNA specificity domain-containing protein	-0.545639	0.0438747
Dde_3293	Q30W59	Methyl-accepting chemotaxis sensory transducer with Cache sensor	-0.552619	0.0258337
Dde_1547	Q311Q2	Alanine racemase (EC 5.1.1.1)	-0.553312	0.0277889
Dde_0107	Q317I8	Peptidase M48 Ste24p	-0.554208	0.0416657
Dde_0436	Q316A9	Magnesium transport protein CorA	-0.556451	0.0410994
Dde_1405	Q312E2	Two component, sigma54 specific, transcriptional regulator, Fis family	-0.558962	0.039469
Dde_2603	Q30Y47	Glycoside hydrolase family protein	-0.564453	0.0209849
Dde_2510	Q30YD9	PEP motif putative anchor domain protein	-0.564784	0.0176637
Dde_3563	Q30VE0	Copper resistance lipoprotein NlpE	-0.577225	0.042766
Dde_2866	Q30XD5	Uncharacterized protein	-0.580822	0.0211457
Dde_1082	Q313L3	Protein translocase subunit SecA (EC 7.4.2.8)	-0.586031	0.0235626
Dde_2448	Q30YK1	Uncharacterized protein	-0.587142	0.0260436
Dde_0398	Q316E7	Acetolactate synthase (EC 2.2.1.6)	-0.588961	0.00987338
Dde_3621	Q30V82	DNA polymerase IV (Pol IV) (EC 2.7.7.7)	-0.589208	0.0383134
Dde_1470	Q311X7	GMP synthase [glutamine-hydrolyzing] (EC 6.3.5.2) (GMP synthetase) (Glutamine amidotransferase)	-0.593808	0.0230823
Dde_0176	Q317B9	Adenylosuccinate synthetase (AMPSase) (AdSS) (EC 6.3.4.4) (IMP--aspartate ligase)	-0.594995	0.0168065
Dde_2233	Q30Z66	30S ribosomal protein S11	-0.60255	0.0312954
Dde_0507	Q315T8	30S ribosomal protein S1	-0.602598	0.0444454
Dde_1624	Q311H5	Phosphonate-transporting ATPase (EC 3.6.3.28)	-0.602887	0.0488199
Dde_0591	Q315K4	Zn_dep_PLPC domain-containing protein	-0.608447	0.0130067
Dde_0651	Q315E4	HmcC, 43.2 kd protein in hmc operon	-0.614551	0.0458356
Dde_0827	Q314L8	FtsX domain-containing protein	-0.619722	0.0221584
Dde_0531	Q315R4	Endolytic peptidoglycan transglycosylase RlpA (EC 4.2.2.-)	-0.621449	0.0128472
Dde_3254	Q30W98	Methyltransferase type 11	-0.624118	0.0253546
Dde_0119	Q317H6	DNA binding domain protein, excisionase family	-0.624591	0.00802372
Dde_0685	Q315B0	Molybdopterin molybdenumtransferase (EC 2.10.1.1)	-0.627529	0.0131253
Dde_1135	Q313G0	Asparagine synthase	-0.628676	0.00846111
Dde_1174	Q313C1	Malate synthase G (EC 2.3.3.9)	-0.630542	0.0135112
Dde_2234	Q30Z65	30S ribosomal protein S13	-0.631462	0.0310731
Dde_1024	Q313S1	SnoaL-like domain-containing protein	-0.632473	0.0322655
Dde_2263	Q30Z36	30S ribosomal protein S12	-0.6337	0.0373214
Dde_3499	Q30VK4	UvrD/REP helicase	-0.637513	0.00405946
Dde_0797	Q314P8	Cyclic dehypoxanthine futalosine synthase (Cyclic DHFL synthase) (EC 1.21.98.1) (Dehypoxanthine futalosine cyclase) (DHFL cyclase) (Menaquinone biosynthetic enzyme MqnC)	-0.637692	0.0314299
Dde_3430	Q30VS3	DNA binding domain protein, excisionase family	-0.643874	0.0307679
Dde_3035	Q30WW7	Methyltransferase FkbM family	-0.644632	0.0402865
Dde_2245	Q30Z54	50S ribosomal protein L5	-0.645458	0.0381128
Dde_0065	Q30UQ5	Branched-chain-amino-acid aminotransferase (BCAT) (EC 2.6.1.42)	-0.647616	0.011398
Dde_0551	Q315P4	Exodeoxyribonuclease III (EC 3.1.11.2)	-0.649136	0.0263981
Dde_1798	Q310Q1	Diaminopimelate epimerase (DAP epimerase) (EC 5.1.1.7) (PLP-independent amino acid racemase)	-0.652143	0.0184619
Dde_0295	Q316Q0	Enolase (EC 4.2.1.11) (2-phospho-D-glycerate hydro-lyase) (2-phosphoglycerate dehydratase)	-0.657083	0.00998571
Dde_2207	Q30Z92	4-hydroxy-3-methylbut-2-en-1-yl diphosphate synthase (flavodoxin) (EC 1.17.7.3) (1-hydroxy-2-methyl-2-(E)-butenyl 4-diphosphate synthase)	-0.658244	0.0271631
Dde_2012	Q30ZT7	Acetyl hydrolace	-0.661732	0.017282
Dde_1459	Q311Y8	ABC-type transporter, periplasmic subunit family 3	-0.665291	0.0287662
Dde_3468	Q30VN5	Non-specific serine/threonine protein kinase (EC 2.7.11.1)	-0.667984	0.0105865
Dde_1341	Q312K4	GCN5-related N-acetyltransferase	-0.668444	0.0268217
Dde_0765	Q314T0	CBS domain containing membrane protein	-0.669913	0.0429987
Dde_2868	Q30XD3	Site-specific DNA-methyltransferase (adenine-specific) (EC 2.1.1.72)	-0.671942	0.00538468
Dde_2193	Q30ZA6	Metal-dependent phosphohydrolase HD sub domain-containing protein	-0.676462	0.0123735
Dde_1133	Q313G2	30S ribosomal protein S2	-0.677147	0.0233558
Dde_3255	Q30W97	UDP-N-acetyl-D-glucosamine 2-epimerase, UDP-hydrolysing (EC 5.1.3.14)	-0.677984	0.0205277
Dde_3007	Q30WZ5	HcyBio domain-containing protein	-0.686041	0.0100711
Dde_0239	Q316V6	Histidine kinase (EC 2.7.13.3)	-0.686492	0.00693608
Dde_3586	Q30VB7	Flagellar protein FliL	-0.688125	0.0133278
Dde_3779	Q30US5	MerR family transcriptional regulator	-0.688444	0.0123983
Dde_3021	Q30WY1	Nitroreductase	-0.692451	0.0224773
Dde_2762	Q30XN8	Histidine kinase	-0.697477	0.0214929
Dde_2573	Q30Y77	Lipoprotein	-0.701617	0.021354
Dde_2045	Q30ZQ4	Bifunctional NAD(P)H-hydrate repair enzyme (Nicotinamide nucleotide repair protein) [Includes: ADP-dependent (S)-NAD(P)H-hydrate dehydratase (EC 4.2.1.136) (ADP-dependent NAD(P)HX dehydratase); NAD(P)H-hydrate epimerase (EC 5.1.99.6)]	-0.703738	0.0128278
Dde_1493	Q311V4	Response regulator receiver modulated CheW protein	-0.706645	0.00683228
Dde_0798	Q314P7	Aminodeoxyfutalosine synthase (AFL synthase) (Aminofutalosine synthase) (EC 2.5.1.120) (Menaquinone biosynthetic enzyme MqnE)	-0.707669	0.0160968
Dde_0871	Q314H4	Molybdenum-pterin binding protein	-0.707675	0.0336768
Dde_2108	Q30ZJ1	Chemotaxis sensory transducer	-0.708138	0.0029481
Dde_2254	Q30Z45	50S ribosomal protein L2	-0.710152	0.0293964
Dde_2255	Q30Z44	50S ribosomal protein L23	-0.710506	0.0424059
Dde_2082	Q30ZL7	Biotin/acetyl-CoA-carboxylase ligase	-0.712056	0.00705957
Dde_0703	Q314Z2	Methyl-accepting chemotaxis sensory transducer with Pas/Pac sensor	-0.71283	0.0032692
Dde_2565	Q30Y85	MscS Mechanosensitive ion channel	-0.718387	0.00978189
Dde_0519	Q315S6	Endolytic peptidoglycan transglycosylase RlpA (EC 4.2.2.-)	-0.718794	0.0301924
Dde_2398	Q30YQ1	FlgO domain-containing protein	-0.719739	0.0120145
Dde_0366	Q316H9	D-alanine--D-alanine ligase (EC 6.3.2.4) (D-Ala-D-Ala ligase) (D-alanylalanine synthetase)	-0.722525	0.0109794
Dde_3309	Q30W43	ABC transporter substrate-binding protein	-0.723557	0.00946828
Dde_3758	Q30UU5	Uncharacterized protein	-0.723888	0.00637867
Dde_0555	Q315P0	Carbamoyltransferase HypF (EC 6.2.-.-)	-0.726381	0.00687229
Dde_2156	Q30ZE3	Protein TonB	-0.726711	0.0439415
Dde_1185	Q313B0	ABC-type transporter, periplasmic subunit	-0.727622	0.00284307
Dde_1983	Q30ZW6	Mammalian cell entry related domain protein	-0.727741	0.00463422
Dde_2726	Q30XS4	Chorismate synthase (CS) (EC 4.2.3.5) (5-enolpyruvylshikimate-3-phosphate phospholyase)	-0.732189	0.0262779
Dde_3217	Q30WD5	CDP-diacylglycerol--serine O-phosphatidyltransferase (EC 2.7.8.8) (Phosphatidylserine synthase)	-0.732418	0.0236282
Dde_1036	Q313Q9	Peptidoglycan glycosyltransferase (EC 2.4.1.129)	-0.733723	0.00399136
Dde_0382	Q316G3	Cobyrinic acid ac-diamide synthase	-0.735536	0.0245919
Dde_1839	Q310L0	Uncharacterized protein	-0.739587	0.0106115
Dde_1775	Q310S4	PTS system fructose subfamily IIA component	-0.739876	0.0196958
Dde_2310	Q30YY9	Nitrogen regulatory protein P-II	-0.740632	0.00569639
Dde_1130	Q313G5	Glycosyl transferase family 2	-0.742777	0.0134035
Dde_2285	Q30Z14	1,4-alpha-glucan branching enzyme GlgB (EC 2.4.1.18) (1,4-alpha-D-glucan:1,4-alpha-D-glucan 6-glucosyl-transferase) (Alpha-(1->4)-glucan branching enzyme) (Glycogen branching enzyme) (BE)	-0.748724	0.00289244
Dde_2385	Q30YR4	Phosphate-specific transport system accessory protein PhoU	-0.750321	0.0131961
Dde_0411	Q316D4	Uncharacterized protein	-0.75214	0.0107609
Dde_0023	Q317Q2	Uncharacterized protein	-0.752211	0.0262334
Dde_1807	Q310P2	CBS domain containing protein	-0.755814	0.0141422
Dde_1034	Q313R1	Ribosomal RNA small subunit methyltransferase H (EC 2.1.1.199) (16S rRNA m(4)C1402 methyltransferase) (rRNA (cytosine-N(4)-)-methyltransferase RsmH)	-0.756422	0.00477418
Dde_2464	Q30YI5	Uncharacterized protein	-0.757108	0.0203889
Dde_0291	Q316Q4	Cytochrome c class I	-0.757323	0.00444747
Dde_1515	Q311T2	Diadenylate cyclase (DAC) (EC 2.7.7.85) (Cyclic-di-AMP synthase) (c-di-AMP synthase)	-0.758438	0.00598166
Dde_0978	Q313W7	Ribonuclease Y (RNase Y) (EC 3.1.-.-)	-0.758585	0.0008232
Dde_1988	Q30ZW1	Protein-export membrane protein SecG	-0.76044	0.0378127
Dde_4020	F9XXJ9	Uncharacterized protein	-0.763036	0.00373285
Dde_1711	Q310Y8	Flagellar hook protein FlgE	-0.76722	0.00191321
Dde_0749	Q314U6	GntR domain protein	-0.76751	0.017424
Dde_1521	Q311S6	Response regulator receiver protein	-0.771793	0.0373145
Dde_3204	Q30WE8	Cytochrome bd ubiquinol oxidase subunit I	-0.7723	0.00172294
Dde_3152	Q30WK0	Flagellar hook-associated protein 1	-0.777709	0.00511895
Dde_3125	Q30WM7	Uncharacterized protein	-0.778952	0.00548354
Dde_3628	Q30V75	Efflux transporter, RND family, MFP subunit	-0.779695	0.000979783
Dde_1432	Q312B5	Ribosomal protein L11 methyltransferase (L11 Mtase) (EC 2.1.1.-)	-0.780599	0.00594458
Dde_1646	Q311F3	Intracellular protease, PfpI family	-0.782138	0.00106611
Dde_1940	Q310A9	Uncharacterized protein	-0.783207	0.00405991
Dde_2894	Q30XA7	Methyltransferase FkbM family	-0.783228	0.0137177
Dde_2097	Q30ZK2	Uncharacterized protein	-0.784687	0.0165855
Dde_0235	Q316W0	Transcriptional regulator, BadM/Rrf2 family	-0.785679	0.00785106
Dde_1919	Q310D0	Abortive phage resistance protein-like protein	-0.787227	0.0337997
Dde_1990	Q30ZV9	Ribosomal-protein-alanine acetyltransferase	-0.792435	0.0283574
Dde_3228	Q30WC4	Molybdopterin molybdenumtransferase (EC 2.10.1.1)	-0.795431	0.0112547
Dde_1461	Q311Y6	Glucokinase (EC 2.7.1.2)	-0.799314	0.00166831
Dde_2060	Q30ZN9	Alpha,alpha-trehalose-phosphate synthase (UDP-forming) (EC 2.4.1.15)	-0.800371	0.00451767
Dde_0510	Q315T5	4-alpha-glucanotransferase (EC 2.4.1.25) (Amylomaltase) (Disproportionating enzyme)	-0.803022	0.00114966
Dde_2509	Q30YE0	PEP motif putative anchor domain protein	-0.80418	0.00673392
Dde_2265	Q30Z34	Sulfate adenylyltransferase (EC 2.7.7.4)	-0.805518	0.000952866
Dde_1349	Q312J6	Uncharacterized protein	-0.805601	0.000988582
Dde_0126	Q317G9	MerR family transcriptional regulator	-0.806633	0.0303395
Dde_2240	Q30Z59	30S ribosomal protein S5	-0.808994	0.00601063
Dde_3593	Q30VB0	Uncharacterized protein	-0.810081	0.00887756
Dde_0718	Q314X7	Formate dehydrogenase, beta subunit, putative	-0.810355	0.0145943
Dde_3065	Q30WT7	Membrane-bound lytic murein transglycosylase B-like protein	-0.811577	0.00319372
Dde_2206	Q30Z93	Proline--tRNA ligase (EC 6.1.1.15) (Prolyl-tRNA synthetase) (ProRS)	-0.814314	0.00340104
Dde_2484	Q30YG5	NYN domain-containing protein	-0.818252	0.00407971
Dde_3399	Q30VV3	Uncharacterized protein	-0.818996	0.00672747
Dde_1067	Q313M8	Uncharacterized protein	-0.82301	0.0214782
Dde_2628	Q30Y22	Uncharacterized protein	-0.82324	0.00865156
Dde_1346	Q312J9	Uncharacterized protein	-0.825754	0.000974488
Dde_2457	Q30YJ2	Response regulator receiver modulated metal dependent phosphohydrolase	-0.82753	0.0318597
Dde_1457	Q311Z0	Methyltransferase type 11	-0.82798	0.00391123
Dde_1571	Q311M8	Protein-glutamate methylesterase/protein-glutamine glutaminase 1 (EC 3.1.1.61) (EC 3.5.1.44)	-0.828451	0.00190383
Dde_1850	Q310J9	Uncharacterized protein	-0.830078	0.0228219
Dde_0123	Q317H2	3'(2'),5'-bisphosphate nucleotidase CysQ (EC 3.1.3.7) (3'(2'),5-bisphosphonucleoside 3'(2')-phosphohydrolase) (3'-phosphoadenosine 5'-phosphate phosphatase) (PAP phosphatase)	-0.832648	0.0115513
Dde_0299	Q316P6	Cytochrome c-type protein	-0.833917	0.012053
Dde_2637	Q30Y13	50S ribosomal protein L35	-0.839574	0.00182203
Dde_3003	Q30WZ9	Two component, sigma54 specific, transcriptional regulator, Fis family	-0.845504	0.00534073
Dde_2627	Q30Y23	Uncharacterized protein	-0.849603	0.00316923
Dde_1027	Q313R8	Alkyl hydroperoxide reductase/ Thiol specific antioxidant/ Mal allergen	-0.851239	0.0493196
Dde_1679	Q311C0	Uncharacterized protein	-0.852026	0.00687825
Dde_0305	Q316P0	Alkyl hydroperoxide reductase/ Thiol specific antioxidant/ Mal allergen	-0.854969	0.0268695
Dde_0772	Q314S3	Protein serine/threonine phosphatase with extracellular sensor	-0.856043	0.00168627
Dde_2669	Q30XY1	Ferrous iron transport protein B	-0.863726	0.000292725
Dde_3589	Q30VB4	MotA/TolQ/ExbB proton channel	-0.86507	0.00366518
Dde_1164	Q313D1	Alcohol dehydrogenase (EC 1.1.1.1)	-0.868319	0.00116646
Dde_3760	Q30UU3	Uncharacterized protein family UPF0150	-0.868983	0.00762781
Dde_0714	Q314Y1	Transposase, putative	-0.870893	0.0270899
Dde_1076	Q313L9	Nitrate reductase (EC 1.7.99.4)	-0.871124	0.00236212
Dde_2161	Q30ZD8	Peptidase M48 Ste24p	-0.871541	0.000820808
Dde_2006	Q30ZU3	Uncharacterized protein	-0.872887	0.0113906
Dde_0413	Q316D2	Arylesterase (EC 3.1.1.2)	-0.876862	0.00285132
Dde_0491	Q315V4	Uncharacterized protein	-0.878192	0.0130291
Dde_3489	Q30VL4	2-amino-3,7-dideoxy-D-threo-hept-6-ulosonate synthase (ADH synthase) (ADHS) (ADTH synthase) (EC 2.2.1.10)	-0.879084	0.00238029
Dde_1792	Q310Q7	2-oxoacid:acceptor oxidoreductase, alpha subunit (EC 1.2.7.3)	-0.88382	0.000406654
Dde_0774	Q314S1	Response regulator receiver protein	-0.88403	0.0240243
Dde_1539	Q311R0	OmpA/MotB domain protein	-0.885853	0.00145555
Dde_0733	Q314W2	FtsX domain-containing protein	-0.886794	0.0139509
Dde_0580	Q315L5	Cytochrome c	-0.891892	0.0199559
Dde_1687	Q311B2	Uncharacterized protein	-0.893343	0.0231315
Dde_2681	Q30XW9	Uncharacterized protein	-0.893698	0.0275954
Dde_0804	Q314P1	Cobalt-precorrin-5B C(1)-methyltransferase (EC 2.1.1.195) (Cobalt-precorrin-6A synthase)	-0.901626	0.0177316
Dde_1796	Q310Q3	Fructose-1,6-bisphosphatase	-0.90267	0.000677986
Dde_2645	Q30Y05	Uncharacterized protein	-0.902954	0.0040526
Dde_2261	Q30Z38	Elongation factor G (EF-G)	-0.90368	0.000904545
Dde_1780	Q310R9	Cytokinin riboside 5'-monophosphate phosphoribohydrolase (EC 3.2.2.n1)	-0.905997	0.00202348
Dde_1208	Q312Y7	CoB--CoM heterodisulfide reductase (EC 1.8.98.1)	-0.906053	0.00454894
Dde_1808	Q310P1	Uncharacterized protein	-0.908006	0.000599488
Dde_2085	Q30ZL4	4Fe-4S ferredoxin iron-sulfur binding domain-containing protein	-0.908991	0.0225711
Dde_3364	Q30VY8	Integrase catalytic region	-0.91024	0.0103727
Dde_0399	Q316E6	Acetolactate synthase (EC 2.2.1.6)	-0.910406	0.0338712
Dde_1310	Q312N5	AMIN domain-containing protein	-0.91195	0.000713462
Dde_1844	Q310K5	Lactate utilization protein B/C	-0.911994	0.00350083
Dde_1393	Q312F4	Uncharacterized protein	-0.913332	0.0103851
Dde_2761	Q30XN9	Tetratricopeptide TPR_1 repeat-containing protein	-0.913571	0.00969408
Dde_2947	Q30X55	Protein HflC	-0.913724	0.000817019
Dde_0151	Q317E4	UPF0173 metal-dependent hydrolase Dde_0151	-0.922478	0.0108729
Dde_1466	Q311Y1	Putative lipoprotein	-0.924604	0.0425135
Dde_3239	Q30WB3	D-lactate dehydrogenase (Cytochrome) (EC 1.1.2.4)	-0.92468	0.00433818
Dde_2341	Q30YV8	Fructose-1,6-bisphosphate aldolase, class II (EC 4.1.2.13)	-0.92493	0.000278974
Dde_0236	Q316V9	NAD-dependent epimerase/dehydratase	-0.925705	0.00203458
Dde_1984	Q30ZW5	Fe(3+)-transporting ATPase (EC 3.6.3.30)	-0.928696	0.00240225
Dde_0638	Q315F7	Anti-sigma-28 factor (Negative regulator of flagellin synthesis)	-0.934239	0.0162341
Dde_2121	Q30ZH8	Cysteine--tRNA ligase (EC 6.1.1.16) (Cysteinyl-tRNA synthetase) (CysRS)	-0.935715	0.00315752
Dde_3153	Q30WJ9	FlgN family protein	-0.938502	0.0124987
Dde_3215	Q30WD7	Haloacid dehalogenase domain protein hydrolase	-0.940128	0.00134053
Dde_0288	Q316Q7	Uncharacterized protein	-0.941468	0.0239519
Dde_1149	Q313E6	TSCPD domain-containing protein	-0.941719	0.0195073
Dde_2950	Q30X52	Histidine kinase (EC 2.7.13.3)	-0.950301	0.000130015
Dde_1893	Q310F6	ATPase, P-type (Transporting), HAD superfamily, subfamily IC (EC 3.6.3.8)	-0.957269	3.41609e-05
Dde_1269	Q312S6	N-acyl-D-amino-acid deacylase (EC 3.5.1.81)	-0.959441	0.00304899
Dde_2480	Q30YG9	DEAD/DEAH box helicase domain protein	-0.959484	0.000265683
Dde_3596	Q30VA7	Aminotransferase (EC 2.6.1.-)	-0.960055	0.00132271
Dde_3029	Q30WX3	Cobyrinic acid ac-diamide synthase	-0.962316	0.000502581
Dde_4012	F9XXJ2	Uncharacterized protein	-0.966303	0.0101841
Dde_1151	Q313E4	Metal dependent phosphohydrolase	-0.971709	0.00218119
Dde_0153	Q317E2	DUF364 domain-containing protein	-0.971734	0.00898037
Dde_1180	Q313B5	Phosphoenolpyruvate-protein phosphotransferase (EC 2.7.3.9)	-0.974018	4.77428e-05
Dde_2339	Q30YW0	Metal dependent phosphohydrolase	-0.974368	0.00204573
Dde_0532	Q315R3	Response regulator receiver modulated diguanylate cyclase/phosphodiesterase with PAS/PAC sensor(S)	-0.975518	0.00011354
Dde_1305	Q312P0	Peptidase M24	-0.976381	7.05852e-05
Dde_2867	Q30XD4	Filamentation induced by cAMP protein Fic	-0.977058	0.000302395
Dde_1773	Q310S6	Putative PTS IIA-like nitrogen-regulatory protein PtsN	-0.97894	0.000593806
Dde_2282	Q30Z17	Hydantoinase/oxoprolinase	-0.979675	0.000269274
Dde_4036	F9XXH7	PLDc_N domain-containing protein	-0.988053	0.0211555
Dde_0346	Q316J9	Transcriptional regulator, MucR family	-0.989708	0.00671945
Dde_2575	Q30Y75	Radical SAM domain protein	-0.990403	0.000284114
Dde_0485	Q315W0	Uncharacterized protein	-0.992239	0.0196232
Dde_1989	Q30ZW0	Triosephosphate isomerase (TIM) (TPI) (EC 5.3.1.1) (Triose-phosphate isomerase)	-0.993195	0.00170801
Dde_1615	Q311I4	Amino acid transporter, AAT family	-0.994816	0.000255387
Dde_2828	Q30XH3	Uncharacterized protein	-0.998424	0.00151018
Dde_1207	Q312Y8	Heterodisulfide reductase, C subunit	-0.998902	0.00475353
Dde_2314	Q30YY5	Uncharacterized protein	-1.00262	0.00421173
Dde_0402	Q316E3	Efflux transporter, RND family, MFP subunit	-1.00546	0.000323255
Dde_0150	Q317E5	Flavin prenyltransferase UbiX (EC 2.5.1.129)	-1.0127	0.000843136
Dde_2226	Q30Z73	Transcriptional regulator, LysR family	-1.01769	0.000256953
Dde_0988	Q313V7	ATP synthase subunit delta (ATP synthase F(1) sector subunit delta) (F-type ATPase subunit delta) (F-ATPase subunit delta)	-1.0194	0.00780351
Dde_2301	Q30YZ8	VacJ family lipoprotein	-1.01979	0.000169129
Dde_2455	Q30YJ4	Metal dependent phosphohydrolase	-1.03114	0.000771205
Dde_3194	Q30WF8	Rubredoxin	-1.03139	0.0312552
Dde_3583	Q30VC0	Flagellar biosynthetic protein FliP	-1.03283	0.00117224
Dde_3512	Q30VJ1	Molybdopterin oxidoreductase Fe4S4 region	-1.03676	0.00103645
Dde_2699	Q30XV1	Uncharacterized protein	-1.04309	0.00158397
Dde_1157	Q313D8	Uncharacterized protein	-1.04351	0.0353569
Dde_0683	Q315B2	Cytochrome c family protein	-1.04411	0.00726534
Dde_3773	Q30UT1	Uncharacterized protein	-1.04501	0.00464911
Dde_0661	Q315D4	Uncharacterized protein	-1.04793	2.83629e-05
Dde_1771	Q310S8	RNA polymerase sigma-54 factor	-1.04959	0.000151573
Dde_0565	Q315N0	Glycosyl transferase family 9	-1.0507	0.000365944
Dde_2244	Q30Z55	30S ribosomal protein S14 type Z	-1.05572	0.047444
Dde_2140	Q30ZF9	Hydrogenase assembly chaperone hypC/hupF	-1.05719	0.0187004
Dde_1058	Q313N7	Late competence development protein ComFB	-1.06371	0.00145034
Dde_3520	Q30VI3	Molybdate-transporting ATPase (EC 3.6.3.29)	-1.06564	9.07702e-05
Dde_3700	Q30V03	Uncharacterized protein	-1.06879	0.018194
Dde_2770	Q30XN0	Uncharacterized protein	-1.06954	0.000318386
Dde_1029	Q313R6	Type IV pilus assembly PilZ	-1.07068	0.00132661
Dde_0825	Q314M0	Biotin/lipoyl attachment domain-containing protein	-1.07604	0.000322527
Dde_0750	Q314U5	(S)-2-hydroxy-acid oxidase (EC 1.1.3.15)	-1.07708	5.39301e-05
Dde_2262	Q30Z37	30S ribosomal protein S7	-1.07773	0.0014497
Dde_2778	Q30XM2	Redox-active disulfide protein 2	-1.07904	0.0211345
Dde_2827	Q30XH4	UspA domain-containing protein	-1.08049	0.000249556
Dde_2151	Q30ZE8	Thioredoxin-disulfide reductase (EC 1.8.1.9)	-1.08199	6.98124e-06
Dde_0344	Q316K1	Uncharacterized protein	-1.08435	0.00836326
Dde_0444	Q316A1	Peptidase M16 domain protein	-1.08776	1.46491e-05
Dde_2166	Q30ZD3	Ketol-acid reductoisomerase (NADP(+)) (KARI) (EC 1.1.1.86) (Acetohydroxy-acid isomeroreductase) (AHIR) (Alpha-keto-beta-hydroxylacyl reductoisomerase) (Ketol-acid reductoisomerase type 1) (Ketol-acid reductoisomerase type I)	-1.0887	0.00403768
Dde_0374	Q316H1	CoA-disulfide reductase (EC 1.8.1.14)	-1.08997	7.98431e-06
Dde_0147	Q317E8	PEP motif putative anchor domain protein	-1.09068	0.000102199
Dde_3490	Q30VL3	2-amino-3,7-dideoxy-D-threo-hept-6-ulosonate synthase (ADH synthase) (ADHS) (ADTH synthase) (EC 2.2.1.10)	-1.09178	1.93352e-05
Dde_2607	Q30Y43	50S ribosomal protein L13	-1.09213	0.00162104
Dde_3257	Q30W95	N-acylneuraminate cytidylyltransferase (EC 2.7.7.43)	-1.09278	2.42579e-05
Dde_0981	Q313W4	Bifunctional protein GlmU [Includes: UDP-N-acetylglucosamine pyrophosphorylase (EC 2.7.7.23) (N-acetylglucosamine-1-phosphate uridyltransferase); Glucosamine-1-phosphate N-acetyltransferase (EC 2.3.1.157)]	-1.09357	0.000120713
Dde_1460	Q311Y7	Type IV pilus assembly PilZ	-1.09761	0.000158226
Dde_0977	Q313W8	Two component transcriptional regulator, LuxR family	-1.09858	4.28148e-05
Dde_2337	Q30YW2	Histone deacetylase superfamily	-1.10133	0.000162199
Dde_0400	Q316E5	RND efflux system, outer membrane lipoprotein, NodT family	-1.10411	3.93774e-05
Dde_0483	Q315W2	ATPase associated with various cellular activities AAA_3	-1.11026	0.000182613
Dde_0834	Q314L1	PEP-CTERM system associated protein	-1.11063	3.54092e-05
Dde_1514	Q311T3	Dihydropteroate synthase (DHPS) (EC 2.5.1.15) (Dihydropteroate pyrophosphorylase)	-1.11219	0.00328908
Dde_1347	Q312J8	Uncharacterized protein	-1.11262	0.000111958
Dde_1390	Q312F7	Molybdenum cofactor synthesis domain protein	-1.11679	5.45611e-05
Dde_2014	Q30ZT5	ATP-dependent protease ATPase subunit HslU (Unfoldase HslU)	-1.11685	2.90122e-05
Dde_1699	Q311A0	Processing peptidase (EC 3.4.24.64)	-1.11687	1.22503e-06
Dde_2231	Q30Z68	DNA-directed RNA polymerase subunit alpha (RNAP subunit alpha) (EC 2.7.7.6) (RNA polymerase subunit alpha) (Transcriptase subunit alpha)	-1.11874	7.14424e-05
Dde_0351	Q316J4	Flagellar assembly protein FliH	-1.12212	0.00144623
Dde_3582	Q30VC1	Flagellar biosynthetic protein FliQ	-1.13179	0.00230165
Dde_3134	Q30WL8	Adenosylhomocysteinase (EC 3.3.1.1) (S-adenosyl-L-homocysteine hydrolase) (AdoHcyase)	-1.13283	7.22554e-06
Dde_0320	Q316M5	Histidine kinase (EC 2.7.13.3)	-1.13326	1.14059e-05
Dde_1381	Q312G6	Oxidoreductase FAD/NAD(P)-binding domain protein	-1.13432	1.34698e-05
Dde_0390	Q316F5	4-hydroxy-3-methylbut-2-enyl diphosphate reductase (HMBPP reductase) (EC 1.17.7.4)	-1.14244	0.00195194
Dde_1712	Q310Y7	Basal-body rod modification protein FlgD	-1.14577	1.51307e-05
Dde_1512	Q311T5	Regulatory protein, FmdB family	-1.14672	0.00128837
Dde_2066	Q30ZN3	Thioredoxin reductase (EC 1.8.1.9)	-1.1479	2.68397e-06
Dde_2903	Q30X98	Plasmid stabilization system	-1.15008	1.41629e-06
Dde_0828	Q314L7	PEP-CTERM system TPR-repeat lipoprotein	-1.15065	1.46277e-06
Dde_3025	Q30WX7	Uncharacterized protein	-1.1512	0.00113725
Dde_0255	Q316U0	Aminotransferase class IV	-1.15268	6.94006e-06
Dde_2421	Q30YM8	Rhomboid family protein	-1.15377	9.61372e-05
Dde_3010	Q30WZ2	Regulatory protein, FmdB family	-1.16006	0.00400531
Dde_0043	Q317N2	Ferrodoxin-like protein	-1.16101	0.00107316
Dde_0401	Q316E4	Efflux pump membrane transporter	-1.16314	5.66243e-05
Dde_1500	Q311U7	3-methyl-2-oxobutanoate hydroxymethyltransferase (EC 2.1.2.11) (Ketopantoate hydroxymethyltransferase) (KPHMT)	-1.17212	1.80658e-05
Dde_2043	Q30ZQ6	Pyridoxine 5'-phosphate synthase (PNP synthase) (EC 2.6.99.2)	-1.17394	0.000802065
Dde_0359	Q316I6	Sugar O-acyltransferase, sialic acid O-acetyltransferase NeuD family	-1.17986	0.00109215
Dde_1950	Q30ZZ9	Probable GTP-binding protein EngB	-1.18048	1.43771e-05
Dde_2294	Q30Z05	Malonyl CoA-acyl carrier protein transacylase (EC 2.3.1.39)	-1.18071	2.97474e-05
Dde_0441	Q316A4	NADPH-dependent FMN reductase	-1.18135	0.000113269
Dde_0378	Q316G7	Flagellar biosynthetic protein FliR	-1.18564	3.88661e-06
Dde_3562	Q30VE1	DUF302 domain-containing protein	-1.19125	1.10421e-05
Dde_1083	Q313L2	Uncharacterized protein	-1.19809	0.000277256
Dde_3206	Q30WE6	Histidine kinase (EC 2.7.13.3)	-1.207	2.01089e-06
Dde_3749	Q30UV4	ATPase domain protein	-1.21062	8.67543e-06
Dde_2328	Q30YX1	5-methyltetrahydropteroyltriglutamate--homocysteine methyltransferase (EC 2.1.1.14) (Cobalamin-independent methionine synthase) (Methionine synthase, vitamin-B12 independent isozyme)	-1.2128	2.406e-05
Dde_2834	Q30XG7	Transcriptional regulator, LysR family	-1.22036	0.000715498
Dde_1538	Q311R1	MotA/TolQ/ExbB proton channel	-1.22811	1.95995e-05
Dde_0803	Q314P2	Precorrin-6y C5,15-methyltransferase (Decarboxylating), CbiE subunit (EC 2.1.1.132)	-1.22933	2.28731e-05
Dde_2286	Q30Z13	Glycogen synthase (EC 2.4.1.21) (Starch [bacterial glycogen] synthase)	-1.2319	1.07943e-06
Dde_2668	Q30XY2	Peptidyl-prolyl cis-trans isomerase (EC 5.2.1.8)	-1.23219	0.000513996
Dde_0098	Q317J7	UspA domain-containing protein	-1.23782	4.07019e-05
Dde_1920	Q310C9	Abortive phage resistance protein-like protein	-1.23845	0.000897847
Dde_2400	Q30YP9	Hpt domain protein	-1.23866	0.00557673
Dde_3713	Q30UZ0	Response regulator receiver protein	-1.24183	0.0046668
Dde_2982	Q30X20	50S ribosomal protein L31	-1.24447	0.000937217
Dde_2086	Q30ZL3	Glutamate synthase (NADPH) (EC 1.4.1.13)	-1.24533	1.38236e-07
Dde_1973	Q30ZX6	Histidine triad (HIT) protein	-1.25059	0.000192716
Dde_2945	Q30X57	Phosphoglucomutase/phosphomannomutase alpha/beta/alpha domain I	-1.25227	1.80457e-05
Dde_1362	Q312I3	Calcium-binding EF-hand-containing protein	-1.25371	0.00172915
Dde_2318	Q30YY1	Cupin 2 conserved barrel domain protein	-1.25473	2.77616e-05
Dde_2246	Q30Z53	50S ribosomal protein L24	-1.25677	0.00376382
Dde_1343	Q312K2	Heat shock protein Hsp20	-1.26004	0.000404695
Dde_0801	Q314P4	Precorrin-4 C11-methyltransferase (EC 2.1.1.133)	-1.26326	0.000751059
Dde_0303	Q316P2	Transcriptional regulator, MucR family	-1.26817	1.5435e-05
Dde_3165	Q30WI7	tRNA pseudouridine synthase B (EC 5.4.99.25) (tRNA pseudouridine(55) synthase) (Psi55 synthase) (tRNA pseudouridylate synthase) (tRNA-uridine isomerase)	-1.26939	0.000103566
Dde_1787	Q310R2	Outer membrane chaperone Skp (OmpH)	-1.27185	0.000197387
Dde_2243	Q30Z56	30S ribosomal protein S8	-1.27466	0.000165215
Dde_1109	Q313I6	Adenylylsulfate reductase, beta subunit	-1.27928	1.21882e-05
Dde_2730	Q30XS0	Aminotransferase (EC 2.6.1.-)	-1.28124	1.60947e-05
Dde_3001	Q30X01	Uncharacterized protein	-1.28421	4.04816e-05
Dde_0752	Q314U3	Uncharacterized protein	-1.28776	2.16818e-05
Dde_3121	Q30WN1	Aldehyde dehydrogenase	-1.28831	1.38522e-05
Dde_1555	Q311P4	Thiazole synthase (EC 2.8.1.10)	-1.29827	1.06269e-05
Dde_3042	Q30WW0	D-alanine--D-alanine ligase (EC 6.3.2.4)	-1.30142	3.99941e-06
Dde_0808	Q314N7	Sodium:dicarboxylate symporter	-1.30683	1.88637e-05
Dde_3488	Q30VL5	3-dehydroquinate synthase	-1.31171	2.67091e-07
Dde_1388	Q312F9	Lysine exporter protein (LYSE/YGGA)	-1.32059	1.32099e-06
Dde_2706	Q30XU4	Uncharacterized protein	-1.32117	1.03465e-05
Dde_1186	Q313A9	Peptidase M20	-1.32179	7.03801e-07
Dde_2177	Q30ZC2	Sec-independent protein translocase protein TatA	-1.32367	0.000201073
Dde_1728	Q310X1	zf-RING_7 domain-containing protein	-1.32485	2.05706e-07
Dde_3646	Q30V57	Carbamoyl-phosphate synthase small chain (EC 6.3.5.5) (Carbamoyl-phosphate synthetase glutamine chain)	-1.33499	4.64308e-05
Dde_0594	Q315K1	Type 1 secretion target domain-containing protein	-1.33527	1.218e-08
Dde_2989	Q30X13	Elongation factor Tu (EF-Tu)	-1.3366	1.50514e-08
Dde_0492	Q315V3	Uncharacterized protein	-1.33726	0.00509876
Dde_0206	Q316Y9	Uncharacterized protein	-1.34025	2.05786e-05
Dde_0385	Q316G0	Flagellar protein FliL	-1.34441	4.3496e-05
Dde_2638	Q30Y12	Translation initiation factor IF-3	-1.34573	1.97376e-06
Dde_4008	F9XXH6	Uncharacterized protein	-1.34697	0.00398566
Dde_1017	Q313S8	Uncharacterized protein	-1.34709	9.56217e-06
Dde_3733	Q30UX0	Glycerol-3-phosphate dehydrogenase (EC 1.1.5.3)	-1.3555	1.99092e-08
Dde_3609	Q30V94	Response regulator receiver protein	-1.35775	5.98939e-07
Dde_2741	Q30XQ9	Elongation factor G	-1.35818	3.90062e-09
Dde_2250	Q30Z49	50S ribosomal protein L16	-1.35919	0.00165912
Dde_2052	Q30ZP7	RNA polymerase sigma factor RpoD (Sigma-70)	-1.35967	4.38001e-09
Dde_1309	Q312N6	Tetratricopeptide TPR_2 repeat protein	-1.36456	8.26814e-07
Dde_1435	Q312B2	HhH-GPD family protein	-1.36582	1.75502e-05
Dde_3028	Q30WX4	Carbon monoxide dehydrogenase (EC 1.2.7.4)	-1.36645	3.11227e-09
Dde_2041	Q30ZQ8	Uncharacterized protein	-1.36851	0.00435804
Dde_0517	Q315S8	Integration host factor subunit alpha	-1.37027	2.86802e-06
Dde_2432	Q30YL7	Serine hydroxymethyltransferase (SHMT) (Serine methylase) (EC 2.1.2.1)	-1.37027	0.000139673
Dde_3048	Q30WV4	Diguanylate cyclase with PAS/PAC sensor	-1.37214	2.00811e-06
Dde_0805	Q314P0	Methylamine utilization protein MauE	-1.37241	2.19755e-08
Dde_2077	Q30ZM2	Protein-L-isoaspartate O-methyltransferase (EC 2.1.1.77) (L-isoaspartyl protein carboxyl methyltransferase) (Protein L-isoaspartyl methyltransferase) (Protein-beta-aspartate methyltransferase) (PIMT)	-1.37363	9.7959e-05
Dde_0568	Q315M7	Probable cytosol aminopeptidase (EC 3.4.11.1) (Leucine aminopeptidase) (LAP) (EC 3.4.11.10) (Leucyl aminopeptidase)	-1.37422	1.06667e-05
Dde_2331	Q30YW8	Indolepyruvate/phenylpyruvate decarboxylase (EC 4.1.1.74)	-1.37885	1.63071e-07
Dde_3189	Q30WG3	Trans-hexaprenyltranstransferase (EC 2.5.1.30)	-1.38034	2.3412e-06
Dde_2429	Q30YM0	3-oxoacyl-[acyl-carrier-protein] reductase (EC 1.1.1.100)	-1.3822	2.71997e-05
Dde_3093	Q30WQ9	UPF0434 protein Dde_3093	-1.38507	5.26537e-05
Dde_0024	Q317Q1	Anti-sigma factor antagonist	-1.38615	2.09436e-05
Dde_1812	Q310N7	5-methylthioadenosine/S-adenosylhomocysteine deaminase (MTA/SAH deaminase) (EC 3.5.4.28) (EC 3.5.4.31)	-1.38686	2.55396e-06
Dde_0885	Q314G0	Uncharacterized protein	-1.4036	0.000278842
Dde_0352	Q316J3	Flagellar motor switch protein FliG	-1.4043	8.8963e-06
Dde_2731	Q30XR9	Homoserine dehydrogenase (EC 1.1.1.3)	-1.40948	0.000117481
Dde_2854	Q30XE7	Uncharacterized protein	-1.41319	2.09282e-08
Dde_1408	Q312D9	Uncharacterized protein	-1.41346	5.10337e-07
Dde_0867	Q314H8	Diguanylate cyclase with PAS/PAC sensor	-1.41522	6.80379e-08
Dde_0743	Q314V2	Uncharacterized protein	-1.41595	3.91127e-05
Dde_1177	Q313B8	Dipeptide epimerase (EC 5.1.1.-)	-1.4199	1.34069e-05
Dde_2208	Q30Z91	Periplasmic component of zinc ABC transporter	-1.42048	2.76001e-07
Dde_2155	Q30ZE4	Biopolymer transport protein ExbD/TolR	-1.42512	5.97707e-05
Dde_0380	Q316G5	Flagellar biosynthesis protein FlhA	-1.42596	4.39199e-06
Dde_0575	Q315M0	CheW protein	-1.42933	0.000277925
Dde_0819	Q314M6	Patatin	-1.42952	1.26692e-06
Dde_1379	Q312G8	Thiamine-phosphate synthase (TP synthase) (TPS) (EC 2.5.1.3) (Thiamine-phosphate pyrophosphorylase) (TMP pyrophosphorylase) (TMP-PPase)	-1.43711	3.60687e-06
Dde_3223	Q30WC9	ABC-type transporter, periplasmic subunit family 3	-1.43818	1.00253e-05
Dde_2836	Q30XG5	MOSC domain containing protein	-1.44274	5.00118e-06
Dde_3248	Q30WA4	Rhodanese-like protein	-1.44363	1.87028e-08
Dde_0251	Q316U4	NUDIX hydrolase	-1.44537	4.93709e-05
Dde_0216	Q316X9	Amine oxidase	-1.44585	1.60078e-07
Dde_2426	Q30YM3	Uncharacterized protein	-1.44877	2.3236e-06
Dde_0773	Q314S2	Import inner membrane translocase subunit Tim44	-1.45384	1.40142e-07
Dde_1704	Q310Z5	Uncharacterized protein	-1.45911	1.13011e-05
Dde_3092	Q30WR0	Heat shock protein Hsp20	-1.4703	3.4723e-06
Dde_1654	Q311E5	Uncharacterized protein	-1.47531	1.19402e-07
Dde_0998	Q313U7	Methylated-DNA--[protein]-cysteine S-methyltransferase (EC 2.1.1.63)	-1.47768	0.00758462
Dde_2053	Q30ZP6	DNA primase (EC 2.7.7.101)	-1.47902	1.37827e-10
Dde_2065	Q30ZN4	Outer membrane protein assembly factor BamD	-1.48973	0.000119407
Dde_2567	Q30Y83	Uncharacterized protein	-1.49189	1.55791e-08
Dde_0807	Q314N8	UPF0597 protein Dde_0807	-1.4928	6.09394e-06
Dde_0719	Q314X6	Fe-S cluster domain protein	-1.49764	2.43426e-06
Dde_1394	Q312F3	Uncharacterized protein	-1.49907	1.46289e-06
Dde_3099	Q30WQ3	Methylated-DNA/protein-cysteine methyltransferase	-1.50098	0.000313561
Dde_1006	Q313T9	Enoyl-[acyl-carrier-protein] reductase [NADH] (EC 1.3.1.9)	-1.50674	1.84388e-07
Dde_1028	Q313R7	AsmA family protein	-1.51699	1.20275e-08
Dde_2119	Q30ZI0	Uncharacterized protein	-1.51927	8.82926e-06
Dde_3115	Q30WN7	Carboxymuconolactone decarboxylase	-1.52151	0.0108117
Dde_2058	Q30ZP1	Histone family protein DNA-binding protein	-1.52713	5.19822e-05
Dde_0404	Q316E1	PEP motif putative anchor domain protein	-1.53469	6.36299e-09
Dde_1380	Q312G7	Dinitrogenase iron-molybdenum cofactor biosynthesis protein	-1.53547	2.43642e-05
Dde_2601	Q30Y49	Uncharacterized protein	-1.5374	1.94108e-09
Dde_0246	Q316U9	DUF4340 domain-containing protein	-1.54178	7.04366e-08
Dde_0386	Q316F9	Uncharacterized protein	-1.54526	3.58827e-05
Dde_2425	Q30YM4	50S ribosomal protein L28	-1.54531	0.000195782
Dde_2239	Q30Z60	50S ribosomal protein L30	-1.55191	0.0201448
Dde_0830	Q314L5	Polysaccharide export protein, PEP-CTERM sytem-associated	-1.55447	2.50852e-10
Dde_1331	Q312L4	Beta-lactamase domain protein	-1.5547	4.27052e-08
Dde_0603	Q315J2	Response regulator receiver protein	-1.55996	9.03911e-05
Dde_1312	Q312N3	Heavy metal transport/detoxification protein	-1.56648	1.62362e-06
Dde_3212	Q30WE0	Probable chemoreceptor glutamine deamidase CheD (EC 3.5.1.44)	-1.56846	1.85155e-05
Dde_3261	Q30W91	Methyl-accepting chemotaxis sensory transducer with Cache sensor	-1.5702	3.77749e-10
Dde_0347	Q316J8	Methyl-accepting chemotaxis sensory transducer	-1.57085	1.36929e-10
Dde_2100	Q30ZJ9	ATP-dependent Clp protease adapter protein ClpS	-1.57455	3.73831e-07
Dde_0365	Q316I0	Metal-dependent phosphohydrolase HD sub domain-containing protein	-1.58036	1.4569e-06
Dde_3154	Q30WJ8	Peptidase M23	-1.58487	2.60655e-06
Dde_1821	Q310M8	Cytochrome c class I	-1.58939	1.24343e-06
Dde_1003	Q313U2	Peptide methionine sulfoxide reductase MsrB (EC 1.8.4.12) (Peptide-methionine (R)-S-oxide reductase)	-1.59827	4.15731e-06
Dde_2152	Q30ZE7	Uncharacterized protein	-1.5983	3.44061e-12
Dde_4046	F9XXK1	Uncharacterized protein	-1.60492	0.00687607
Dde_3453	Q30VQ0	Uncharacterized protein	-1.60554	0.000284225
Dde_1448	Q311Z9	Uracil phosphoribosyltransferase (EC 2.4.2.9) (UMP pyrophosphorylase) (UPRTase)	-1.60835	2.53971e-08
Dde_0059	Q30UR1	ADP-ribosylation/Crystallin J1	-1.6155	4.66384e-08
Dde_2904	Q30X97	Transcriptional regulator, CopG family	-1.61782	2.98602e-09
Dde_3080	Q30WS2	Cysteine synthase (EC 2.5.1.47)	-1.62039	9.25048e-07
Dde_0970	Q313X5	Filamentation induced by cAMP protein Fic	-1.62427	7.22933e-11
Dde_2717	Q30XT3	Tetratricopeptide TPR_1 repeat-containing protein	-1.62764	6.82328e-09
Dde_1378	Q312G9	Hydroxyethylthiazole kinase (EC 2.7.1.50) (4-methyl-5-beta-hydroxyethylthiazole kinase) (TH kinase) (Thz kinase)	-1.63177	3.27066e-07
Dde_2088	Q30ZL1	Amino acid-binding ACT domain protein	-1.63734	1.80878e-06
Dde_1684	Q311B5	Histidine kinase (EC 2.7.13.3)	-1.64166	6.87363e-12
Dde_0412	Q316D3	Polyamine-transporting ATPase (EC 3.6.3.31)	-1.64238	9.52587e-06
Dde_3101	Q30WQ1	PAS fold domain protein	-1.64707	4.53916e-12
Dde_0600	Q315J5	Uncharacterized protein	-1.65054	1.58582e-07
Dde_1046	Q313P9	Cell division protein FtsA	-1.65681	0.0307947
Dde_2561	Q30Y89	Rhodanese-like protein	-1.65751	2.31178e-11
Dde_1501	Q311U6	Flagellin	-1.66109	9.37865e-09
Dde_2633	Q30Y17	Transcriptional regulator, MerR family	-1.66747	0.0281891
Dde_3182	Q30WH0	Cytochrome c class III	-1.66832	6.76717e-06
Dde_1772	Q310S7	Ribosome hibernation promoting factor (HPF)	-1.66986	7.28783e-10
Dde_3202	Q30WF0	Iron-sulfur cluster carrier protein	-1.6709	7.39408e-10
Dde_1454	Q311Z3	Universal stress protein	-1.67162	7.00105e-10
Dde_2478	Q30YH1	Uncharacterized protein	-1.67509	3.36519e-11
Dde_2417	Q30YN2	Thiamine_BP domain-containing protein	-1.67789	3.14807e-05
Dde_0971	Q313X4	Uncharacterized protein	-1.68098	2.60269e-06
Dde_1033	Q313R2	Transcriptional regulator MraZ	-1.68166	1.08716e-09
Dde_0281	Q316R4	CheC domain protein	-1.68617	1.0847e-07
Dde_0589	Q315K6	UspA domain-containing protein	-1.6895	1.3143e-09
Dde_0410	Q316D5	Glycerol kinase (EC 2.7.1.30) (ATP:glycerol 3-phosphotransferase) (Glycerokinase) (GK)	-1.70179	4.48064e-09
Dde_1267	Q312S8	Peptidase M20	-1.71547	2.35335e-11
Dde_2673	Q30XX7	Ferrous iron transporter component feoA	-1.71624	5.43001e-10
Dde_2750	Q30XQ0	Transport-associated protein	-1.71867	6.27568e-09
Dde_2862	Q30XD9	Uncharacterized protein	-1.72034	6.46481e-08
Dde_0227	Q316W8	Carbon starvation protein CstA	-1.72912	0.0206328
Dde_2283	Q30Z16	4-hydroxythreonine-4-phosphate dehydrogenase (EC 1.1.1.262)	-1.73018	8.48238e-09
Dde_2946	Q30X56	Protein HflK	-1.73363	5.42968e-11
Dde_3471	Q30VN2	Glucose-6-phosphate 1-dehydrogenase (G6PD) (EC 1.1.1.49)	-1.73425	4.03236e-09
Dde_0155	Q317E0	Molybdenum ABC transporter, periplasmic molybdate-binding protein	-1.73494	6.73012e-09
Dde_2848	Q30XF3	Thioredox_DsbH domain-containing protein	-1.73521	7.64195e-07
Dde_0979	Q313W6	Uncharacterized protein	-1.736	4.45045e-09
Dde_3775	Q30US9	4Fe-4S ferredoxin iron-sulfur binding domain-containing protein	-1.73775	1.92033e-08
Dde_2178	Q30ZC1	Putative lipoprotein	-1.75323	2.54863e-11
Dde_2562	Q30Y88	Pyridine nucleotide-disulfide oxidoreductase family protein	-1.7536	1.84562e-10
Dde_1980	Q30ZW9	Putative phage repressor	-1.76015	4.70732e-09
Dde_2375	Q30YS4	Heavy metal-binding domain-containing protein	-1.76266	1.60175e-05
Dde_1969	Q30ZY0	2-amino-4-hydroxy-6-hydroxymethyldihydropteridine pyrophosphokinase (EC 2.7.6.3) (6-hydroxymethyl-7,8-dihydropterin pyrophosphokinase)	-1.77234	3.08764e-08
Dde_2652	Q30XZ8	Uncharacterized protein	-1.77563	0.000141859
Dde_0980	Q313W5	Uncharacterized protein	-1.78151	7.9649e-10
Dde_0505	Q315U0	Histidine kinase (EC 2.7.13.3)	-1.78713	6.01313e-13
Dde_1357	Q312I8	Uncharacterized protein family UPF0310	-1.78747	2.55074e-06
Dde_4001	F9XXG6	zf-TFIIB domain-containing protein	-1.7896	1.02217e-10
Dde_1095	Q313K0	50S ribosomal protein L19	-1.79156	1.94648e-05
Dde_0648	Q315E7	HmcF, 52.7 kd protein in hmc operon	-1.79435	1.6983e-09
Dde_2991	Q30X11	Transcription termination/antitermination protein NusG	-1.79717	3.23645e-07
Dde_2753	Q30XP7	Transcription activator effector binding protein	-1.79872	3.79209e-06
Dde_1389	Q312F8	Uncharacterized protein	-1.80201	2.66521e-08
Dde_1189	Q313A6	Nickel transport complex protein, NikM subunit, transmembrane	-1.80322	3.21271e-12
Dde_3036	Q30WW6	Uncharacterized protein	-1.80569	4.08943e-10
Dde_0210	Q316Y5	Thioredoxin-disulfide reductase (EC 1.8.1.9)	-1.8116	8.50873e-14
Dde_1545	Q311Q4	Single-stranded DNA-binding protein (SSB)	-1.81607	2.2396e-09
Dde_3224	Q30WC8	Phage shock protein C	-1.81646	0.000133455
Dde_4010	F9XXK0	50S ribosomal protein L33	-1.81736	0.000981205
Dde_2451	Q30YJ8	Uncharacterized protein	-1.81754	1.42509e-06
Dde_3144	Q30WK8	Uncharacterized protein	-1.83897	2.06604e-08
Dde_0818	Q314M7	Type IV pilus assembly PilZ	-1.83984	2.00909e-08
Dde_3041	Q30WW1	L-lysine 2,3-aminomutase (EC 5.4.3.2)	-1.84274	1.65586e-12
Dde_3295	Q30W57	Methyl-accepting chemotaxis sensory transducer with Cache sensor	-1.84395	1.72497e-12
Dde_2708	Q30XU2	Flagellar motor switch protein FliM	-1.85333	1.56463e-12
Dde_1412	Q312D5	30S ribosomal protein S6	-1.86562	0.000281231
Dde_0113	Q317I2	Vitamin B12-dependent ribonucleotide reductase (EC 1.17.4.1)	-1.87345	2.80729e-17
Dde_1051	Q313P4	Protease HtpX homolog (EC 3.4.24.-)	-1.87526	1.50661e-07
Dde_2015	Q30ZT4	Acetylglutamate kinase (EC 2.7.2.8) (N-acetyl-L-glutamate 5-phosphotransferase) (NAG kinase) (NAGK)	-1.87657	7.35124e-11
Dde_2171	Q30ZC8	DivIVA domain-containing protein	-1.87661	1.75245e-07
Dde_3774	Q30UT0	Uncharacterized protein	-1.8796	2.59511e-07
Dde_2698	Q30XV2	ATP synthase protein I	-1.8808	1.2791e-06
Dde_1892	Q310F7	Regulatory protein TetR	-1.88093	2.23536e-09
Dde_1143	Q313F2	Uncharacterized protein	-1.88174	1.07718e-08
Dde_2824	Q30XH7	Uncharacterized protein	-1.88278	1.42168e-06
Dde_1574	Q311M5	Cobyrinic acid ac-diamide synthase	-1.88567	3.88349e-10
Dde_0829	Q314L6	Exopolysaccharide biosynthesis polyprenyl glycosylphosphotransferase	-1.88712	8.37564e-11
Dde_0425	Q316C0	GDP-L-fucose synthase (EC 1.1.1.271) (GDP-4-keto-6-deoxy-D-mannose-3,5-epimerase-4-reductase)	-1.911	5.40065e-11
Dde_0373	Q316H2	Phosphoesterase PA-phosphatase related protein	-1.91407	2.23111e-06
Dde_0659	Q315D6	PAS modulated sigma54 specific transcriptional regulator, Fis family	-1.92786	3.18123e-09
Dde_2040	Q30ZQ9	CheW protein	-1.93358	1.73008e-11
Dde_2013	Q30ZT6	Periplasmic serine endoprotease DegP-like (EC 3.4.21.107)	-1.93735	2.44775e-12
Dde_2057	Q30ZP2	Uncharacterized protein	-1.94236	0.00114274
Dde_2727	Q30XS3	UspA domain-containing protein	-1.95406	3.88309e-14
Dde_1018	Q313S7	Response regulator receiver protein	-1.95447	1.72587e-12
Dde_3023	Q30WX9	4Fe-4S ferredoxin iron-sulfur binding domain-containing protein	-1.96037	3.79155e-11
Dde_3046	Q30WV6	Uncharacterized protein	-1.96166	4.07782e-06
Dde_1586	Q311L3	2-nitropropane dioxygenase NPD	-1.96724	3.2362e-13
Dde_0814	Q314N1	Uncharacterized protein	-1.96881	0.00215896
Dde_4013	F9XXJ3	Uncharacterized protein	-1.98753	6.71274e-13
Dde_1070	Q313M5	Probable transaldolase (EC 2.2.1.2)	-1.99566	1.55681e-14
Dde_0554	Q315P1	Uncharacterized protein	-2.00176	2.76696e-13
Dde_3519	Q30VI4	Molybdenum transport system permease	-2.00836	1.72446e-10
Dde_0217	Q316X8	Peptidase M24	-2.01453	1.00601e-09
Dde_1145	Q313F0	Uncharacterized protein	-2.02152	8.94899e-12
Dde_2280	Q30Z19	Periplasmic Fe hydrogenase small subunit	-2.02435	0.000208061
Dde_0197	Q316Z8	Uncharacterized protein	-2.02553	4.20404e-10
Dde_0770	Q314S5	Uncharacterized protein	-2.02631	1.53899e-09
Dde_0439	Q316A6	CDP-glycerol:poly(Glycerophosphate) glycerophosphotransferase	-2.03544	4.97003e-13
Dde_2007	Q30ZU2	Endopeptidase La (EC 3.4.21.53)	-2.04648	1.75277e-17
Dde_2692	Q30XV8	50S ribosomal protein L21	-2.05162	2.69311e-10
Dde_3072	Q30WT0	Uncharacterized protein	-2.06352	3.9536e-10
Dde_4011	F9XXH5	Excinuclease ABC C subunit domain protein	-2.06759	3.22606e-06
Dde_4038	F9XXH9	Uncharacterized protein	-2.06937	1.63461e-08
Dde_2129	Q30ZH0	Transcriptional regulator, CarD family	-2.07045	2.68089e-15
Dde_0527	Q315R8	Sulfite reductase, dissimilatory-type beta subunit (EC 1.8.99.3)	-2.0765	1.44217e-16
Dde_2068	Q30ZN1	tRNA N6-adenosine threonylcarbamoyltransferase (EC 2.3.1.234) (N6-L-threonylcarbamoyladenine synthase) (t(6)A synthase) (t(6)A37 threonylcarbamoyladenosine biosynthesis protein TsaD) (tRNA threonylcarbamoyladenosine biosynthesis protein TsaD)	-2.08129	0.0118422
Dde_0409	Q316D6	Major intrinsic protein	-2.11151	4.03964e-13
Dde_1424	Q312C3	Glycogen phosphorylase (EC 2.4.1.1)	-2.11793	8.78631e-16
Dde_2300	Q30YZ9	Toluene tolerance family protein	-2.11845	2.72511e-11
Dde_0707	Q314Y8	Formate dehydrogenase subunit FdhD	-2.12258	6.86507e-12
Dde_2525	Q30YC4	Methylenetetrahydrofolate reductase (EC 1.5.1.20)	-2.13439	2.33771e-15
Dde_1344	Q312K1	Heat shock protein Hsp20	-2.1385	5.00327e-09
Dde_3183	Q30WG9	Uncharacterized protein	-2.14265	1.4221e-16
Dde_2218	Q30Z81	Lon protease (EC 3.4.21.53) (ATP-dependent protease La)	-2.15186	1.87197e-14
Dde_0650	Q315E5	HmcD, 5.8 kd protein in hmc operon	-2.15809	4.02131e-05
Dde_3345	Q30W07	Helix-turn-helix domain protein	-2.15919	3.04019e-09
Dde_1313	Q312N2	Copper-translocating P-type ATPase (EC 3.6.3.4)	-2.16408	0.00407502
Dde_2415	Q30YN4	Uncharacterized protein	-2.16544	4.90392e-13
Dde_0653	Q315E2	HmcA, High-molecular-weight cytochrome c	-2.17177	6.26078e-18
Dde_2740	Q30XR0	Uncharacterized protein	-2.17708	1.62298e-16
Dde_3146	Q30WK6	Uncharacterized protein	-2.20084	1.59e-16
Dde_0384	Q316G1	Response regulator receiver protein	-2.20141	6.85127e-11
Dde_1513	Q311T4	ATP-dependent zinc metalloprotease FtsH (EC 3.4.24.-)	-2.20624	1.05393e-18
Dde_2220	Q30Z79	ATP-dependent Clp protease proteolytic subunit (EC 3.4.21.92) (Endopeptidase Clp)	-2.20996	5.04045e-12
Dde_1849	Q310K0	Type IV pilus assembly PilZ	-2.21078	6.34712e-13
Dde_0372	Q316H3	Uncharacterized protein	-2.21437	3.00381e-10
Dde_3297	Q30W55	YceI family protein	-2.2187	6.81476e-12
Dde_0484	Q315W1	Uncharacterized protein	-2.22353	6.7846e-13
Dde_1671	Q311C8	Uncharacterized protein	-2.24069	3.77923e-08
Dde_2071	Q30ZM8	Uncharacterized protein	-2.25357	9.66019e-12
Dde_1179	Q313B6	Dihydroxyacetone kinase, L subunit	-2.26166	6.22135e-17
Dde_1415	Q312D2	Type I secretion outer membrane protein, TolC family	-2.26281	1.52843e-19
Dde_0282	Q316R3	TPR repeat-containing protein	-2.29406	3.28796e-13
Dde_2194	Q30ZA5	Uncharacterized protein	-2.29745	1.99144e-12
Dde_0125	Q317H0	Histone family protein DNA-binding protein	-2.30637	1.7876e-11
Dde_3414	Q30VT9	Uncharacterized protein	-2.30785	3.3513e-11
Dde_3078	Q30WS4	Nitrogen fixation protein NifU	-2.3111	6.56591e-15
Dde_1678	Q311C1	Uncharacterized protein	-2.32167	4.45218e-13
Dde_2564	Q30Y86	Uncharacterized protein	-2.32364	6.51201e-14
Dde_0706	Q314Y9	Formate dehydrogenase accessory protein	-2.33635	1.68784e-18
Dde_0353	Q316J2	Flagellar M-ring protein	-2.33752	2.72895e-11
Dde_2224	Q30Z75	Uncharacterized protein	-2.34099	2.39255e-13
Dde_2056	Q30ZP3	30S ribosomal protein S21	-2.35056	5.48867e-08
Dde_3256	Q30W96	N-acetylneuraminate synthase (EC 2.5.1.56)	-2.35908	2.28219e-16
Dde_0316	Q316M9	Uncharacterized protein	-2.3659	1.25986e-10
Dde_1150	Q313E5	17 kDa surface antigen	-2.3708	2.65279e-20
Dde_2139	Q30ZG0	Hydrogenase expression/formation protein	-2.38166	1.22572e-14
Dde_0253	Q316U2	Hemerythrin-like metal-binding protein	-2.38726	2.35181e-14
Dde_1035	Q313R0	Uncharacterized protein	-2.40895	1.57361e-12
Dde_1702	Q310Z7	Uncharacterized protein	-2.41029	1.87241e-17
Dde_1002	Q313U3	Peptide methionine sulfoxide reductase MsrA (Protein-methionine-S-oxide reductase) (EC 1.8.4.11) (Peptide-methionine (S)-S-oxide reductase) (Peptide Met(O) reductase)	-2.41087	0.000374791
Dde_0111	Q317I4	Zinc resistance-associated protein	-2.41894	4.49782e-13
Dde_2507	Q30YE2	PEP motif putative anchor domain protein	-2.4261	4.36253e-22
Dde_1355	Q312J0	Rhodanese-like protein	-2.43039	3.13583e-10
Dde_0426	Q316B9	Glycosyl transferase family 2	-2.45572	1.01394e-14
Dde_0528	Q315R7	Dissimilatory sulfite reductase D	-2.46074	6.79063e-15
Dde_1660	Q311D9	Uncharacterized protein	-2.46337	3.38638e-12
Dde_1554	Q311P5	Thiamine biosynthesis protein ThiS	-2.46919	4.77499e-14
Dde_1478	Q311W9	Cytochrome c biogenesis protein CcmE	-2.47204	5.7019e-18
Dde_2473	Q30YH6	60 kDa chaperonin (GroEL protein) (Protein Cpn60)	-2.49369	3.62938e-24
Dde_1469	Q311X8	Sec-independent protein translocase protein TatB	-2.49607	1.6712e-10
Dde_2728	Q30XS2	Shikimate kinase (SK) (EC 2.7.1.71)	-2.49706	2.71098e-19
Dde_1450	Q311Z7	Uncharacterized protein	-2.52124	3.43873e-20
Dde_2986	Q30X16	UDP-3-O-acyl-N-acetylglucosamine deacetylase (UDP-3-O-acyl-GlcNAc deacetylase) (EC 3.5.1.108) (UDP-3-O-[R-3-hydroxymyristoyl]-N-acetylglucosamine deacetylase)	-2.52779	2.69088e-23
Dde_0652	Q315E3	HmcB, 40.1 kd protein in hmc operon	-2.53854	9.57249e-16
Dde_2287	Q30Z12	NUDIX hydrolase	-2.54479	1.88405e-13
Dde_1324	Q312M1	6-phosphogluconolactonase (6PGL) (EC 3.1.1.31)	-2.55418	1.67397e-18
Dde_1580	Q311L9	Cell division coordinator CpoB	-2.55513	1.17365e-12
Dde_0258	Q316T7	Extracellular ligand-binding receptor	-2.55586	1.00901e-18
Dde_0254	Q316U1	Aspartate-semialdehyde dehydrogenase (ASA dehydrogenase) (ASADH) (EC 1.2.1.11) (Aspartate-beta-semialdehyde dehydrogenase)	-2.5788	7.64751e-23
Dde_3666	Q30V37	Uncharacterized protein	-2.59813	4.38955e-12
Dde_1455	Q311Z2	Uncharacterized protein	-2.6069	8.59211e-23
Dde_0708	Q314Y7	Molybdenum cofactor guanylyltransferase (MoCo guanylyltransferase) (EC 2.7.7.77) (GTP:molybdopterin guanylyltransferase) (Mo-MPT guanylyltransferase) (Molybdopterin guanylyltransferase) (Molybdopterin-guanine dinucleotide synthase) (MGD synthase)	-2.61207	1.59092e-14
Dde_1023	Q313S2	Chaperone protein DnaK (HSP70) (Heat shock 70 kDa protein) (Heat shock protein 70)	-2.61299	4.30467e-19
Dde_2099	Q30ZK0	ATP-dependent Clp protease, ATP-binding subunit clpA	-2.61395	3.24242e-20
Dde_0762	Q314T3	Sulfite reductase, dissimilatory-type gamma subunit (EC 1.8.99.3)	-2.62186	1.42815e-23
Dde_1700	Q310Z9	Hpt protein	-2.62944	9.60494e-27
Dde_0549	Q315P6	Efflux transporter, RND family, MFP subunit	-2.63945	1.55219e-22
Dde_1677	Q311C2	Uncharacterized protein	-2.65539	4.29119e-17
Dde_2476	Q30YH3	Methionine transporter from the Na+/H+ antiporter superfamily	-2.66252	3.58376e-19
Dde_2072	Q30ZM7	Septum formation initiator	-2.66367	1.38366e-09
Dde_2036	Q30ZR3	Transcriptional regulator, XRE family	-2.66599	2.16192e-22
Dde_1842	Q310K7	Uncharacterized protein	-2.67142	7.47021e-24
Dde_3135	Q30WL7	Transcriptional regulator, ArsR family	-2.68219	7.4716e-21
Dde_1005	Q313U0	Uncharacterized protein	-2.68576	7.77785e-12
Dde_1384	Q312G3	Uncharacterized protein	-2.71108	2.05683e-10
Dde_3020	Q30WY2	Methyl-accepting chemotaxis sensory transducer with Cache sensor	-2.71235	3.44935e-22
Dde_3461	Q30VP2	Uncharacterized protein	-2.71481	4.80305e-18
Dde_1497	Q311V0	Uncharacterized protein	-2.72112	6.57566e-20
Dde_0704	Q314Z1	Peptide methionine sulfoxide reductase MsrB (EC 1.8.4.12) (Peptide-methionine (R)-S-oxide reductase)	-2.72429	1.28223e-17
Dde_0205	Q316Z0	SEC-C motif domain protein	-2.73085	6.47312e-17
Dde_0700	Q314Z5	Secretion protein HlyD family protein	-2.74037	3.39933e-16
Dde_1169	Q313C6	Intracellular protease, PfpI family	-2.74685	6.73034e-29
Dde_0220	Q316X5	Sel1 domain protein repeat-containing protein	-2.75104	1.64152e-22
Dde_2857	Q30XE4	Methyl-accepting chemotaxis sensory transducer with Pas/Pac sensor	-2.762	2.43723e-27
Dde_0408	Q316D7	Glycerol-3-phosphate dehydrogenase (EC 1.1.5.3)	-2.81406	3.20805e-22
Dde_0321	Q316M4	Response regulator receiver protein	-2.825	1.55223e-15
Dde_0526	Q315R9	Sulfite reductase, dissimilatory-type alpha subunit (EC 1.8.99.3)	-2.82723	1.48102e-30
Dde_0204	Q316Z1	Dinitrogenase iron-molybdenum cofactor biosynthesis protein	-2.8317	5.56527e-18
Dde_1661	Q311D8	Chaperone protein ClpB	-2.83576	2.92285e-25
Dde_3736	Q30UW7	Glyceraldehyde-3-phosphate dehydrogenase (EC 1.2.1.-)	-2.8377	4.50219e-29
Dde_2672	Q30XX8	Uncharacterized protein	-2.83886	1.63852e-18
Dde_3155	Q30WJ7	Flagellar P-ring protein (Basal body P-ring protein)	-2.845	7.86861e-13
Dde_3601	Q30VA2	Uncharacterized protein	-2.84594	1.04986e-11
Dde_2858	Q30XE3	Cytochrome c family protein	-2.86161	2.19317e-26
Dde_0133	Q317G2	Bacterioferritin (EC 1.16.3.1)	-2.8894	1.77534e-34
Dde_2078	Q30ZM1	CBS domain containing membrane protein	-2.90144	4.23668e-19
Dde_3511	Q30VJ2	Putative transcriptional regulator, ModE family	-2.90912	3.38506e-17
Dde_2682	Q30XW8	Glycoside hydrolase family 13 domain protein	-2.91002	1.1387e-21
Dde_1553	Q311P6	Alanine dehydrogenase (EC 1.4.1.1)	-2.91208	6.45954e-32
Dde_2008	Q30ZU1	Heat shock protein Hsp20	-2.91425	2.49196e-25
Dde_1266	Q312S9	Diaminopropionate ammonia-lyase (EC 4.3.1.15)	-2.92992	1.83644e-31
Dde_0882	Q314G3	Superoxide dismutase (EC 1.15.1.1)	-2.96885	1.41204e-17
Dde_4057	F9XXK6	DNA binding domain protein, excisionase family	-2.97795	2.05931e-23
Dde_1173	Q313C2	META domain-containing protein	-2.98779	5.59275e-19
Dde_0407	Q316D8	Transcriptional regulator, DeoR family	-3.03533	3.2357e-21
Dde_3079	Q30WS3	Cysteine desulfurase (EC 2.8.1.7) (Nitrogenase metalloclusters biosynthesis protein NifS)	-3.0392	1.15623e-22
Dde_0713	Q314Y2	Alkyl hydroperoxide reductase/ Thiol specific antioxidant/ Mal allergen	-3.05105	2.91078e-25
Dde_3197	Q30WF5	Uncharacterized protein	-3.05326	1.74518e-30
Dde_2153	Q30ZE6	MotA/TolQ/ExbB proton channel	-3.05808	1.89766e-35
Dde_0717	Q314X8	Formate dehydrogenase, alpha subunit (EC 1.7.99.4)	-3.08236	2.6935e-32
Dde_3674	Q30V29	Ferric uptake regulation protein	-3.08597	5.47922e-27
Dde_0355	Q316J0	Flagellar basal-body rod protein FlgC	-3.10819	2.54875e-18
Dde_3213	Q30WD9	Histone family protein DNA-binding protein	-3.11095	3.71319e-18
Dde_1614	Q311I5	Regulatory protein GntR HTH	-3.14809	2.78727e-24
Dde_3118	Q30WN4	Uncharacterized protein	-3.15758	1.90076e-14
Dde_4053	F9XXK9	Uncharacterized protein	-3.1847	1.18921e-20
Dde_2738	Q30XR2	Ferredoxin-thioredoxin reductase subunit B (EC 1.8.7.2)	-3.19373	4.75705e-23
Dde_3702	Q30V01	Transcriptional regulator, AraC family	-3.25441	4.06995e-26
Dde_3201	Q30WF1	Cobyrinic acid ac-diamide synthase	-3.26061	4.95149e-23
Dde_3470	Q30VN3	6-phosphogluconate dehydrogenase, decarboxylating (EC 1.1.1.44)	-3.26135	2.31485e-32
Dde_0247	Q316U8	DNA-directed RNA polymerase subunit omega (RNAP omega subunit) (EC 2.7.7.6) (RNA polymerase omega subunit) (Transcriptase subunit omega)	-3.2878	1.51765e-06
Dde_1320	Q312M5	Rubrerythrin	-3.31415	2.80144e-35
Dde_0607	Q315I8	Uncharacterized protein	-3.32331	3.37866e-26
Dde_0108	Q317I7	Uncharacterized protein	-3.3273	2.0311e-25
Dde_2073	Q30ZM6	Uncharacterized protein	-3.33752	1.43215e-18
Dde_2474	Q30YH5	10 kDa chaperonin (GroES protein) (Protein Cpn10)	-3.34111	5.3697e-30
Dde_2739	Q30XR1	Glutaredoxin	-3.36349	1.4921e-22
Dde_0438	Q316A7	UDP-N-acetylglucosamine pyrophosphorylase related protein	-3.38054	3.2689e-24
Dde_3159	Q30WJ3	Flagellar basal-body rod protein FlgF	-3.38096	6.38846e-28
Dde_1659	Q311E0	Chaperone DnaJ domain protein	-3.38678	2.27221e-27
Dde_3200	Q30WF2	Cobyrinic acid ac-diamide synthase	-3.40422	8.24297e-33
Dde_3157	Q30WJ5	Flagella basal body P-ring formation protein FlgA	-3.41551	2.86197e-24
Dde_2524	Q30YC5	Nitroreductase	-3.41947	1.72448e-40
Dde_2018	Q30ZT1	HesB/YadR/YfhF-family protein	-3.42251	1.26917e-33
Dde_3518	Q30VI5	Molybdenum ABC transporter, periplasmic molybdate-binding protein	-3.43158	2.24957e-38
Dde_1843	Q310K6	Iron-sulfur cluster binding protein	-3.44698	4.75004e-40
Dde_1834	Q310L5	Diguanylate cyclase	-3.46487	1.77034e-26
Dde_3237	Q30WB5	Pyruvate:ferredoxin oxidoreductase (EC 1.2.7.1) (Pyruvate synthase)	-3.47975	6.48219e-46
Dde_1098	Q313J7	UPF0109 protein Dde_1098	-3.48597	2.95354e-33
Dde_1175	Q313C0	RNP-1 like RNA-binding protein	-3.5002	4.15422e-23
Dde_2067	Q30ZN2	Thioredoxin	-3.50241	7.70016e-30
Dde_0816	Q314M9	Diguanylate cyclase	-3.53142	4.07333e-19
Dde_2313	Q30YY6	Thiol peroxidase (Tpx) (EC 1.11.1.24) (Peroxiredoxin tpx) (Prx) (Thioredoxin peroxidase) (Thioredoxin-dependent peroxiredoxin)	-3.61705	1.19118e-36
Dde_2705	Q30XU5	Flagellar FliJ protein	-3.62384	4.23876e-21
Dde_0354	Q316J1	Flagellar hook-basal body complex protein FliE	-3.62597	4.50399e-19
Dde_3412	Q30VU1	Heat shock protein Hsp20	-3.64072	2.07226e-34
Dde_2315	Q30YY4	Uncharacterized protein	-3.65344	4.90765e-21
Dde_1268	Q312S7	Na+/solute symporter	-3.65537	8.41519e-45
Dde_3226	Q30WC6	Phage shock protein A, PspA	-3.65656	6.63797e-32
Dde_1099	Q313J6	30S ribosomal protein S16	-3.6761	3.97544e-49
Dde_2422	Q30YM7	FxsA cytoplasmic membrane protein	-3.68501	2.85073e-26
Dde_1032	Q313R3	Pyruvate kinase (EC 2.7.1.40)	-3.69534	2.67875e-53
Dde_1265	Q312T0	Endoribonuclease L-PSP	-3.70609	6.47481e-48
Dde_3225	Q30WC7	Phage shock protein B	-3.71152	3.21742e-17
Dde_2460	Q30YI9	Aldehyde ferredoxin oxidoreductase (EC 1.2.7.5)	-3.80064	9.51703e-52
Dde_2169	Q30ZD0	Uncharacterized protein	-3.81707	5.84199e-20
Dde_0357	Q316I8	Tetratricopeptide TPR_1 repeat-containing protein	-3.82389	2.38863e-26
Dde_1498	Q311U9	Pantothenate synthetase (PS) (EC 6.3.2.1) (Pantoate--beta-alanine ligase) (Pantoate-activating enzyme)	-3.83545	7.19221e-44
Dde_0234	Q316W1	ABC transporter periplasmic substrate-binding protein	-3.83666	5.06658e-55
Dde_3413	Q30VU0	ATPase AAA-2 domain protein	-3.88666	1.11653e-49
Dde_3158	Q30WJ4	Flagellar basal-body rod protein FlgG (Distal rod protein)	-3.88696	1.18848e-31
Dde_3156	Q30WJ6	Flagellar L-ring protein (Basal body L-ring protein)	-3.94919	7.29157e-30
Dde_1709	Q310Z0	Flagellin	-4.01078	2.24961e-28
Dde_3667	Q30V36	Flavodoxin	-4.09744	9.66663e-57
Dde_4005	F9XXJ0	Uncharacterized protein	-4.23248	7.58468e-50
Dde_1178	Q313B7	Dihydroxyacetone kinase, DhaK subunit (EC 2.7.1.29)	-4.2404	2.21268e-52
Dde_2670	Q30XY0	Ferrous iron transporter component feoA	-4.2431	5.37844e-43
Dde_3230	Q30WC2	Uncharacterized protein	-4.25035	9.99029e-25
Dde_0809	Q314N6	Endoribonuclease L-PSP	-4.30556	1.17427e-44
Dde_3199	Q30WF3	Uncharacterized protein	-4.32187	2.63528e-46
Dde_1611	Q311I8	Transcriptional regulator, AraC family	-4.35966	8.3788e-10
Dde_0564	Q315N1	Uncharacterized protein	-4.40228	3.97216e-39
Dde_3737	Q30UW6	Putative GAF sensor protein	-4.47768	1.37963e-67
Dde_3198	Q30WF4	Dinitrogenase iron-molybdenum cofactor biosynthesis protein	-4.49301	6.39269e-40
Dde_0645	Q315F0	Uncharacterized protein	-4.56405	2.3452e-51
Dde_3193	Q30WF9	Desulfoferrodoxin (Dfx) (EC 1.15.1.2) (Superoxide reductase) (SOR)	-4.62411	2.03156e-60
Dde_0283	Q316R2	Uncharacterized protein	-4.64321	6.16875e-72
Dde_1689	Q311B0	OmpA/MotB domain protein	-4.78296	3.6743e-79
Dde_2560	Q30Y90	Peroxiredoxin (EC 1.11.1.24) (Thioredoxin peroxidase) (Thioredoxin-dependent peroxiredoxin)	-4.84259	3.02122e-61
Dde_1010	Q313T5	Uncharacterized protein	-4.88387	2.63976e-93
Dde_0563	Q315N2	Uncharacterized protein	-5.10229	1.72452e-42
Dde_0221	Q316X4	Response regulator receiver protein	-5.17561	9.292e-35
Dde_0356	Q316I9	Flagellar basal body rod protein FlgB	-5.34005	2.07294e-50
Dde_4025	F9XXG2	Uncharacterized protein	-5.57995	7.64141e-19
Dde_2170	Q30ZC9	UPF0235 protein Dde_2170	-5.72405	2.91214e-52
Dde_0715	Q314Y0	Uncharacterized protein	-5.93287	6.79657e-74

## Sheet: In 0vs15
Gene_ID	UniProt Entry	Protein name	log2FC	P-value
Dde_2535	Q30YB4	ApbE family lipoprotein	3.95327	2.53174e-26
Dde_2958	Q30X44	Flagellar basal body rod protein	3.11896	6.84502e-24
Dde_3047	Q30WV5	Protein serine/threonine phosphatase	3.08229	0.00952984
Dde_1981	Q30ZW8	Uncharacterized protein	3.05412	0.00108748
Dde_0899	Q314E6	Uncharacterized protein	2.9847	6.01189e-10
Dde_1205	Q312Z0	Uncharacterized protein	2.96027	2.46792e-11
Dde_2895	Q30XA6	Teichoic-acid-transporting ATPase (EC 3.6.3.40)	2.85667	0.00302493
Dde_1929	Q310C0	Uncharacterized protein	2.82164	9.13752e-09
Dde_2799	Q30XK1	Phage regulatory protein, Rha family	2.81319	8.52223e-06
Dde_0900	Q314E5	RNA polymerase sigma factor, sigma-70 family	2.77185	2.90496e-07
Dde_2875	Q30XC6	Methyltransferase FkbM family	2.74377	0.00449333
Dde_3274	Q30W78	Uncharacterized protein	2.73759	1.22758e-06
Dde_0611	Q315I4	ABC-type transporter, integral membrane subunit	2.70858	1.24023e-09
Dde_0673	Q315C2	Glycine betaine/L-proline ABC transporter, ATPase subunit (EC 3.6.3.32)	2.69785	3.84643e-09
Dde_0890	Q314F5	Uncharacterized protein	2.65224	1.85233e-16
Dde_4015	F9XXJ4	Uncharacterized protein	2.62055	5.0849e-05
Dde_3742	Q30UW1	ABC-type transporter, periplasmic subunit family 3	2.57831	1.98222e-08
Dde_1927	Q310C2	Uncharacterized protein	2.5783	1.31211e-06
Dde_0959	Q313Y6	AIG2 family protein	2.57268	0.000318169
Dde_3368	Q30VY4	Uncharacterized protein	2.56167	4.59584e-06
Dde_2800	Q30XK0	Restriction endonuclease	2.56079	6.9173e-14
Dde_1264	Q312T1	PAS modulated sigma54 specific transcriptional regulator, Fis family	2.54658	0.000259543
Dde_1934	Q310B5	Putative bacteriophage-like protein	2.53201	1.26284e-06
Dde_3054	Q30WU8	Glycyl-radical enzyme activating protein family (EC 1.97.1.4)	2.52906	1.35762e-08
Dde_3105	Q30WP7	Iron-chelate-transporting ATPase (EC 3.6.3.34)	2.50992	9.0887e-07
Dde_0928	Q314B7	Uncharacterized protein	2.50817	3.93966e-05
Dde_4035	F9XXH4	Uncharacterized protein	2.4742	0.000528755
Dde_0894	Q314F1	Uncharacterized protein	2.47298	6.75566e-06
Dde_0906	Q314D9	UvrD/REP helicase	2.47183	1.05201e-06
Dde_3339	Q30W13	Glutathione-dependent formaldehyde-activating GFA	2.45978	4.3784e-08
Dde_1901	Q310E8	Uncharacterized protein	2.44976	1.62412e-07
Dde_3102	Q30WQ0	Nucleoside recognition domain protein	2.44627	1.13847e-08
Dde_3743	Q30UW0	Polar amino acid ABC transporter, inner membrane subunit	2.43881	4.35545e-10
Dde_0910	Q314D5	Uncharacterized protein	2.4382	3.4729e-08
Dde_3352	Q30W00	Uncharacterized protein	2.43285	9.25662e-06
Dde_3280	Q30W72	Microcompartments protein	2.41218	6.591e-08
Dde_0897	Q314E8	Putative phage-like protein	2.40943	3.9294e-05
Dde_3389	Q30VW3	Baseplate assembly protein	2.40683	8.43855e-07
Dde_1202	Q312Z3	Thioredoxin domain-containing protein	2.4063	1.25283e-05
Dde_3367	Q30VY5	Peptidase M15A	2.40582	4.48341e-06
Dde_2662	Q30XY8	8-amino-7-oxononanoate synthase (EC 2.3.1.47)	2.40354	9.88661e-09
Dde_1863	Q310I6	AIG2 family protein	2.39575	0.0103206
Dde_0903	Q314E2	Uncharacterized protein	2.39174	3.38996e-09
Dde_1059	Q313N6	PhoH family protein	2.38145	2.11055e-07
Dde_0975	Q313X0	Pseudouridine synthase	2.35472	2.1198e-12
Dde_2816	Q30XI5	Signal peptidase I (EC 3.4.21.89)	2.35231	0.024458
Dde_2493	Q30YF6	Type III restriction protein res subunit	2.34395	0.00369306
Dde_3053	Q30WU9	Major facilitator superfamily MFS_1	2.33444	0.00546769
Dde_1601	Q311J8	Xenobiotic-transporting ATPase (EC 3.6.3.44)	2.33431	6.56365e-07
Dde_3061	Q30WU1	M18 family aminopeptidase (EC 3.4.11.-)	2.32869	0.0024265
Dde_2975	Q30X27	Uncharacterized protein	2.31383	2.43949e-05
Dde_3375	Q30VX7	Uncharacterized protein	2.31325	8.81273e-08
Dde_0847	Q314J8	Eight transmembrane protein EpsH	2.30573	0.00102737
Dde_0696	Q314Z9	Histidine kinase (EC 2.7.13.3)	2.30307	2.90419e-07
Dde_2304	Q30YZ5	Uncharacterized protein	2.3015	0.000744987
Dde_1852	Q310J7	Glycosyl transferase group 1	2.30086	1.31662e-08
Dde_0902	Q314E3	PDDEXK_1 domain-containing protein	2.297	3.87086e-06
Dde_3532	Q30VH1	Uncharacterized protein	2.28823	6.26489e-09
Dde_3273	Q30W79	Ethanolamine utilization protein EutN/carboxysome structural protein Ccml	2.28269	3.4838e-06
Dde_0930	Q314B5	Uncharacterized protein	2.27922	4.63443e-05
Dde_0921	Q314C4	Uncharacterized protein	2.27563	0.00111194
Dde_3384	Q30VW8	Uncharacterized protein	2.27032	5.3729e-05
Dde_1560	Q311N9	Regulatory protein MarR	2.2684	0.0381222
Dde_1737	Q310W2	Phage regulatory protein, Rha family	2.26108	0.000465642
Dde_3675	Q30V28	Uncharacterized protein	2.23949	1.21441e-06
Dde_2360	Q30YT9	Type II and III secretion system protein	2.23586	3.61566e-05
Dde_0877	Q314G8	Uncharacterized protein	2.2308	3.28456e-09
Dde_2906	Q30X95	Transposase IS3/IS911 family protein	2.22847	4.14212e-08
Dde_3342	Q30W10	Integrase catalytic region	2.22835	2.24593e-09
Dde_2850	Q30XF1	Uncharacterized protein	2.21921	3.17893e-06
Dde_3376	Q30VX6	Uncharacterized protein	2.21781	0.00047542
Dde_0904	Q314E1	Uncharacterized protein	2.21192	6.30296e-07
Dde_0629	Q315G6	Putative CBS domain and cyclic nucleotide-regulated nucleotidyltransferase	2.20729	1.13004e-05
Dde_2736	Q30XR4	Amidohydrolase 2	2.20485	8.95453e-06
Dde_0905	Q314E0	ERCC4 domain protein	2.20383	0.0206274
Dde_0145	Q317F0	ABC-type glycine betaine transport, periplasmic subunit	2.19708	9.74575e-07
Dde_1903	Q310E6	Uncharacterized protein	2.19396	0.000424651
Dde_3267	Q30W85	Alcohol dehydrogenase (EC 1.1.1.1)	2.19103	2.39591e-07
Dde_0841	Q314K4	Transport permease protein	2.18761	1.01448e-06
Dde_1603	Q311J6	NAD_synthase domain-containing protein	2.1858	1.99773e-08
Dde_0628	Q315G7	DNA-directed DNA polymerase (EC 2.7.7.7)	2.18076	1.81141e-06
Dde_0177	Q317B8	DNA polymerase III subunit delta	2.17623	3.20071e-06
Dde_0907	Q314D8	DNA primase catalytic core domain-containing protein	2.17466	1.63952e-06
Dde_0188	Q317A7	Beta-lysine N-acetyltransferase	2.17402	1.10605e-07
Dde_0289	Q316Q6	Proprionate catabolism activator, Fis family	2.17025	8.76356e-05
Dde_3268	Q30W84	Uncharacterized protein	2.16845	0.0102637
Dde_3311	Q30W41	Autoinducer 2-binding periplasmic protein LuxP	2.1682	7.91119e-06
Dde_0922	Q314C3	Site-specific DNA-methyltransferase (Adenine-specific) (EC 2.1.1.72)	2.1678	2.30498e-07
Dde_3281	Q30W71	Choline trimethylamine-lyase activating enzyme (EC 1.97.1.-) (Choline utilization protein D) (GRE activase CutD) (Glycyl-radical enzyme activating enzyme CutD) (GRE activating enzyme CutD)	2.16503	2.36719e-05
Dde_1748	Q310V1	Helicase domain-containing protein	2.16351	4.15179e-12
Dde_1921	Q310C8	DNA primase catalytic core domain-containing protein	2.16244	7.04018e-06
Dde_2747	Q30XQ3	Lysine 2,3-aminomutase YodO family protein (EC 5.4.3.2)	2.15747	4.15564e-07
Dde_3331	Q30W21	Alpha-D-ribose 1-methylphosphonate 5-phosphate C-P lyase (PRPn C-P lyase) (EC 4.7.1.1)	2.15717	8.54457e-05
Dde_1763	Q310T6	Uncharacterized protein	2.15262	6.20151e-06
Dde_2490	Q30YF9	Transcriptional regulator, LysR family	2.14856	5.28773e-06
Dde_3330	Q30W22	Phosphonate metabolism	2.14854	2.57394e-05
Dde_3272	Q30W80	Microcompartments protein	2.14746	3.43285e-07
Dde_3386	Q30VW6	Phage tail tape measure protein, TP901 family	2.14485	3.95256e-07
Dde_0838	Q314K7	Glycosyl transferase group 1	2.13773	1.19385e-05
Dde_2358	Q30YU1	Peptidase A24A prepilin type IV	2.13492	0.000744628
Dde_0691	Q315A4	Integral membrane protein TerC	2.12538	1.12525e-08
Dde_3744	Q30UV9	Phosphonate-transporting ATPase (EC 3.6.3.28)	2.12533	1.13755e-07
Dde_2229	Q30Z70	Uncharacterized protein	2.12486	9.45703e-07
Dde_1605	Q311J4	Oleoyl-(Acyl-carrier-protein) hydrolase (EC 3.1.2.14)	2.12479	0.000386638
Dde_2569	Q30Y81	Uncharacterized protein	2.11939	1.39651e-06
Dde_2308	Q30YZ1	Phosphonate-transporting ATPase (EC 3.6.3.28)	2.11818	2.47209e-06
Dde_0543	Q315Q2	Probable lipid II flippase MurJ	2.11724	2.69285e-08
Dde_0477	Q315W8	Transposase IS200-family protein	2.11284	8.84487e-07
Dde_0927	Q314B8	Uncharacterized protein	2.11101	0.00168947
Dde_3132	Q30WM0	Uncharacterized protein	2.10723	7.07374e-07
Dde_3325	Q30W27	Phosphonate ABC transporter, periplasmic phosphonate binding protein	2.10669	0.0190286
Dde_3369	Q30VY3	Uncharacterized protein	2.10597	0.00152313
Dde_1916	Q310D3	Uncharacterized protein	2.10568	0.0024426
Dde_1925	Q310C4	Uncharacterized protein	2.10418	0.000178224
Dde_3335	Q30W17	Phosphonate metabolism protein	2.09968	1.58856e-05
Dde_3388	Q30VW4	Uncharacterized protein	2.09821	0.00100243
Dde_3661	Q30V42	Phospholipid/glycerol acyltransferase	2.09543	2.97508e-07
Dde_3087	Q30WR5	Diguanylate cyclase	2.09184	8.51938e-06
Dde_1719	Q310Y0	Anti-sigma factor antagonist	2.08947	0.000101033
Dde_0728	Q314W7	Oligopeptide transporter OPT superfamily protein	2.0847	1.55727e-06
Dde_0872	Q314H3	Membrane bound O-acyl transferase MBOAT family protein	2.08363	5.67018e-06
Dde_3265	Q30W87	Microcompartments protein	2.08256	0.00117423
Dde_0925	Q314C0	Uncharacterized protein	2.08202	0.00256461
Dde_0901	Q314E4	Uncharacterized protein	2.082	9.66321e-06
Dde_2305	Q30YZ4	Uncharacterized protein	2.0816	4.75695e-05
Dde_3359	Q30VZ3	Uncharacterized protein	2.07823	0.000297334
Dde_3382	Q30VX0	Uncharacterized protein	2.06671	1.10586e-06
Dde_2364	Q30YT5	Type II secretion system F domain-containing protein	2.05996	6.47166e-05
Dde_3350	Q30W02	Transposase-like Mu	2.05977	1.1329e-06
Dde_1900	Q310E9	Uncharacterized protein	2.05743	3.41651e-08
Dde_3288	Q30W64	Uncharacterized protein	2.05714	5.5163e-07
Dde_3024	Q30WX8	GCN5-related N-acetyltransferase	2.0547	6.63702e-07
Dde_0244	Q316V1	PP-loop domain protein	2.05082	5.97994e-05
Dde_0630	Q315G5	Putative sodium symporter protein	2.04207	1.70191e-05
Dde_3374	Q30VX8	Phage head morphogenesis protein, SPP1 gp7 family	2.04142	0.0211718
Dde_1840	Q310K9	UPF0056 inner membrane protein	2.04066	3.59422e-06
Dde_3077	Q30WS5	Metal dependent phosphohydrolase	2.02892	1.1899e-06
Dde_2656	Q30XZ4	Adenosylmethionine-8-amino-7-oxononanoate aminotransferase (EC 2.6.1.62) (7,8-diamino-pelargonic acid aminotransferase) (DAPA AT) (DAPA aminotransferase) (7,8-diaminononanoate synthase) (DANS) (Diaminopelargonic acid synthase)	2.02637	7.55399e-06
Dde_1201	Q312Z4	Sulfatase	2.02573	0.000112222
Dde_1917	Q310D2	Uncharacterized protein	2.02559	2.77012e-05
Dde_2365	Q30YT4	Type II secretion system F domain-containing protein	2.02449	7.50496e-05
Dde_1559	Q311P0	Uncharacterized protein	2.01963	2.26016e-06
Dde_1430	Q312B7	Polar amino acid ABC transporter, inner membrane subunit	2.0152	0.000202883
Dde_2774	Q30XM6	Recombinase	2.01313	4.29627e-11
Dde_1342	Q312K3	Uncharacterized protein	2.01246	6.77372e-06
Dde_3279	Q30W73	Acetaldehyde dehydrogenase (Acetylating) (EC 1.2.1.10)	2.01156	3.81257e-06
Dde_2985	Q30X17	Release factor glutamine methyltransferase (RF MTase) (EC 2.1.1.297) (N5-glutamine methyltransferase PrmC) (Protein-(glutamine-N5) MTase PrmC) (Protein-glutamine N-methyltransferase PrmC)	2.01061	6.78915e-08
Dde_0891	Q314F4	Uncharacterized protein	2.00461	6.43258e-07
Dde_0473	Q315X2	Formate dehydrogenase, alpha subunit (EC 1.7.99.4)	2.00262	4.12029e-06
Dde_3211	Q30WE1	Split soret cytochrome c	1.99198	1.19394e-05
Dde_1935	Q310B4	Resolvase domain-containing protein	1.98017	0.0369738
Dde_3372	Q30VY0	Portal protein, putative	1.97293	0.0267666
Dde_3729	Q30UX4	ABC transporter related protein	1.96948	0.000614076
Dde_3393	Q30VV9	Tail fiber protein, putative	1.96763	1.43115e-05
Dde_1602	Q311J7	Xenobiotic-transporting ATPase (EC 3.6.3.44)	1.96705	1.0044e-08
Dde_3398	Q30VV4	Integrase family protein	1.96576	9.58677e-16
Dde_1608	Q311J1	Amino acid adenylation domain protein (EC 2.3.1.94) (EC 5.1.1.3)	1.96532	7.91202e-10
Dde_3784	Q30US0	Peptidase M23	1.96438	3.68757e-08
Dde_1158	Q313D7	Putative phage repressor	1.95797	2.16884e-05
Dde_2911	Q30X91	Toxin	1.9563	1.63608e-08
Dde_4000	F9XXF8	Glycosyl transferase group 1	1.95356	0.000707852
Dde_0845	Q314K0	O-antigen polymerase	1.95207	2.57651e-08
Dde_3333	Q30W19	Phosphonate C-P lyase system protein PhnL (EC 3.6.3.28)	1.9515	0.00809059
Dde_0694	Q315A1	Response regulator receiver protein	1.94905	0.00500083
Dde_0276	Q316R9	Cystathionine beta-lyase (EC 4.4.1.8)	1.94856	5.04127e-08
Dde_3385	Q30VW7	Uncharacterized protein	1.94589	0.00316434
Dde_2659	Q30XZ1	Phosphopantetheine-binding protein	1.94089	0.00593147
Dde_1551	Q311P8	D-alanyl-D-alanine dipeptidase (D-Ala-D-Ala dipeptidase) (EC 3.4.13.22)	1.93655	1.09936e-05
Dde_0157	Q317D8	Transcriptional regulator, GntR family with aminotransferase domain-containing protein	1.93185	4.31911e-10
Dde_1961	Q30ZY8	DUF374 domain-containing protein	1.93139	1.92442e-06
Dde_0811	Q314N4	Peptidase M24	1.92991	1.3452e-06
Dde_0326	Q316L9	Sodium/sulphate symporter	1.92772	4.26464e-05
Dde_3383	Q30VW9	Uncharacterized protein	1.92768	0.0078074
Dde_3332	Q30W20	Phosphonate C-P lyase system protein PhnK (EC 3.6.3.28)	1.92694	0.00320964
Dde_1628	Q311H1	Diguanylate cyclase/phosphodiesterase with CBS domains	1.92576	2.48032e-05
Dde_1902	Q310E7	Uncharacterized protein	1.92393	1.39814e-06
Dde_1171	Q313C4	Diguanylate cyclase	1.92218	5.83881e-07
Dde_3264	Q30W88	Microcompartments protein	1.92142	0.00226025
Dde_3334	Q30W18	Phosphonate metabolism protein PhnM	1.91601	0.000855525
Dde_0836	Q314K9	CapK related-protein	1.91259	0.000227838
Dde_3527	Q30VH6	Methyl-viologen-reducing hydrogenase delta subunit	1.90095	0.0016219
Dde_1061	Q313N4	Phosphate transport system permease protein	1.89959	0.000189421
Dde_0214	Q316Y1	Aminoglycoside phosphotransferase	1.89868	8.10415e-06
Dde_3303	Q30W49	Probable membrane transporter protein	1.89472	2.13988e-10
Dde_0878	Q314G7	Histidine kinase (EC 2.7.13.3)	1.89259	5.56514e-06
Dde_1443	Q312A4	Uncharacterized protein	1.89206	2.28915e-05
Dde_1204	Q312Z1	Sodium/sulphate symporter	1.88828	2.91546e-08
Dde_0579	Q315L6	Uncharacterized protein	1.88603	0.00140131
Dde_1928	Q310C1	RNA polymerase sigma factor, sigma-70 family	1.8856	0.000107998
Dde_1054	Q313P1	N-(5'-phosphoribosyl)anthranilate isomerase (PRAI) (EC 5.3.1.24)	1.88112	1.96607e-05
Dde_3315	Q30W37	PMT_2 domain-containing protein	1.88081	7.80418e-09
Dde_3358	Q30VZ4	Uncharacterized protein	1.87928	0.000427161
Dde_3106	Q30WP6	ABC-type transporter, periplasmic subunit	1.87251	1.5647e-05
Dde_3373	Q30VX9	Uncharacterized protein	1.87229	8.76652e-05
Dde_1531	Q311R8	Alpha/beta hydrolase fold protein	1.87168	2.0152e-07
Dde_0701	Q314Z4	Xanthine permease	1.86944	2.57929e-07
Dde_0896	Q314E9	Resolvase domain-containing protein	1.86888	6.70625e-07
Dde_2765	Q30XN5	Polar amino acid ABC transporter, inner membrane subunit	1.86387	1.00314e-06
Dde_1520	Q311S7	Uncharacterized protein	1.86234	0.00468948
Dde_3561	Q30VE2	Methyl-accepting chemotaxis sensory transducer	1.86082	1.73013e-06
Dde_0843	Q314K2	Glycosyl transferase family 2	1.85982	8.59873e-06
Dde_3353	Q30VZ9	Uncharacterized protein	1.85791	0.00787055
Dde_0631	Q315G4	Putative solute symporter protein	1.85504	0.0275675
Dde_2362	Q30YT7	Response regulator receiver protein	1.85407	0.00150845
Dde_2357	Q30YU2	Flp/Fap pilin component	1.85211	7.65984e-06
Dde_2361	Q30YT8	Uncharacterized protein	1.85169	0.0332649
Dde_1203	Q312Z2	Thioredoxin-disulfide reductase (EC 1.8.1.9)	1.84757	7.73214e-05
Dde_3326	Q30W26	Phosphonate ABC transporter, inner membrane subunit	1.8462	0.0462174
Dde_2405	Q30YP4	Spermidine export protein MdtI	1.84115	7.31811e-05
Dde_0689	Q315A6	Uncharacterized protein	1.84082	2.42604e-05
Dde_2276	Q30Z23	Small GTP-binding protein	1.84035	0.000127828
Dde_2865	Q30XD6	Integrase family protein	1.83833	1.84638e-11
Dde_3396	Q30VV6	Uncharacterized protein	1.83823	1.68816e-05
Dde_3351	Q30W01	AAA domain-containing protein	1.83538	0.000398223
Dde_0263	Q316T2	Metal dependent phosphohydrolase	1.8347	0.0012003
Dde_3508	Q30VJ5	Methyl-accepting chemotaxis sensory transducer	1.8337	3.7902e-09
Dde_2324	Q30YX5	Crossover junction endodeoxyribonuclease RuvC (EC 3.1.22.4) (Holliday junction nuclease RuvC) (Holliday junction resolvase RuvC)	1.83294	3.48799e-05
Dde_3699	Q30V04	Oligosaccharyl transferase STT3 subunit	1.83283	3.20806e-05
Dde_1509	Q311T8	ABC-type transporter, integral membrane subunit	1.8296	3.01303e-08
Dde_1609	Q311J0	Amino acid adenylation domain protein (EC 2.3.1.94) (EC 5.1.1.3)	1.82831	1.01014e-07
Dde_3086	Q30WR6	Cobalamin B12-binding domain protein	1.82402	0.000281819
Dde_3278	Q30W74	Microcompartments protein	1.82306	0.00204849
Dde_2388	Q30YR1	3'-5' exonuclease	1.82155	2.71913e-06
Dde_1528	Q311S1	tRNA (cytidine(34)-2'-O)-methyltransferase (EC 2.1.1.207) (tRNA (cytidine/uridine-2'-O-)-methyltransferase TrmL)	1.82153	0.000227754
Dde_3076	Q30WS6	Metal dependent phosphohydrolase	1.82096	1.75325e-06
Dde_1941	Q310A8	Histidine kinase (EC 2.7.13.3)	1.81937	5.2983e-07
Dde_0419	Q316C6	Polysaccharide pyruvyl transferase	1.81779	2.12309e-06
Dde_1762	Q310T7	Uncharacterized protein	1.81677	0.0139295
Dde_2773	Q30XM7	Magnesium chelatase ChlI subunit	1.81464	0.000296431
Dde_1585	Q311L4	Tyrosine recombinase XerC	1.81462	1.09333e-06
Dde_1428	Q312B9	Phosphate-transporting ATPase (EC 3.6.3.27)	1.81253	0.00012926
Dde_0461	Q315Y4	Na+/H+ antiporter NhaC	1.81161	5.73215e-05
Dde_0325	Q316M0	CBS domain containing protein	1.80195	7.141e-05
Dde_1761	Q310T8	Transporter	1.79048	4.85045e-09
Dde_2657	Q30XZ3	Beta-hydroxyacyl-(Acyl-carrier-protein) dehydratase FabA/FabZ	1.78949	0.00478539
Dde_2363	Q30YT6	Type II secretion system protein E	1.78923	0.000517372
Dde_1942	Q310A7	Response regulator receiver modulated metal dependent phosphohydrolase	1.77593	0.000121133
Dde_1427	Q312C0	Uncharacterized protein	1.77517	0.00285773
Dde_1604	Q311J5	4'-phosphopantetheinyl transferase	1.7741	0.000207325
Dde_0146	Q317E9	ABC-type glycine betaine transport, periplasmic subunit	1.77297	0.00024532
Dde_0926	Q314B9	Uncharacterized protein	1.77251	8.96746e-05
Dde_0264	Q316T1	Uncharacterized protein	1.76969	0.0017428
Dde_1915	Q310D4	Uncharacterized protein	1.76579	0.00246044
Dde_3320	Q30W32	Glycosyl transferase family 2	1.7652	2.09861e-06
Dde_2029	Q30ZS0	Trk system potassium uptake protein	1.76516	4.98266e-05
Dde_0929	Q314B6	Uncharacterized protein	1.7561	3.09038e-05
Dde_1337	Q312K8	Na+/solute symporter	1.75575	3.96752e-07
Dde_3097	Q30WQ5	Putative two component, sigma54 specific, transcriptional regulator	1.75233	1.69901e-05
Dde_2829	Q30XH2	Major facilitator superfamily MFS_1	1.7499	0.000126469
Dde_1335	Q312L0	Uncharacterized protein	1.73816	1.8752e-07
Dde_3314	Q30W38	Uncharacterized protein	1.73526	0.000372832
Dde_3282	Q30W70	Choline trimethylamine-lyase (Choline TMA-lyase) (EC 4.3.99.4) (Choline utilization protein C) (Glycyl radical enzyme CutC) (GRE CutC)	1.73228	0.0008185
Dde_2887	Q30XB4	Glycosyl transferase group 1	1.732	3.79176e-05
Dde_1753	Q310U6	Uncharacterized protein	1.73166	0.0393871
Dde_3657	Q30V46	Extracellular solute-binding protein family 1	1.72483	2.22529e-06
Dde_1429	Q312B8	ABC-type transporter, periplasmic subunit family 3	1.72297	2.5288e-05
Dde_0892	Q314F3	Uncharacterized protein	1.72128	8.05966e-12
Dde_2136	Q30ZG3	Hydrogenase maturation protease	1.72105	0.00013928
Dde_3503	Q30VK0	Uncharacterized protein	1.71579	0.00623176
Dde_3755	Q30UU8	Cytochrome-c3 hydrogenase (EC 1.12.2.1)	1.70689	0.00141799
Dde_1546	Q311Q3	Transcriptional regulator, IclR family	1.70587	0.000219104
Dde_0693	Q315A2	Citrate transporter	1.70545	0.000200829
Dde_2001	Q30ZU8	Phospholipid/glycerol acyltransferase	1.70468	1.04451e-06
Dde_3360	Q30VZ2	DNA-binding protein	1.70275	1.08662e-08
Dde_0181	Q317B4	Uncharacterized protein	1.69921	0.00758231
Dde_0301	Q316P4	Uncharacterized protein	1.69907	0.000161184
Dde_2786	Q30XL4	Rhodanese-like protein	1.6973	1.61366e-10
Dde_0729	Q314W6	Uncharacterized protein	1.69668	1.71854e-06
Dde_3122	Q30WN0	Glycosyl transferase family 39	1.69412	4.49272e-05
Dde_2359	Q30YU0	Flp pilus assembly protein CpaB	1.69113	0.00140716
Dde_3660	Q30V43	Transcriptional regulator, TraR/DksA family	1.69029	0.0010833
Dde_3781	Q30US3	Phosphate transporter	1.6899	2.40271e-09
Dde_3740	Q30UW3	PAS sensor protein	1.6879	0.000453977
Dde_0609	Q315I6	Sulfate-transporting ATPase (EC 3.6.3.25)	1.68684	0.000480367
Dde_0911	Q314D4	Uncharacterized protein	1.68486	3.34952e-06
Dde_2366	Q30YT3	Sporulation domain-containing protein	1.68312	0.00622071
Dde_0873	Q314H2	Uncharacterized protein	1.6816	5.9052e-05
Dde_2559	Q30Y91	Glycoside hydrolase family 3 domain protein	1.67989	3.4115e-07
Dde_1788	Q310R1	Pyridoxamine 5'-phosphate oxidase-related FMN-binding protein	1.67924	3.9526e-05
Dde_4045	F9XXI9	Uncharacterized protein	1.67656	0.000150135
Dde_3378	Q30VX4	Uncharacterized protein	1.67617	0.0322795
Dde_1786	Q310R3	Lytic transglycosylase catalytic	1.67385	8.09857e-06
Dde_3328	Q30W24	Phosphonate C-P lyase system protein PhnG	1.6718	0.0210905
Dde_2368	Q30YT1	VWFA domain-containing protein	1.67076	0.0069233
Dde_0923	Q314C2	Uncharacterized protein	1.67047	0.0086079
Dde_1065	Q313N0	Uncharacterized protein	1.66906	4.42862e-07
Dde_2928	Q30X74	Uncharacterized protein	1.6657	3.38316e-07
Dde_3371	Q30VY1	Uncharacterized protein	1.66533	0.000624417
Dde_0837	Q314K8	Glycosyl transferase family 2	1.66311	0.000665132
Dde_3390	Q30VW2	Baseplate assembly protein	1.65938	6.8229e-05
Dde_1161	Q313D4	Uncharacterized protein	1.65887	5.93489e-05
Dde_3387	Q30VW5	Uncharacterized protein	1.65805	0.0139252
Dde_3536	Q30VG7	Two component, sigma54 specific, transcriptional regulator, Fis family	1.65513	6.40074e-06
Dde_2891	Q30XB0	Asparagine synthase (Glutamine-hydrolyzing) (EC 6.3.5.4)	1.65455	3.19632e-10
Dde_1806	Q310P3	Apolipoprotein N-acyltransferase (ALP N-acyltransferase) (EC 2.3.1.269)	1.65296	1.20072e-06
Dde_3530	Q30VH3	Oxidoreductase FAD/NAD(P)-binding domain protein	1.65264	0.000645228
Dde_3529	Q30VH4	Iron-sulfur binding protein	1.64375	3.44382e-05
Dde_1924	Q310C5	Uncharacterized protein	1.64318	0.000662726
Dde_3478	Q30VM5	Tryptophan synthase alpha chain (EC 4.2.1.20)	1.64114	6.03386e-06
Dde_3484	Q30VL9	Anthranilate synthase (EC 4.1.3.27)	1.63738	3.73673e-05
Dde_3535	Q30VG8	Histidine kinase (EC 2.7.13.3)	1.63391	5.03212e-07
Dde_0129	Q317G6	2-keto-3-deoxygluconate permease	1.63263	0.0015638
Dde_1930	Q310B9	Uncharacterized protein	1.63189	7.18927e-05
Dde_0668	Q315C7	Bcr/CflA family efflux transporter	1.6249	3.1119e-05
Dde_1905	Q310E4	Uncharacterized protein	1.62266	0.000796397
Dde_2408	Q30YP1	YcaO-domain protein	1.61668	2.08488e-08
Dde_0924	Q314C1	Uncharacterized protein	1.61094	0.00287811
Dde_2695	Q30XV5	RNA methyltransferase, TrmA family	1.60856	7.26216e-10
Dde_1333	Q312L2	Uncharacterized protein	1.60855	0.000277459
Dde_0137	Q317F8	ABC-type transporter, integral membrane subunit	1.60792	4.53945e-05
Dde_3060	Q30WU2	UDP-glucuronate decarboxylase (EC 4.1.1.35)	1.60736	3.89481e-06
Dde_0844	Q314K1	Glycosyl transferase family 2	1.60691	0.000573618
Dde_2572	Q30Y78	Uncharacterized protein	1.60665	2.09955e-05
Dde_1193	Q313A2	Component of nickel ABC transport system	1.60661	0.000424552
Dde_1529	Q311S0	Cobalamin biosynthesis protein CobD	1.60631	0.000338601
Dde_0130	Q317G5	Transcriptional regulator, DeoR family	1.60246	0.000162851
Dde_1537	Q311R2	Purine nucleoside phosphorylase (EC 2.4.2.1) (Inosine-guanosine phosphorylase)	1.60205	0.000326726
Dde_1809	Q310P0	tRNA uridine 5-carboxymethylaminomethyl modification enzyme MnmG (Glucose-inhibited division protein A)	1.60049	1.82321e-05
Dde_2297	Q30Z02	Uncharacterized protein	1.60028	1.65177e-05
Dde_0635	Q315G0	Tripartite ATP-independent periplasmic transporter DctQ component	1.59834	0.000136745
Dde_3032	Q30WX0	Uncharacterized protein	1.59604	0.000674707
Dde_3735	Q30UW8	Alpha/beta hydrolase fold protein	1.59381	1.4111e-06
Dde_0314	Q316N1	Putative pre-16S rRNA nuclease (EC 3.1.-.-)	1.59207	2.54766e-05
Dde_3553	Q30VF0	Uncharacterized protein	1.58996	5.44501e-06
Dde_3275	Q30W77	Putative shell protein	1.58989	0.00889096
Dde_3319	Q30W33	Uncharacterized protein	1.58668	5.83846e-05
Dde_2311	Q30YY8	Ammonium transporter	1.58569	2.42014e-06
Dde_0393	Q316F2	Uncharacterized protein	1.58468	0.000241395
Dde_2347	Q30YV2	Uncharacterized protein	1.58391	0.000384414
Dde_0189	Q317A6	L-lysine 2,3-aminomutase (EC 5.4.3.2)	1.58296	0.000179274
Dde_0857	Q314I8	CRISPR-associated protein Cas2	1.58189	0.0022231
Dde_3308	Q30W44	Diguanylate cyclase	1.57914	0.000237196
Dde_2445	Q30YK4	Uncharacterized protein	1.57763	0.000220639
Dde_0692	Q315A3	Response regulator receiver protein	1.57478	0.0191763
Dde_1904	Q310E5	Site-specific DNA-methyltransferase (Adenine-specific) (EC 2.1.1.72)	1.574	0.000210557
Dde_0840	Q314K5	Uncharacterized protein	1.57369	8.88211e-05
Dde_2519	Q30YD0	Phage/conjugal plasmid C-4 type zinc finger protein, TraR family	1.57269	0.000895903
Dde_0908	Q314D7	Filamentation induced by cAMP protein Fic	1.56921	2.02695e-09
Dde_1770	Q310S9	Lipopolysaccharide export system ATP-binding protein LptB	1.56797	4.11659e-08
Dde_2418	Q30YN1	MATE efflux family protein	1.56789	1.90118e-05
Dde_0881	Q314G4	Glycosyl transferase group 1	1.56531	0.000150218
Dde_3444	Q30VQ9	Uncharacterized protein	1.56528	0.000198074
Dde_2703	Q30XU7	Uncharacterized protein	1.56522	2.04645e-06
Dde_1800	Q310P9	Flagellar synthesis regulator FleN	1.56292	7.55839e-06
Dde_1579	Q311M0	Uncharacterized protein	1.55846	0.000272469
Dde_2852	Q30XE9	Amino acid carrier protein	1.55672	7.46804e-05
Dde_3538	Q30VG5	Molybdopterin molybdenumtransferase (EC 2.10.1.1)	1.55668	3.07149e-05
Dde_1936	Q310B3	Putative phage-like protein	1.55468	0.0306023
Dde_1824	Q310M5	Cytochrome aa3-type quinol oxidase subunit III	1.55399	9.9586e-07
Dde_0636	Q315F9	TRAP dicarboxylate transporter, DctM subunit	1.55258	7.88401e-05
Dde_3473	Q30VN0	Cytokinin riboside 5'-monophosphate phosphoribohydrolase (EC 3.2.2.n1)	1.55125	0.000406216
Dde_0610	Q315I5	ABC-type transporter, integral membrane subunit	1.55081	0.000216766
Dde_1923	Q310C6	ERCC4 domain protein	1.55046	0.0120561
Dde_3133	Q30WL9	Rhodanese-like protein	1.54979	0.00594181
Dde_2492	Q30YF7	AAA family ATPase	1.54824	0.0024116
Dde_2349	Q30YV0	Regulatory protein TetR	1.54657	0.00013818
Dde_3370	Q30VY2	Uncharacterized protein	1.54333	0.0232635
Dde_3711	Q30UZ2	Uncharacterized protein	1.54179	6.70767e-05
Dde_0213	Q316Y2	Polyamine-transporting ATPase (EC 3.6.3.31)	1.54051	0.000568965
Dde_0274	Q316S1	ABC-type transporter, integral membrane subunit	1.53838	5.36724e-05
Dde_1630	Q311G9	Tetratricopeptide TPR_1 repeat-containing protein	1.53301	4.30783e-05
Dde_3380	Q30VX2	Uncharacterized protein	1.53178	0.00539674
Dde_3391	Q30VW1	Baseplate J family protein	1.53027	0.00247806
Dde_0166	Q317C9	Phosphonate-transporting ATPase (EC 3.6.3.28)	1.52862	4.11249e-05
Dde_2214	Q30Z85	TRAP dicarboxylate transporter, DctM subunit	1.52223	0.000100112
Dde_3655	Q30V48	Aldose 1-epimerase (EC 5.1.3.3)	1.52179	1.67256e-05
Dde_2392	Q30YQ7	tRNA modification GTPase MnmE (EC 3.6.-.-)	1.52074	2.25885e-06
Dde_1125	Q313H0	Phosphatidate cytidylyltransferase (EC 2.7.7.41)	1.51816	0.000962184
Dde_2340	Q30YV9	5'-nucleotidase SurE (EC 3.1.3.5) (Nucleoside 5'-monophosphate phosphohydrolase)	1.51792	0.00142487
Dde_1922	Q310C7	UvrD/REP helicase	1.51608	0.00370695
Dde_0427	Q316B8	UDP-glucose 4-epimerase (EC 5.1.3.2)	1.51569	3.75709e-05
Dde_1650	Q311E9	Methyl-accepting chemotaxis sensory transducer with Pas/Pac sensor	1.51548	0.000110456
Dde_0512	Q315T3	Uncharacterized protein	1.51425	0.00349998
Dde_0758	Q314T7	Histidine kinase (EC 2.7.13.3)	1.51309	1.50153e-05
Dde_3659	Q30V44	ABC-type transporter, integral membrane subunit	1.51021	0.000503884
Dde_0451	Q315Z4	Nickel-transporting ATPase., Fe(3+)-transporting ATPase (EC 3.6.3.24) (EC 3.6.3.30)	1.50895	1.66387e-06
Dde_1823	Q310M6	Cytochrome c oxidase subunit 1 (EC 7.1.1.9)	1.50042	4.73672e-07
Dde_2134	Q30ZG5	Cytochrome-c3 hydrogenase (EC 1.12.2.1)	1.49806	0.0011793
Dde_0960	Q313Y5	Regulatory protein TetR	1.49622	1.85944e-06
Dde_2496	Q30YF3	Restriction modification system DNA specificity domain-containing protein	1.49535	1.29688e-06
Dde_2687	Q30XW3	PAS/PAC sensor signal transduction histidine kinase	1.49247	1.30629e-06
Dde_3694	Q30V09	Glucose-1-phosphate cytidylyltransferase (EC 2.7.7.33)	1.4882	0.00206384
Dde_3671	Q30V32	ABC-type transporter, integral membrane subunit	1.48686	6.22717e-07
Dde_0503	Q315U2	HPP family protein	1.48569	0.00227911
Dde_3271	Q30W81	Uncharacterized protein	1.48511	0.02795
Dde_2384	Q30YR5	Response regulator receiver	1.48436	8.94109e-05
Dde_1062	Q313N3	Phosphate-binding protein	1.47908	0.000527036
Dde_0612	Q315I3	Extracellular ligand-binding receptor	1.47682	6.32005e-08
Dde_2328	Q30YX1	5-methyltetrahydropteroyltriglutamate--homocysteine methyltransferase (EC 2.1.1.14) (Cobalamin-independent methionine synthase) (Methionine synthase, vitamin-B12 independent isozyme)	1.47658	0.000396127
Dde_0340	Q316K5	Uncharacterized protein	1.47542	0.0017871
Dde_3361	Q30VZ1	Integrase catalytic region	1.47213	7.48009e-05
Dde_2552	Q30Y98	Lytic transglycosylase catalytic	1.47141	8.04658e-07
Dde_0265	Q316T0	4Fe-4S ferredoxin iron-sulfur binding domain-containing protein	1.4706	0.000116553
Dde_0307	Q316N8	Predicted 23S rRNA-ribose 2'-O-methyltransferase	1.46996	0.00163185
Dde_0861	Q314I4	CRISPR-associated protein Cas5 family	1.46946	0.000311736
Dde_2192	Q30ZA7	Aminotransferase (EC 2.6.1.-)	1.46153	0.000116394
Dde_3096	Q30WQ6	PAS sensor protein	1.45993	1.02312e-05
Dde_3705	Q30UZ8	Export-related chaperone CsaA	1.45904	0.00082719
Dde_1431	Q312B6	Polar amino acid ABC transporter, inner membrane subunit	1.45643	0.00122525
Dde_3531	Q30VH2	Uncharacterized protein	1.45526	0.000538956
Dde_1508	Q311T9	ABC-type transporter, integral membrane subunit	1.45414	1.28669e-05
Dde_2888	Q30XB3	UDP-glucose 4-epimerase (EC 5.1.3.2)	1.45185	8.65955e-07
Dde_0513	Q315T2	Aminotransferase (EC 2.6.1.-)	1.44714	0.000250752
Dde_3698	Q30V05	Glycosyl transferase family 2	1.4452	0.0012168
Dde_3137	Q30WL5	Transcriptional regulator, AraC family	1.44206	1.1853e-06
Dde_1060	Q313N5	Phosphate transport system permease protein PstA	1.42851	0.010844
Dde_1492	Q311V5	RNase_H_2 domain-containing protein	1.42817	0.000335001
Dde_2005	Q30ZU4	Uncharacterized protein	1.42221	9.65865e-05
Dde_0561	Q315N4	Cytochrome c family protein	1.42183	5.04822e-05
Dde_3606	Q30V97	Uncharacterized protein	1.42089	3.79914e-06
Dde_3266	Q30W86	Respiratory-chain NADH dehydrogenase domain 51 kDa subunit	1.41845	2.71873e-05
Dde_2277	Q30Z22	Radical SAM domain protein	1.41717	0.0011547
Dde_2846	Q30XF5	DUF218 domain-containing protein	1.41474	0.00025303
Dde_1172	Q313C3	ATP-dependent helicase HrpB	1.41419	5.52609e-07
Dde_3033	Q30WW9	Amidohydrolase (EC 3.5.1.47)	1.41137	0.000246788
Dde_3354	Q30VZ8	Host-nuclease inhibitor protein Gam	1.40657	0.0178758
Dde_0185	Q317B0	Polar amino acid ABC transporter, inner membrane subunit	1.40608	6.22411e-05
Dde_1846	Q310K3	Amino acid carrier protein	1.40601	1.21812e-06
Dde_2771	Q30XM9	Na(+)/H(+) antiporter NhaA (Sodium/proton antiporter NhaA)	1.40369	2.2937e-05
Dde_2281	Q30Z18	Iron only hydrogenase large subunit-like protein (EC 1.12.7.2)	1.40223	0.00272893
Dde_1742	Q310V7	Type III site-specific deoxyribonuclease (EC 3.1.21.5)	1.40168	1.466e-09
Dde_0423	Q316C2	N-acetylneuraminic acid synthase domain-containing protein	1.40156	0.00120995
Dde_2935	Q30X67	Polysulphide reductase NrfD	1.40063	9.79203e-05
Dde_2051	Q30ZP8	Nuclease (SNase domain-containing protein)	1.39946	0.000246847
Dde_3656	Q30V47	Glycerol-3-phosphate-transporting ATPase (EC 3.6.3.20)	1.398	0.00113725
Dde_2653	Q30XZ7	Uncharacterized protein	1.39574	0.021121
Dde_0850	Q314J5	Two component, sigma54 specific, transcriptional regulator, Fis family	1.39375	2.5604e-05
Dde_3778	Q30US6	Oligopeptide/dipeptide ABC transporter, ATPase subunit (EC 3.6.3.24)	1.39374	0.000379517
Dde_3534	Q30VG9	Alcohol dehydrogenase (EC 1.1.1.1)	1.39067	7.93448e-06
Dde_1931	Q310B8	Uncharacterized protein	1.39041	0.00267209
Dde_1516	Q311T1	YbbR family protein	1.38709	4.67292e-05
Dde_2978	Q30X24	Putative manganese efflux pump MntP	1.3867	0.00359362
Dde_3769	Q30UT5	Translation initiation factor IF-1 2	1.38554	0.00373541
Dde_3336	Q30W16	Ribose 1,5-bisphosphate phosphokinase PhnN (EC 2.7.4.23) (Ribose 1,5-bisphosphokinase)	1.38533	0.00450533
Dde_0608	Q315I7	Monosaccharide-transporting ATPase (EC 3.6.3.17)	1.3841	1.6202e-05
Dde_1491	Q311V6	Endonuclease III (EC 4.2.99.18) (DNA-(apurinic or apyrimidinic site) lyase)	1.38327	8.82675e-06
Dde_2450	Q30YJ9	Uncharacterized protein	1.38066	0.00238061
Dde_3191	Q30WG1	Phosphoribosylformylglycinamidine synthase subunit PurL (FGAM synthase) (EC 6.3.5.3) (Formylglycinamide ribonucleotide amidotransferase subunit II) (FGAR amidotransferase II) (FGAR-AT II) (Glutamine amidotransferase PurL) (Phosphoribosylformylglycinamidine synthase subunit II)	1.37378	5.90363e-05
Dde_3483	Q30VM0	Glutamine amidotransferase of anthranilate synthase (EC 4.1.3.27)	1.37079	0.0135533
Dde_3059	Q30WU3	L-seryl-tRNA(Sec) selenium transferase (EC 2.9.1.1) (Selenocysteine synthase) (Sec synthase) (Selenocysteinyl-tRNA(Sec) synthase)	1.37077	1.03813e-06
Dde_1194	Q313A1	ABC-type transporter, periplasmic subunit family 3	1.37037	0.00029695
Dde_3249	Q30WA3	Acetyltransferase	1.36926	5.9804e-07
Dde_2135	Q30ZG4	Periplasmic (NiFeSe) hydrogenase, large subunit, selenocysteine-containing (EC 1.12.2.1)	1.36371	0.00114443
Dde_1703	Q310Z6	Major facilitator superfamily MFS_1	1.36153	1.56494e-05
Dde_3058	Q30WU4	Dihydrofolate synthase/folylpolyglutamate synthase (EC 6.3.2.12) (Folylpoly-gamma-glutamate synthetase-dihydrofolate synthetase) (Folylpolyglutamate synthetase)	1.36144	0.000477234
Dde_3639	Q30V64	Hydro-lyase, Fe-S type, tartrate/fumarate subfamily, alpha subunit (EC 4.2.1.2)	1.35383	2.88695e-06
Dde_0669	Q315C6	Transcriptional regulator, MarR family	1.35122	0.0191735
Dde_3613	Q30V90	Glycosyl transferase group 1	1.35081	5.45274e-08
Dde_3550	Q30VF3	Phosphoglycerate mutase	1.34975	2.95415e-05
Dde_3474	Q30VM9	Transcriptional regulator, ArgP, LysR family	1.34582	0.000278099
Dde_2976	Q30X26	DsbD_2 domain-containing protein	1.34554	0.00146558
Dde_3039	Q30WW3	Choline trimethylamine-lyase (Choline TMA-lyase) (EC 4.3.99.4) (Choline utilization protein C)	1.34436	0.00147085
Dde_3011	Q30WZ1	Adenylosuccinate lyase (ASL) (EC 4.3.2.2) (Adenylosuccinase)	1.34434	5.29422e-07
Dde_3324	Q30W28	Phosphonates import ATP-binding protein PhnC (EC 7.3.2.2)	1.34242	0.00931411
Dde_0848	Q314J7	EpsI family protein	1.3409	0.0040408
Dde_3662	Q30V41	DUF523 domain-containing protein	1.34038	0.00286185
Dde_1629	Q311H0	Glycosyl transferase family 9	1.33816	0.00769534
Dde_0434	Q316B1	Methyl-accepting chemotaxis sensory transducer	1.33461	0.000145576
Dde_3305	Q30W47	Choline/carnitine/betaine transporter	1.33434	3.16745e-05
Dde_1657	Q311E2	Threonine aldolase (EC 4.1.2.5)	1.33217	0.000222231
Dde_3294	Q30W58	Uncharacterized protein	1.33128	0.0184113
Dde_0240	Q316V5	Fumarate hydratase class II (Fumarase C) (EC 4.2.1.2) (Aerobic fumarase) (Iron-independent fumarase)	1.33056	3.28144e-05
Dde_1552	Q311P7	Transcriptional regulatory protein TyrR	1.32872	6.8856e-06
Dde_3726	Q30UX7	Phosphonate-transporting ATPase (EC 3.6.3.28)	1.32707	0.0309908
Dde_2499	Q30YF0	Type I site-specific deoxyribonuclease (EC 3.1.21.3)	1.32509	4.56097e-08
Dde_1752	Q310U7	Methyl-accepting chemotaxis sensory transducer with HNOB (Heme) sensor	1.32477	2.17443e-07
Dde_3283	Q30W69	Acetaldehyde dehydrogenase (Acetylating) (EC 1.2.1.10)	1.32403	0.00342379
Dde_2967	Q30X35	Dual-specificity RNA methyltransferase RlmN (EC 2.1.1.192) (23S rRNA (adenine(2503)-C(2))-methyltransferase) (23S rRNA m2A2503 methyltransferase) (Ribosomal RNA large subunit methyltransferase N) (tRNA (adenine(37)-C(2))-methyltransferase) (tRNA m2A37 methyltransferase)	1.3232	4.18469e-07
Dde_2557	Q30Y93	Uncharacterized protein	1.31937	0.00472779
Dde_2456	Q30YJ3	PAS domain containing protein	1.31746	0.00411651
Dde_2556	Q30Y94	Phage uncharacterized protein	1.31689	0.000153679
Dde_2729	Q30XS1	Major facilitator superfamily MFS_1	1.31625	2.72876e-05
Dde_1534	Q311R5	Uncharacterized protein	1.31583	2.0434e-05
Dde_0224	Q316X1	Transcriptional regulator, BadM/Rrf2 family	1.31548	0.000367903
Dde_0319	Q316M6	Uncharacterized protein	1.31479	0.000475879
Dde_1813	Q310N6	Putative carboxylesterase	1.31398	0.000873744
Dde_0812	Q314N3	Formate dehydrogenase beta subunit	1.31362	0.0124992
Dde_3427	Q30VS6	Site-specific DNA-methyltransferase (adenine-specific) (EC 2.1.1.72)	1.31312	8.0889e-05
Dde_0992	Q313V3	Peptidoglycan glycosyltransferase MrdB (PGT) (EC 2.4.1.129) (Cell elongation protein RodA) (Cell wall polymerase) (Peptidoglycan polymerase) (PG polymerase)	1.30932	0.000714168
Dde_3377	Q30VX5	Uncharacterized protein	1.30723	0.00080375
Dde_0800	Q314P5	4Fe-4S ferredoxin iron-sulfur binding domain-containing protein	1.30268	3.71585e-06
Dde_2534	Q30YB5	Glycosyl transferase family 2	1.30152	0.000748748
Dde_1718	Q310Y1	Uncharacterized protein	1.3003	3.18404e-05
Dde_0193	Q317A2	Long-chain-fatty-acid--CoA ligase (EC 6.2.1.3)	1.29842	0.000372508
Dde_2547	Q30YA3	Uncharacterized protein	1.298	0.0013112
Dde_2028	Q30ZS1	Adenylate kinase (AK) (EC 2.7.4.3) (ATP-AMP transphosphorylase) (ATP:AMP phosphotransferase) (Adenylate monophosphate kinase)	1.2971	4.79029e-06
Dde_1016	Q313S9	Two component, sigma54 specific, transcriptional regulator, Fis family	1.29658	8.95058e-07
Dde_1785	Q310R4	SpoIID/LytB domain protein	1.29475	5.02186e-05
Dde_2643	Q30Y07	UspA domain-containing protein	1.29189	1.36414e-06
Dde_3652	Q30V51	Galactose-1-phosphate uridylyltransferase (EC 2.7.7.12)	1.28631	0.000189877
Dde_3653	Q30V50	Galactokinase (EC 2.7.1.6)	1.28512	0.0310973
Dde_2350	Q30YU9	Small multidrug resistance protein	1.28487	0.0375174
Dde_3506	Q30VJ7	Uncharacterized protein	1.28443	1.83679e-05
Dde_1710	Q310Y9	Uncharacterized protein	1.28251	2.63035e-05
Dde_0779	Q314R6	Helicase domain-containing protein	1.28244	1.63347e-08
Dde_3085	Q30WR7	Uncharacterized protein	1.27792	0.00292533
Dde_0895	Q314F0	Bacteriophage-related protein	1.27731	2.3249e-06
Dde_0273	Q316S2	ABC-type transporter, integral membrane subunit	1.27678	0.00215111
Dde_3233	Q30WB9	Histidine kinase (EC 2.7.13.3)	1.27523	4.65671e-06
Dde_2320	Q30YX9	Chromosomal replication initiator protein DnaA	1.27402	4.24224e-05
Dde_4034	F9XXH3	Uncharacterized protein	1.27127	0.00235719
Dde_3379	Q30VX3	Phage virion morphogenesis protein	1.27096	0.0450334
Dde_1475	Q311X2	Cytochrome c-type biogenesis protein CcmB	1.27057	0.000313424
Dde_0966	Q313X9	Metal dependent phosphohydrolase	1.26987	5.40088e-05
Dde_0879	Q314G6	Two component, sigma54 specific, transcriptional regulator, Fis family	1.2688	0.000313509
Dde_2210	Q30Z89	Permease component of zinc ABC transporter	1.26765	0.00324818
Dde_1458	Q311Y9	CinA domain protein	1.26482	0.00401874
Dde_1484	Q311W3	tRNA (guanosine(18)-2'-O)-methyltransferase (EC 2.1.1.34) (tRNA [Gm18] methyltransferase)	1.26323	5.23241e-06
Dde_3526	Q30VH7	FAD dependent oxidoreductase	1.26121	8.0697e-05
Dde_0183	Q317B2	Polar amino acid ABC transporter, inner membrane subunit	1.25949	0.00262929
Dde_2327	Q30YX2	DUF3880 domain-containing protein	1.25576	0.00949244
Dde_2381	Q30YR8	Acriflavin resistance protein	1.25439	0.000510474
Dde_1962	Q30ZY7	Lipid A biosynthesis acyltransferase	1.25191	0.00104563
Dde_2685	Q30XW5	Uncharacterized protein	1.25119	0.00156375
Dde_3612	Q30V91	Glycosyl transferase family 2	1.25028	0.00205215
Dde_1114	Q313I1	Uncharacterized protein	1.24845	4.24817e-05
Dde_1946	Q310A3	Undecaprenyl-diphosphatase (EC 3.6.1.27) (Bacitracin resistance protein) (Undecaprenyl pyrophosphate phosphatase)	1.24838	1.27616e-06
Dde_2164	Q30ZD5	Acylphosphatase	1.24774	0.000106012
Dde_3617	Q30V86	Anthranilate synthase (EC 4.1.3.27)	1.24681	0.0024656
Dde_2809	Q30XJ2	DUF2179 domain-containing protein	1.24617	3.53883e-05
Dde_1584	Q311L5	Response regulator receiver modulated diguanylate cyclase	1.24294	0.000292365
Dde_3754	Q30UU9	Cytochrome c class III	1.24094	0.00485654
Dde_0851	Q314J4	Teichoic-acid-transporting ATPase (EC 3.6.3.40)	1.24039	0.00116041
Dde_0976	Q313W9	Uncharacterized protein	1.23881	0.00178137
Dde_3697	Q30V06	DegT/DnrJ/EryC1/StrS aminotransferase	1.23829	0.000146039
Dde_2215	Q30Z84	Tripartite ATP-independent periplasmic transporter DctQ component	1.23724	0.0345251
Dde_3030	Q30WX2	Uncharacterized protein	1.23703	3.63055e-05
Dde_2441	Q30YK8	Uncharacterized protein	1.23306	0.00571717
Dde_0574	Q315M1	Agmatinase (EC 3.5.3.11)	1.23063	0.000812593
Dde_0821	Q314M4	Type IV pilus assembly PilZ	1.22922	0.000102045
Dde_3501	Q30VK2	Methyltransferase small	1.22068	0.000350299
Dde_0601	Q315J4	Phosphonate ABC transporter, periplasmic phosphonate-binding protein	1.21981	0.00204791
Dde_2495	Q30YF4	ATPase_AAA_core domain-containing protein	1.21691	2.16206e-05
Dde_3556	Q30VE7	Acyltransferase 3	1.21619	2.31695e-05
Dde_3322	Q30W30	Uncharacterized protein	1.21243	0.00505121
Dde_2546	Q30YA4	Uncharacterized protein	1.21136	0.00686519
Dde_0456	Q315Y9	TonB family protein	1.20954	0.00655811
Dde_3638	Q30V65	Hydro-lyase, Fe-S type, tartrate/fumarate subfamily, beta subunit (EC 4.2.1.2)	1.20705	9.5713e-05
Dde_0479	Q315W6	Glycosyl transferase group 1	1.20698	4.14432e-05
Dde_1511	Q311T6	Cation diffusion facilitator family transporter	1.20675	2.41311e-05
Dde_0362	Q316I3	Sugar transferase	1.20617	0.000167373
Dde_2973	Q30X29	DNA-directed DNA polymerase (EC 2.7.7.7)	1.20179	0.00453628
Dde_1275	Q312S0	Isethionate-binding periplasmic protein DctP (TRAP transporter, DctP solute-binding subunit)	1.19951	6.29598e-05
Dde_0621	Q315H4	Transcriptional regulator, GntR family with aminotransferase domain-containing protein (EC 2.6.1.57)	1.19933	0.000512238
Dde_3551	Q30VF2	Uncharacterized protein	1.19795	0.00179732
Dde_0009	Q317R6	Methyltransferase type 11	1.19682	5.60228e-08
Dde_0201	Q316Z4	Uncharacterized protein	1.19613	0.000196363
Dde_0730	Q314W5	Peptidase_M28 domain-containing protein	1.19478	7.2053e-05
Dde_2849	Q30XF2	Transposase IS4 family protein	1.19184	0.00286352
Dde_3301	Q30W51	Methyltransferase type 12	1.1918	1.99404e-05
Dde_1598	Q311K1	Ferrous iron transport protein B	1.19143	1.63466e-06
Dde_1765	Q310T4	CTP synthase (EC 6.3.4.2) (Cytidine 5'-triphosphate synthase) (Cytidine triphosphate synthetase) (CTP synthetase) (CTPS) (UTP--ammonia ligase)	1.18683	3.88198e-05
Dde_2764	Q30XN6	ABC-type transporter, periplasmic subunit family 3	1.18565	0.00125888
Dde_1486	Q311W1	Glycosyl transferase family 2	1.17863	0.00560395
Dde_0789	Q314Q6	5'-nucleotidase (EC 3.1.3.5)	1.17694	0.00123543
Dde_2303	Q30YZ6	Cupin 2 conserved barrel domain protein	1.17654	2.16571e-05
Dde_3119	Q30WN3	Thiamine biosynthesis Thi4 protein	1.1758	7.17581e-06
Dde_0172	Q317C3	Glycerol-3-phosphate acyltransferase (Acyl-PO4 G3P acyltransferase) (Acyl-phosphate--glycerol-3-phosphate acyltransferase) (G3P acyltransferase) (GPAT) (EC 2.3.1.275) (Lysophosphatidic acid synthase) (LPA synthase)	1.1746	0.00365739
Dde_1639	Q311G0	2-oxoglutarate synthase (EC 1.2.7.3)	1.1711	0.000142773
Dde_1588	Q311L1	DNA helicase (EC 3.6.4.12)	1.16644	0.000177848
Dde_1092	Q313K3	Ribosomal RNA small subunit methyltransferase I (EC 2.1.1.198) (16S rRNA 2'-O-ribose C1402 methyltransferase) (rRNA (cytidine-2'-O-)-methyltransferase RsmI)	1.16451	0.000537823
Dde_3756	Q30UU7	Cytochrome-c3 hydrogenase (EC 1.12.2.1)	1.16364	6.93528e-05
Dde_1285	Q312R0	Response regulator receiver protein	1.16346	0.0142942
Dde_2811	Q30XJ0	Uncharacterized protein	1.1621	0.000611192
Dde_2468	Q30YI1	Probable lipid II flippase MurJ	1.15989	0.00070457
Dde_2184	Q30ZB5	Nucleoside recognition domain protein	1.15897	0.00206173
Dde_1955	Q30ZZ4	Cell division protein FtsK/SpoIIIE	1.15653	4.75342e-05
Dde_2501	Q30YE8	Uncharacterized protein	1.15248	0.000141314
Dde_1328	Q312L7	ABC-type transporter, integral membrane subunit	1.14894	0.00453561
Dde_0241	Q316V4	ABC-type transporter, periplasmic subunit family 3	1.1488	0.0120661
Dde_0371	Q316H4	ABC-type transporter, periplasmic subunit	1.14616	0.000446268
Dde_2660	Q30XZ0	Beta-ketoacyl-acyl-carrier-protein synthase I (EC 2.3.1.41)	1.14408	0.00757123
Dde_2545	Q30YA5	Uncharacterized protein	1.14215	7.44968e-07
Dde_3027	Q30WX5	Transcriptional regulator, Crp/Fnr family	1.14213	0.000523074
Dde_0212	Q316Y3	Adenine DNA glycosylase (EC 3.2.2.31)	1.14189	0.000129088
Dde_3362	Q30VZ0	Transposase IS3/IS911 family protein	1.14173	0.000174944
Dde_0523	Q315S2	HSDR_N_2 domain-containing protein	1.1413	0.00169392
Dde_0182	Q317B3	D-lactate dehydrogenase (Cytochrome) (EC 1.1.2.4)	1.14026	0.00262714
Dde_0984	Q313W1	ATP synthase epsilon chain (ATP synthase F1 sector epsilon subunit) (F-ATPase epsilon subunit)	1.14012	0.0111714
Dde_2890	Q30XB1	Glycosyl transferase group 1	1.13865	0.000904579
Dde_0593	Q315K2	Glycosyl transferase group 1	1.13854	0.0014057
Dde_0529	Q315R6	Cobyrinate a,c-diamide synthase (EC 6.3.5.11) (Cobyrinic acid a,c-diamide synthetase)	1.13003	0.000712287
Dde_3174	Q30WH8	ABC-type transporter, periplasmic subunit	1.12941	0.000847824
Dde_1052	Q313P3	4Fe-4S ferredoxin iron-sulfur binding domain-containing protein	1.12859	0.00282677
Dde_3289	Q30W63	Uncharacterized protein	1.12725	0.0150401
Dde_1490	Q311V7	CutA1 divalent ion tolerance protein	1.12711	0.015526
Dde_1832	Q310L7	Magnesium transporter MgtE	1.12695	7.69667e-05
Dde_3306	Q30W46	ABC-type glycine betaine transport, periplasmic subunit	1.12678	7.07529e-05
Dde_0864	Q314I1	CRISPR-associated protein, Cse1 family	1.12603	0.000158414
Dde_0293	Q316Q2	Polyketide cyclase/dehydrase	1.12499	0.0171289
Dde_0468	Q315X7	CoA-binding domain-containing protein	1.12215	0.000644755
Dde_2959	Q30X43	Sigma54 specific transcriptional regulator, Fis family	1.11847	0.000298102
Dde_0060	Q30UR0	Uncharacterized protein	1.11723	3.49664e-05
Dde_3724	Q30UX9	Phosphonate ABC transporter, inner membrane subunit	1.11716	0.0251814
Dde_3257	Q30W95	N-acylneuraminate cytidylyltransferase (EC 2.7.7.43)	1.11432	9.10225e-05
Dde_0592	Q315K3	Glycosyl transferase group 1	1.11284	0.00133594
Dde_3104	Q30WP8	ABC-type transporter, integral membrane subunit	1.112	0.00741985
Dde_1714	Q310Y5	Glycosyl transferase family 9	1.11045	0.00103183
Dde_0547	Q315P8	ComEC/Rec2-related protein	1.10108	0.000276859
Dde_2500	Q30YE9	Helix-turn-helix domain protein	1.10034	0.00326954
Dde_2808	Q30XJ3	Magnesium chelatase ChlI subunit	1.09795	0.000374777
Dde_1563	Q311N6	Acriflavin resistance protein	1.09767	2.03571e-05
Dde_1008	Q313T7	Histidinol dehydrogenase (HDH) (EC 1.1.1.23)	1.09747	0.0162297
Dde_1286	Q312Q9	Histidine kinase (EC 2.7.13.3)	1.09511	0.00222417
Dde_2763	Q30XN7	Phosphonate-transporting ATPase (EC 3.6.3.28)	1.08822	0.00170763
Dde_2089	Q30ZL0	RNA-splicing ligase RtcB (EC 6.5.1.-)	1.08738	0.000797679
Dde_0229	Q316W6	Uncharacterized protein	1.0873	0.00174941
Dde_0031	Q317P4	Cobyrinic acid ac-diamide synthase	1.08205	0.000295882
Dde_1473	Q311X4	Tetratricopeptide TPR_2 repeat protein	1.0813	0.000608032
Dde_0524	Q315S1	Uncharacterized protein	1.08084	0.0391124
Dde_2348	Q30YV1	YcaO-domain protein	1.08076	5.85008e-05
Dde_2059	Q30ZP0	Ribosomal RNA small subunit methyltransferase A (EC 2.1.1.182) (16S rRNA (adenine(1518)-N(6)/adenine(1519)-N(6))-dimethyltransferase) (16S rRNA dimethyladenosine transferase) (16S rRNA dimethylase) (S-adenosylmethionine-6-N', N'-adenosyl(rRNA) dimethyltransferase)	1.07993	0.000745023
Dde_3005	Q30WZ7	Ion transport protein	1.07918	0.0392737
Dde_2543	Q30YA7	Uncharacterized protein	1.07735	0.0115035
Dde_0842	Q314K3	Asparagine synthase	1.07697	6.07764e-05
Dde_1115	Q313I0	Uncharacterized protein	1.07372	0.000882611
Dde_0682	Q315B3	Nitrate reductase (EC 1.7.99.4)	1.07264	0.00170872
Dde_1854	Q310J5	Na+/Ca+ antiporter, CaCA family	1.0706	0.00260564
Dde_2550	Q30YA0	Uncharacterized protein	1.06969	9.91757e-05
Dde_3284	Q30W68	Microcompartments protein	1.06741	0.0288547
Dde_0208	Q316Y7	Lysine transporter from the Na+/H+ antiporter superfamily	1.06474	0.00140815
Dde_2105	Q30ZJ4	Chemotaxis protein methyltransferase (EC 2.1.1.80)	1.06455	0.000148402
Dde_1453	Q311Z4	Histidinol-phosphate aminotransferase (EC 2.6.1.9) (Imidazole acetol-phosphate transaminase)	1.06421	0.000535449
Dde_2663	Q30XY7	ATP-dependent dethiobiotin synthetase BioD (EC 6.3.3.3) (DTB synthetase) (DTBS) (Dethiobiotin synthase)	1.06382	0.0054319
Dde_2767	Q30XN3	Formate-dependent phosphoribosylglycinamide formyltransferase (5'-phosphoribosylglycinamide transformylase 2) (Formate-dependent GAR transformylase) (EC 2.1.2.-) (GAR transformylase 2) (GART 2) (Non-folate glycinamide ribonucleotide transformylase) (Phosphoribosylglycinamide formyltransferase 2)	1.06329	0.011362
Dde_2278	Q30Z21	Biotin and thiamin synthesis associated	1.06322	0.000276557
Dde_2580	Q30Y70	Na+/H+ antiporter NhaC-like protein	1.05967	0.000260983
Dde_1723	Q310X6	Response regulator receiver modulated serine phosphatase	1.05826	0.00191082
Dde_3475	Q30VM8	Lysine exporter protein (LYSE/YGGA)	1.05774	0.0108586
Dde_3136	Q30WL6	Uncharacterized protein	1.05709	0.0144445
Dde_1323	Q312M2	Carboxylyase-related protein	1.05708	4.60138e-05
Dde_0243	Q316V2	Peptidase M23	1.05675	0.000129415
Dde_3141	Q30WL1	NADPH-dependent FMN reductase	1.05609	0.000605946
Dde_1117	Q313H8	Glycosyl transferase family 2	1.05465	0.000984212
Dde_0097	Q317J8	Uncharacterized protein	1.05463	0.000636023
Dde_2370	Q30YS9	Histidine kinase (EC 2.7.13.3)	1.05457	0.000900222
Dde_1074	Q313M1	L-lactate permease	1.05327	0.000336252
Dde_0396	Q316E9	Polar amino acid ABC transporter, inner membrane subunit	1.04937	0.00695577
Dde_3321	Q30W31	Sodium/pantothenate symporter	1.04817	0.00899865
Dde_2424	Q30YM5	Uncharacterized protein	1.04666	0.00218489
Dde_0079	Q317L6	Tryptophan synthase beta chain (EC 4.2.1.20)	1.03756	0.00066707
Dde_1485	Q311W2	Glycosyl transferase family 2	1.03686	0.00634213
Dde_3227	Q30WC5	Sigma54 specific transcriptional activator, PspF, Fis family	1.03655	0.00245955
Dde_2766	Q30XN4	Glycosyl transferase group 1	1.03406	0.00152308
Dde_3782	Q30US2	Histidine kinase (EC 2.7.13.3)	1.03355	0.000449624
Dde_1619	Q311I0	Uncharacterized protein	1.03351	0.00815217
Dde_1747	Q310V2	Uncharacterized protein	1.03104	0.000301317
Dde_4032	F9XXH0	Uncharacterized protein	1.03095	0.0342384
Dde_2707	Q30XU3	tRNA pseudouridine synthase A (EC 5.4.99.12) (tRNA pseudouridine(38-40) synthase) (tRNA pseudouridylate synthase I) (tRNA-uridine isomerase I)	1.02761	0.0248524
Dde_0888	Q314F7	Uncharacterized protein	1.02634	0.0114745
Dde_2664	Q30XY6	Diaminopimelate decarboxylase (DAP decarboxylase) (DAPDC) (EC 4.1.1.20)	1.01553	0.00239083
Dde_1200	Q312Z5	Transcriptional regulator, Crp/Fnr family	1.01536	0.00513312
Dde_2101	Q30ZJ8	Adenylate cyclase	1.01186	0.000583564
Dde_1402	Q312E5	Glycosyl transferase group 1	1.00618	0.0314365
Dde_2461	Q30YI8	Uncharacterized protein	1.00553	0.000545045
Dde_3208	Q30WE4	GCN5-related N-acetyltransferase	1.0054	6.69134e-05
Dde_0567	Q315M8	H(+)-transporting two-sector ATPase (EC 3.6.3.14)	1.00142	0.00385684
Dde_1250	Q312U5	Glutamate synthase (NADPH), homotetrameric (EC 1.4.1.13)	1.0007	0.000172938
Dde_1124	Q313H1	Aromatic-L-amino-acid decarboxylase (EC 4.1.1.28)	1.00007	0.000155491
Dde_2369	Q30YT0	TadE family protein	0.99917	0.0199115
Dde_1255	Q312U0	Hydro-lyase, Fe-S type, tartrate/fumarate subfamily, alpha subunit (EC 4.2.1.2)	0.999103	0.00221505
Dde_0318	Q316M7	PAS modulated sigma54 specific transcriptional regulator, Fis family	0.998263	0.000245527
Dde_0262	Q316T3	Fe(3+)-transporting ATPase (EC 3.6.3.30)	0.998136	0.00333665
Dde_0480	Q315W5	O-antigen polymerase	0.997476	0.000356005
Dde_3255	Q30W97	UDP-N-acetyl-D-glucosamine 2-epimerase, UDP-hydrolysing (EC 5.1.3.14)	0.994021	0.00046852
Dde_0136	Q317F9	Adenine deaminase (Adenase) (Adenine aminase) (EC 3.5.4.2)	0.993168	0.00158935
Dde_1819	Q310N0	Protein-export membrane protein SecF	0.993166	0.00207557
Dde_2732	Q30XR8	Phosphoglycerate mutase (EC 5.4.2.-)	0.992076	0.012768
Dde_0218	Q316X7	Methyl-accepting chemotaxis sensory transducer	0.99048	0.00113959
Dde_1066	Q313M9	DUF4376 domain-containing protein	0.989991	0.0358537
Dde_0323	Q316M2	Response regulator receiver protein	0.986991	0.0264095
Dde_3291	Q30W61	Transcriptional regulator, MerR family	0.986925	0.000712102
Dde_3429	Q30VS4	Site-specific DNA-methyltransferase (adenine-specific) (EC 2.1.1.72)	0.98666	0.00289722
Dde_1587	Q311L2	PDDEXK_1 domain-containing protein	0.984567	0.00107237
Dde_3482	Q30VM1	Anthranilate phosphoribosyltransferase (EC 2.4.2.18)	0.983296	0.0113662
Dde_3492	Q30VL1	Ammonium transporter	0.982845	0.000318255
Dde_0448	Q315Z7	ABC-type transporter, periplasmic subunit	0.981918	0.00396783
Dde_1644	Q311F5	DegV family protein	0.980434	0.000375817
Dde_0702	Q314Z3	S-adenosylhomocysteine deaminase (EC 3.5.4.28)	0.979615	0.00024423
Dde_2528	Q30YC1	NAGPA domain-containing protein	0.97884	0.000208358
Dde_3524	Q30VH9	Heterodisulfide reductase, C subunit	0.978053	0.0154967
Dde_1532	Q311R7	Uncharacterized protein	0.977997	0.0124043
Dde_2000	Q30ZU9	Transport-associated protein	0.975362	0.0154659
Dde_0476	Q315W9	Hydrogenase FeS protein, cytoplasmic	0.974253	0.0170101
Dde_1653	Q311E6	PhoH family protein	0.972687	0.000767407
Dde_1350	Q312J5	RarD protein, DMT superfamily transporter	0.972276	0.0174899
Dde_3544	Q30VF9	Radical SAM domain protein	0.971938	0.00284128
Dde_0697	Q314Z8	Sigma 54 interacting domain protein	0.970249	6.03889e-05
Dde_3676	Q30V27	Acetyltransferase	0.968982	0.0313416
Dde_0822	Q314M3	UBA/THIF-type NAD/FAD binding protein	0.968834	0.000291107
Dde_1636	Q311G3	Uncharacterized protein	0.967893	0.0177011
Dde_0449	Q315Z6	ABC-type transporter, integral membrane subunit	0.967858	0.00269111
Dde_3693	Q30V10	DegT/DnrJ/EryC1/StrS aminotransferase	0.96706	0.00303836
Dde_0328	Q316L7	Response regulator receiver protein	0.965811	0.000815224
Dde_2076	Q30ZM3	Uncharacterized protein	0.962499	0.00157731
Dde_3649	Q30V54	Peptide chain release factor 3 (RF-3)	0.959757	0.0035331
Dde_2270	Q30Z29	RsbRD_N domain-containing protein	0.959648	0.00932868
Dde_1318	Q312M7	DNA topoisomerase (EC 5.6.2.1)	0.958167	0.000143092
Dde_0846	Q314J9	Glycosyl transferase group 1	0.95692	0.00759211
Dde_1826	Q310M3	Cytochrome c oxidase subunit 2 (EC 7.1.1.9)	0.956842	0.00231502
Dde_1336	Q312K9	Uncharacterized protein	0.955673	0.0033328
Dde_0626	Q315G9	Glutamine--tRNA ligase (EC 6.1.1.18) (Glutaminyl-tRNA synthetase) (GlnRS)	0.954015	0.00021849
Dde_0418	Q316C7	Phosphoribosylglycinamide synthetase, ATP-grasp (A) domain-containing protein	0.953646	0.0200119
Dde_0127	Q317G8	PdxA-like dehydrogenase (EC 1.1.1.262)	0.948862	0.00679763
Dde_2951	Q30X51	Histidine kinase (EC 2.7.13.3)	0.948653	0.00139491
Dde_3637	Q30V66	Malic protein NAD-binding protein	0.947431	0.000114488
Dde_0309	Q316N6	ABC-type transporter, integral membrane subunit	0.947031	0.018149
Dde_0017	Q317Q8	Fmu (Sun) domain protein	0.946595	0.000828355
Dde_2999	Q30X03	Uncharacterized protein	0.94568	0.019312
Dde_2843	Q30XF8	Uncharacterized protein	0.944975	0.0334263
Dde_2039	Q30ZR0	Transcription-repair-coupling factor (TRCF) (EC 3.6.4.-)	0.944387	0.000202962
Dde_2544	Q30YA6	Uncharacterized protein	0.943519	0.00858094
Dde_0431	Q316B4	CDP-glycerol:poly(Glycerophosphate) glycerophosphotransferase	0.942492	0.000650462
Dde_1860	Q310I9	Restriction modification system DNA specificity domain-containing protein	0.938045	0.00131328
Dde_2960	Q30X42	Tetratricopeptide TPR_2 repeat-containing protein	0.936852	0.00749971
Dde_3641	Q30V62	Sulfate transporter	0.935583	0.00148948
Dde_1952	Q30ZZ7	3-dehydroquinate dehydratase (3-dehydroquinase) (EC 4.2.1.10) (Type II DHQase)	0.935237	0.00770408
Dde_0315	Q316N0	Endolytic murein transglycosylase (EC 4.2.2.-) (Peptidoglycan polymerization terminase)	0.934088	0.000920507
Dde_0099	Q317J6	Asparagine--tRNA ligase (EC 6.1.1.22) (Asparaginyl-tRNA synthetase) (AsnRS)	0.929342	0.000109706
Dde_2497	Q30YF2	Uncharacterized protein	0.928752	0.00146948
Dde_1503	Q311U4	Uncharacterized conserved protein UCP020606	0.926702	0.0147896
Dde_0569	Q315M6	Diguanylate cyclase	0.921403	0.000989248
Dde_3457	Q30VP6	Phenylacetate--CoA ligase (EC 6.2.1.30)	0.919379	0.00247757
Dde_2382	Q30YR7	Uncharacterized protein	0.916905	0.000809217
Dde_3739	Q30UW4	Uncharacterized protein	0.916771	0.00139133
Dde_1979	Q30ZX0	Methylglyoxal synthase (MGS) (EC 4.2.3.3)	0.916709	0.0245305
Dde_1827	Q310M2	Protoheme IX farnesyltransferase (EC 2.5.1.141) (Heme B farnesyltransferase) (Heme O synthase)	0.915458	0.0222659
Dde_3717	Q30UY6	Histidine kinase (EC 2.7.13.3)	0.913747	0.00304863
Dde_0298	Q316P7	Flagellar hook protein FlgE	0.91338	0.00172374
Dde_1856	Q310J3	MscS Mechanosensitive ion channel	0.910978	0.0058085
Dde_1589	Q311L0	ATP-dependent 6-phosphofructokinase (ATP-PFK) (Phosphofructokinase) (EC 2.7.1.11) (Phosphohexokinase)	0.910311	0.000368647
Dde_0038	Q317N7	Uncharacterized protein	0.90859	0.000526687
Dde_1948	Q310A1	Lipopolysaccharide export system permease protein LptF	0.908309	0.000907715
Dde_0868	Q314H7	Sodium/hydrogen exchanger	0.907736	0.000122785
Dde_3504	Q30VJ9	Cl-channel voltage-gated family protein	0.90698	4.57473e-05
Dde_2387	Q30YR2	Two component transcriptional regulator, winged helix family	0.906221	0.00127393
Dde_1949	Q310A0	Permease YjgP/YjgQ family protein	0.905827	0.000133324
Dde_0886	Q314F9	Diguanylate cyclase	0.902686	0.00149712
Dde_2787	Q30XL3	Probable membrane transporter protein	0.901017	0.00177433
Dde_2582	Q30Y68	Endoribonuclease L-PSP	0.898814	0.0133173
Dde_2551	Q30Y99	Uncharacterized protein	0.898789	0.023409
Dde_0462	Q315Y3	Sulfatase	0.897895	0.000255184
Dde_3190	Q30WG2	Diguanylate cyclase with PAS/PAC sensor	0.896956	0.00225962
Dde_1859	Q310J0	Type I site-specific deoxyribonuclease (EC 3.1.21.3)	0.894926	0.00114597
Dde_0053	Q30UR7	Uncharacterized protein	0.893872	0.00417071
Dde_0128	Q317G7	Type III effector Hrp-dependent outer protein	0.887896	0.0347631
Dde_1366	Q312H9	Lipoprotein releasing system, transmembrane protein, LolC/E family	0.886809	0.00876888
Dde_0272	Q316S3	Oligopeptide/dipeptide ABC transporter, ATPase subunit (EC 3.6.3.24)	0.885132	0.0248554
Dde_2491	Q30YF8	Uncharacterized protein	0.883344	0.0195512
Dde_1055	Q313P0	ABC transporter related protein	0.882	0.0104201
Dde_2322	Q30YX7	Holliday junction ATP-dependent DNA helicase RuvB (EC 3.6.4.12)	0.881201	0.00711433
Dde_1658	Q311E1	Polysaccharide deacetylase	0.880408	0.017055
Dde_3251	Q30WA1	PS_pyruv_trans domain-containing protein	0.880301	0.00396855
Dde_3679	Q30V24	Acylneuraminate cytidylyltransferase	0.879394	0.00514507
Dde_1274	Q312S1	Isethionate TRAP transporter permease protein DctMQ (TRAP transporter, fused DctMQ subunit)	0.87792	0.000162557
Dde_3493	Q30VL0	Nitrogen regulatory protein P-II	0.876315	0.0491226
Dde_2877	Q30XC4	Glycosyl transferase family 11	0.875234	0.00973749
Dde_2825	Q30XH6	PAS modulated sigma54 specific transcriptional regulator, Fis family	0.874223	0.00242525
Dde_1831	Q310L8	Quinolinate phosphoribosyltransferase [decarboxylating] (EC 2.4.2.19)	0.873895	0.0166151
Dde_2162	Q30ZD7	MATE efflux family protein	0.872885	0.0129288
Dde_3514	Q30VI9	Formate dehydrogenase beta subunit	0.868529	0.00608703
Dde_1533	Q311R6	50S ribosomal subunit assembly factor BipA (EC 3.6.5.-) (GTP-binding protein BipA)	0.86689	0.00367862
Dde_2549	Q30YA1	Uncharacterized protein	0.866396	0.0167553
Dde_1315	Q312N0	UTP--glucose-1-phosphate uridylyltransferase (EC 2.7.7.9)	0.864582	0.0012888
Dde_1192	Q313A3	Cobalt ABC transporter, inner membrane subunit CbiQ	0.864003	0.0150949
Dde_3599	Q30VA4	Two component, sigma54 specific, transcriptional regulator, Fis family	0.863495	0.000843733
Dde_0437	Q316A8	Antibiotic biosynthesis monooxygenase	0.861429	0.0186154
Dde_0656	Q315D9	4Fe-4S ferredoxin iron-sulfur binding domain protein	0.860299	0.0233651
Dde_1489	Q311V8	Adenosine kinase (EC 2.7.1.20)	0.859266	0.0120893
Dde_3064	Q30WT8	Ribonuclease BN	0.858679	0.0136249
Dde_2488	Q30YG1	Uncharacterized protein	0.858402	0.0122914
Dde_2030	Q30ZR9	Trk system potassium uptake protein TrkA	0.857109	0.00546592
Dde_0259	Q316T6	ABC-type transporter, integral membrane subunit	0.854901	0.011251
Dde_1307	Q312N8	Hydrogenase accessory protein HypB	0.854832	0.0134181
Dde_0167	Q317C8	Polar amino acid ABC transporter, inner membrane subunit	0.853979	0.0126729
Dde_0457	Q315Y8	Tetratricopeptide TPR_2 repeat-containing protein	0.851542	0.0142999
Dde_2758	Q30XP2	Peptidase M29 aminopeptidase II	0.850176	0.00985597
Dde_3063	Q30WT9	PBPb domain-containing protein	0.849734	0.0189526
Dde_3620	Q30V83	PBPb domain-containing protein	0.849372	0.0140475
Dde_3618	Q30V85	Anthranilate synthase (EC 4.1.3.27)	0.847406	0.00358826
Dde_0849	Q314J6	Histidine kinase (EC 2.7.13.3)	0.847213	0.0148357
Dde_1715	Q310Y4	CgeB family protein	0.845888	0.0209237
Dde_1216	Q312X9	Alkaline phosphatase	0.844889	0.00217274
Dde_0046	Q317M9	Pyruvate/ketoisovalerate oxidoreductase	0.842871	0.000356614
Dde_1126	Q313G9	Isoprenyl transferase (EC 2.5.1.-)	0.840055	0.00396494
Dde_2091	Q30ZK8	Glutamine-dependent NAD(+) synthetase (EC 6.3.5.1) (NAD(+) synthase [glutamine-hydrolyzing])	0.838622	0.0101817
Dde_1590	Q311K9	Glycosyl transferase family 2	0.837973	0.0162007
Dde_1725	Q310X4	Long-chain-fatty-acid--CoA ligase (EC 6.2.1.3)	0.835998	0.00104646
Dde_0047	Q317M8	Radical SAM domain protein	0.8358	0.00464685
Dde_0576	Q315L9	Uncharacterized protein	0.835103	0.0232278
Dde_2521	Q30YC8	Uncharacterized protein	0.834038	0.00316718
Dde_1401	Q312E6	Histidinol-phosphate transaminase (EC 2.6.1.9)	0.832233	0.0244145
Dde_0548	Q315P7	Acriflavin resistance protein	0.829069	0.00227196
Dde_2704	Q30XU6	Adenosylcobinamide-GDP ribazoletransferase (EC 2.7.8.26) (Cobalamin synthase) (Cobalamin-5'-phosphate synthase)	0.828627	0.016829
Dde_2309	Q30YZ0	Bifunctional uridylyltransferase/uridylyl-removing enzyme (UTase/UR) (Bifunctional [protein-PII] modification enzyme) (Bifunctional nitrogen sensor protein) [Includes: [Protein-PII] uridylyltransferase (PII uridylyltransferase) (UTase) (EC 2.7.7.59); [Protein-PII]-UMP uridylyl-removing enzyme (UR) (EC 3.1.4.-)]	0.827444	0.00778814
Dde_3062	Q30WU0	Alcohol dehydrogenase (EC 1.1.1.1)	0.82723	0.0104737
Dde_2433	Q30YL6	CMP/dCMP deaminase zinc-binding protein	0.826086	0.00905082
Dde_1257	Q312T8	Succinate dehydrogenase or fumarate reductase, flavoprotein subunit (EC 1.3.99.1)	0.822804	0.000340909
Dde_2103	Q30ZJ6	DUF190 domain-containing protein	0.819884	0.0101225
Dde_3677	Q30V26	Asparagine synthase (glutamine-hydrolyzing) (EC 6.3.5.4)	0.813826	0.0134147
Dde_2584	Q30Y66	ABC-type transporter, periplasmic subunit family 3	0.812918	0.00136306
Dde_0033	Q317P2	UDP-N-acetylglucosamine 4-epimerase (EC 5.1.3.12)	0.812804	0.00196172
Dde_3768	Q30UT6	Phosphatidylglycerol--prolipoprotein diacylglyceryl transferase (EC 2.5.1.145)	0.812773	0.0145232
Dde_2307	Q30YZ2	Polar amino acid ABC transporter, inner membrane subunit	0.811404	0.0356194
Dde_0082	Q317L3	Periplasmic (Fe) hydrogenase small subunit (EC 1.12.7.2)	0.811342	0.0216128
Dde_0215	Q316Y0	Glycosyl transferase family 2	0.810816	0.030636
Dde_0860	Q314I5	CRISPR-associated protein, Cse3 family	0.810476	0.0376951
Dde_3539	Q30VG4	Aldehyde dehydrogenase (FAD-independent) (EC 1.2.99.7)	0.810305	0.00350233
Dde_1550	Q311P9	TRAP dicarboxylate transporter, DctM subunit	0.806286	0.0220124
Dde_3089	Q30WR3	tRNA-dihydrouridine synthase (EC 1.3.1.-)	0.804261	0.0367925
Dde_2783	Q30XL7	Rhodanese domain-containing protein	0.803336	0.0377207
Dde_0186	Q317A9	ABC-type transporter, periplasmic subunit family 3	0.802952	0.0100657
Dde_0565	Q315N0	Glycosyl transferase family 9	0.802889	0.00163063
Dde_0678	Q315B7	Rhodanese-like protein	0.802088	0.0357266
Dde_0304	Q316P1	Glyoxalase/bleomycin resistance protein/dioxygenase	0.801692	0.026559
Dde_2004	Q30ZU5	Glutamyl/glutaminyl-tRNA synthetase, class Ic, catalytic domain-containing protein	0.80145	0.00763531
Dde_1154	Q313E1	Uncharacterized protein	0.801339	0.0487099
Dde_2896	Q30XA5	Transport permease protein	0.801052	0.00943164
Dde_0161	Q317D4	Two component transcriptional regulator, LytTR family	0.800127	0.0280468
Dde_0271	Q316S4	Oligopeptide/dipeptide ABC transporter, ATPase subunit (EC 3.6.3.24)	0.800104	0.0424913
Dde_2609	Q30Y41	Shikimate kinase (SK) (EC 2.7.1.71)	0.799581	0.0237659
Dde_2185	Q30ZB4	Lipid-A-disaccharide synthase (EC 2.4.1.182)	0.797637	0.0208385
Dde_2275	Q30Z24	Integral membrane protein	0.797217	0.040162
Dde_1237	Q312V8	Uncharacterized protein	0.79675	0.00213488
Dde_2095	Q30ZK4	TrkA-N domain protein	0.796001	0.00195663
Dde_2710	Q30XU0	Uncharacterized protein	0.795943	0.00360975
Dde_0711	Q314Y4	Histidine kinase (EC 2.7.13.3)	0.793346	0.0337052
Dde_3040	Q30WW2	Putative two component, sigma54 specific, transcriptional regulator	0.792209	0.00743577
Dde_1165	Q313D0	Histidine kinase (EC 2.7.13.3)	0.790534	0.00328863
Dde_1422	Q312C5	Methylenetetrahydrofolate--tRNA-(uracil-5-)-methyltransferase TrmFO (EC 2.1.1.74) (Folate-dependent tRNA (uracil-5-)-methyltransferase) (Folate-dependent tRNA(M-5-U54)-methyltransferase)	0.790371	0.0182452
Dde_1670	Q311C9	Radical SAM domain protein	0.789415	0.00451981
Dde_2882	Q30XB9	Methyltransf_11 domain-containing protein	0.788097	0.0132057
Dde_2715	Q30XT5	Single-stranded-DNA-specific exonuclease RecJ	0.788046	0.00194106
Dde_1637	Q311G2	2-oxoglutarate synthase (EC 1.2.7.3)	0.780625	0.00131937
Dde_1272	Q312S3	Isethionate sulfite-lyase activating enzyme (EC 1.97.1.-) (GRE activase IslB) (Glycyl-radical enzyme activating enzyme IslB)	0.780518	0.00670715
Dde_2674	Q30XX6	Two component transcriptional regulator, LuxR family	0.779454	0.03023
Dde_0671	Q315C4	Efflux transporter, RND family, MFP subunit	0.778002	0.00350974
Dde_3752	Q30UV1	Diguanylate cyclase	0.773105	0.0378322
Dde_0530	Q315R5	Uncharacterized protein	0.771743	0.00305368
Dde_1400	Q312E7	Putative signal transduction protein	0.771074	0.0273831
Dde_0605	Q315J0	Dual specificity protein phosphatase	0.769623	0.0448681
Dde_1756	Q310U3	Ribosomal silencing factor RsfS	0.769074	0.0460249
Dde_1833	Q310L6	Probable queuosine precursor transporter (Q precursor transporter)	0.768271	0.0195793
Dde_1329	Q312L6	ABC-type transporter, periplasmic subunit	0.767361	0.000958174
Dde_2334	Q30YW5	Succinate--CoA ligase [ADP-forming] subunit alpha (EC 6.2.1.5) (Succinyl-CoA synthetase subunit alpha) (SCS-alpha)	0.767122	0.00861278
Dde_1861	Q310I8	Site-specific DNA-methyltransferase (adenine-specific) (EC 2.1.1.72)	0.766292	0.00339747
Dde_0138	Q317F7	ABC-type transporter, integral membrane subunit	0.766069	0.034726
Dde_0536	Q315Q9	Heme chaperone HemW	0.765847	0.0320931
Dde_1801	Q310P8	Diguanylate cyclase	0.754464	0.0150298
Dde_3181	Q30WH1	Precorrin-3B C17-methyltransferase (EC 2.1.1.131)	0.753533	0.00608399
Dde_1162	Q313D3	ABC-type transporter, periplasmic subunit family 3	0.752677	0.00414691
Dde_3730	Q30UX3	Phosphonate ABC transporter, periplasmic phosphonate-binding protein	0.752608	0.00521729
Dde_3722	Q30UY1	Uncharacterized protein	0.750907	0.003825
Dde_2620	Q30Y30	Regulatory protein, FmdB family	0.750193	0.0320313
Dde_3695	Q30V08	CDP-glucose 4,6-dehydratase (EC 4.2.1.45)	0.748553	0.0400139
Dde_2602	Q30Y48	DrsE domain-containing protein	0.74445	0.0235112
Dde_1971	Q30ZX8	Tyrosine recombinase XerC	0.743726	0.0387622
Dde_3764	Q30UT9	Uncharacterized protein	0.743326	0.026446
Dde_2927	Q30X75	DUF927 domain-containing protein	0.742732	0.011306
Dde_2615	Q30Y35	Aspartyl/glutamyl-tRNA(Asn/Gln) amidotransferase subunit B (Asp/Glu-ADT subunit B) (EC 6.3.5.-)	0.73971	0.00100888
Dde_1306	Q312N9	Iron-sulfur cluster carrier protein	0.737689	0.00419134
Dde_2141	Q30ZF8	Lipolytic protein G-D-S-L family	0.73711	0.0365181
Dde_1360	Q312I5	Histidine kinase (EC 2.7.13.3)	0.736359	0.00825334
Dde_3014	Q30WY8	Uncharacterized protein	0.735904	0.0260514
Dde_3479	Q30VM4	Tryptophan synthase beta chain (EC 4.2.1.20)	0.733947	0.0333952
Dde_0284	Q316R1	Uncharacterized protein	0.728318	0.0294745
Dde_0590	Q315K5	Phospholipase D/Transphosphatidylase	0.727008	0.021974
Dde_2624	Q30Y26	Uncharacterized protein	0.725004	0.00404949
Dde_1246	Q312U9	Methyltransferase type 11	0.724482	0.00612975
Dde_2840	Q30XG1	BPL_N domain-containing protein	0.723176	0.0130906
Dde_1148	Q313E7	Uncharacterized protein	0.721108	0.0497529
Dde_2883	Q30XB8	Sugar transferase	0.719987	0.00934409
Dde_3069	Q30WT3	Polar amino acid ABC transporter, inner membrane subunit	0.719599	0.0216517
Dde_2844	Q30XF7	Queuine tRNA-ribosyltransferase (EC 2.4.2.29) (Guanine insertion enzyme) (tRNA-guanine transglycosylase)	0.718795	0.0203837
Dde_2986	Q30X16	UDP-3-O-acyl-N-acetylglucosamine deacetylase (UDP-3-O-acyl-GlcNAc deacetylase) (EC 3.5.1.108) (UDP-3-O-[R-3-hydroxymyristoyl]-N-acetylglucosamine deacetylase)	0.716646	0.0331467
Dde_0839	Q314K6	Glycosyl transferase group 1	0.716373	0.00885979
Dde_2563	Q30Y87	Metal dependent phosphohydrolase	0.71531	0.00648968
Dde_3683	Q30V20	Xenobiotic-transporting ATPase (EC 3.6.3.44)	0.715148	0.0171153
Dde_0370	Q316H5	Histidine kinase (EC 2.7.13.3)	0.714473	0.00889159
Dde_3207	Q30WE5	Acetyl-coenzyme A synthetase (AcCoA synthetase) (Acs) (EC 6.2.1.1) (Acetate--CoA ligase) (Acyl-activating enzyme)	0.714391	0.00362841
Dde_1300	Q312P5	Methyltransferase (EC 2.1.1.-)	0.714035	0.00848831
Dde_0132	Q317G3	Uncharacterized protein	0.7131	0.0467433
Dde_1138	Q313F7	5-carboxymethyl-2-hydroxymuconate Delta-isomerase (EC 5.3.3.10)	0.712382	0.0138968
Dde_4055	F9XXI8	Transcriptional regulator, ArsR family	0.711535	0.0308934
Dde_2444	Q30YK5	Lon protease (EC 3.4.21.53) (ATP-dependent protease La)	0.710834	0.0209471
Dde_0225	Q316X0	Uncharacterized protein	0.710087	0.00699384
Dde_0160	Q317D5	Histidine kinase (EC 2.7.13.3)	0.709084	0.010863
Dde_1244	Q312V1	GntR domain protein	0.708981	0.00894547
Dde_3619	Q30V84	Aminotransferase class IV	0.708409	0.0175909
Dde_3485	Q30VL8	Prephenate dehydrogenase	0.706756	0.0199731
Dde_0463	Q315Y2	Transcriptional regulator, Crp/Fnr family	0.706221	0.0477111
Dde_1241	Q312V4	Acyltransferase 3	0.706181	0.0122366
Dde_0064	Q30UQ6	Peptidase M15B and M15C DD-carboxypeptidase VanY/endolysin	0.705593	0.0256898
Dde_2632	Q30Y18	Ribulose-phosphate 3-epimerase (EC 5.1.3.1)	0.705405	0.0186858
Dde_2104	Q30ZJ5	Protein-glutamate methylesterase/protein-glutamine glutaminase 2 (EC 3.1.1.61) (EC 3.5.1.44)	0.705149	0.0133773
Dde_2494	Q30YF5	Filamentation induced by cAMP protein Fic	0.704632	0.0276529
Dde_3169	Q30WI3	Uncharacterized protein	0.704476	0.0432904
Dde_1288	Q312Q7	Tetratricopeptide TPR_1 repeat-containing protein	0.700766	0.0115445
Dde_3603	Q30VA0	Uncharacterized protein	0.700563	0.00397215
Dde_2217	Q30Z82	Regulatory protein TetR	0.69984	0.040818
Dde_1251	Q312U4	Oxidoreductase FAD/NAD(P)-binding domain protein	0.697738	0.0384435
Dde_1279	Q312R6	Methyl-accepting chemotaxis sensory transducer with Pas/Pac sensor	0.690952	0.00874574
Dde_1239	Q312V6	Uncharacterized protein	0.689073	0.0222744
Dde_1280	Q312R5	Uncharacterized protein	0.688374	0.0178366
Dde_3542	Q30VG1	Methyltransferase type 11	0.688172	0.0286286
Dde_1985	Q30ZW4	Uncharacterized protein	0.686595	0.0138117
Dde_1987	Q30ZW2	Glycosyl transferase family 2	0.684507	0.00780294
Dde_1510	Q311T7	Monosaccharide-transporting ATPase (EC 3.6.3.17)	0.681272	0.0355674
Dde_3611	Q30V92	ATP_bind_3 domain-containing protein	0.680363	0.020595
Dde_1777	Q310S2	Uncharacterized protein	0.679203	0.0273973
Dde_1635	Q311G4	Transcriptional regulator, NifA subfamily, Fis Family	0.677524	0.00439537
Dde_3650	Q30V53	Uncharacterized protein	0.677303	0.034347
Dde_1253	Q312U2	Malic protein NAD-binding protein	0.675345	0.00783378
Dde_0067	Q30UQ3	Nucleoid-associated protein Dde_0067	0.674835	0.049896
Dde_0582	Q315L3	Ion-translocating oxidoreductase complex subunit D (EC 7.-.-.-) (Rnf electron transport complex subunit D)	0.674718	0.0340453
Dde_2466	Q30YI3	FAD dependent oxidoreductase	0.674304	0.04876
Dde_2498	Q30YF1	Site-specific DNA-methyltransferase (adenine-specific) (EC 2.1.1.72)	0.671937	0.00340425
Dde_0432	Q316B3	GDP-mannose 4,6-dehydratase (EC 4.2.1.47) (GDP-D-mannose dehydratase)	0.670813	0.0166965
Dde_1301	Q312P4	Protein-disulfide reductase (EC 1.8.1.8)	0.670349	0.00670866
Dde_3022	Q30WY0	Diguanylate cyclase/phosphodiesterase	0.670208	0.0128829
Dde_1976	Q30ZX3	DNA mismatch repair protein MutS	0.667673	0.0139797
Dde_3250	Q30WA2	Polysaccharide deacetylase	0.664331	0.0266161
Dde_2823	Q30XH8	Acetate/CoA ligase (EC 6.2.1.1)	0.662684	0.0310256
Dde_0084	Q317L1	Uncharacterized protein	0.656672	0.0217513
Dde_1254	Q312U1	Hydro-lyase, Fe-S type, tartrate/fumarate subfamily, beta subunit (EC 4.2.1.2)	0.654112	0.0396536
Dde_1184	Q313B1	ABC-type transporter, integral membrane subunit	0.653927	0.0450098
Dde_0040	Q317N5	Putative lipoprotein	0.650734	0.0151082
Dde_1326	Q312L9	ABC transporter related protein	0.650254	0.0497927
Dde_0369	Q316H6	Methyl-accepting chemotaxis sensory transducer	0.649112	0.0482876
Dde_2579	Q30Y71	Transcriptional regulator, GntR family	0.648904	0.0270424
Dde_1260	Q312T5	Putative two component, sigma54 specific, transcriptional regulator	0.648439	0.0127426
Dde_0620	Q315H5	Integrase family protein	0.647833	0.0155399
Dde_2024	Q30ZS5	Cytochrome c assembly protein	0.647802	0.0325341
Dde_2022	Q30ZS7	Glycosyl transferase family 9	0.646231	0.0452688
Dde_1256	Q312T9	Fumarate reductase, iron sulfur protein (EC 1.3.99.1)	0.645592	0.0466043
Dde_3584	Q30VB9	Flagellar protein	0.644037	0.0209812
Dde_2010	Q30ZT9	PpiC-type peptidyl-prolyl cis-trans isomerase	0.638829	0.0383166
Dde_2271	Q30Z28	Inner membrane protein binds 2 heme b	0.635827	0.0211349
Dde_1030	Q313R5	Cobyric acid synthase	0.63381	0.0296126
Dde_0388	Q316F7	Uncharacterized protein	0.632462	0.0366619
Dde_2618	Q30Y32	NAD kinase (EC 2.7.1.23) (ATP-dependent NAD kinase)	0.632263	0.0328703
Dde_1569	Q311N0	(P)ppGpp synthetase I, SpoT/RelA (EC 2.7.6.5)	0.631769	0.0290632
Dde_2410	Q30YN9	Uncharacterized protein	0.630744	0.0285218
Dde_2605	Q30Y45	HD_domain domain-containing protein	0.629622	0.0300613
Dde_3627	Q30V76	Outer membrane efflux protein	0.627584	0.0163216
Dde_2568	Q30Y82	Uncharacterized protein	0.622682	0.0200447
Dde_1188	Q313A7	Na+/Ca+ antiporter, CaCA family	0.622303	0.0130194
Dde_2665	Q30XY5	Putative transcriptional regulator for lysine biosynthesis and transport	0.620305	0.0229337
Dde_2880	Q30XC1	Methyltransferase type 11	0.619836	0.0378511
Dde_1857	Q310J2	Uncharacterized protein	0.617533	0.0445326
Dde_2515	Q30YD4	Uncharacterized protein	0.617041	0.0165063
Dde_1652	Q311E7	7TM receptor with intracellular metal dependent phosphohydrolase	0.616806	0.0168693
Dde_2542	Q30YA8	Uncharacterized protein	0.614735	0.0296068
Dde_1641	Q311F8	Gamma-glutamyltransferase (EC 2.3.2.2)	0.610855	0.0254045
Dde_0999	Q313U6	Malto-oligosyltrehalose trehalohydrolase (MTHase) (EC 3.2.1.141) (4-alpha-D-((1->4)-alpha-D-glucano)trehalose trehalohydrolase) (Maltooligosyl trehalose trehalohydrolase)	0.610543	0.0329137
Dde_1041	Q313Q4	Cell wall polymerase (EC 2.4.1.129) (Peptidoglycan polymerase)	0.609535	0.0293716
Dde_3513	Q30VJ0	Formate dehydrogenase, alpha subunit (EC 1.7.99.4)	0.606974	0.0112142
Dde_1972	Q30ZX7	Polynucleotide adenylyltransferase region	0.606932	0.0253818
Dde_1102	Q313J3	Sulphate transporter	0.605479	0.0234624
Dde_1217	Q312X8	YibE/F family protein	0.603646	0.0246457
Dde_2650	Q30Y00	Uncharacterized conserved protein UCP018688	0.601216	0.0185687
Dde_1252	Q312U3	Citrate transporter	0.598623	0.0208662
Dde_1007	Q313T8	Phosphoribosylaminoimidazole-succinocarboxamide synthase (EC 6.3.2.6) (SAICAR synthetase)	0.596569	0.0395993
Dde_1409	Q312D8	Replicative DNA helicase (EC 3.6.4.12)	0.593931	0.0233792
Dde_1182	Q313B3	Oligopeptide/dipeptide ABC transporter, ATPase subunit (EC 3.6.3.24)	0.593461	0.0482627
Dde_1690	Q311A9	Dihydrolipoyl dehydrogenase (EC 1.8.1.4)	0.589459	0.0182342
Dde_3505	Q30VJ8	Riboflavin biosynthesis protein [Includes: Riboflavin kinase (EC 2.7.1.26) (Flavokinase); FMN adenylyltransferase (EC 2.7.7.2) (FAD pyrophosphorylase) (FAD synthase)]	0.587907	0.0187327
Dde_2477	Q30YH2	ATP-binding protein Uup (EC 3.6.1.-)	0.587852	0.0424396
Dde_3523	Q30VI0	Alcohol dehydrogenase (EC 1.1.1.1)	0.585163	0.0441751
Dde_1043	Q313Q2	UDP-N-acetylmuramate--L-alanine ligase (EC 6.3.2.8) (UDP-N-acetylmuramoyl-L-alanine synthetase)	0.583797	0.0284165
Dde_0001	Q317S4	Chromosomal replication initiator protein DnaA	0.582965	0.030248
Dde_1263	Q312T2	DSBA oxidoreductase	0.581062	0.0235115
Dde_1992	Q30ZV7	Inositol-1-monophosphatase (EC 3.1.3.25)	0.576126	0.0478244
Dde_1522	Q311S5	Histidine kinase (EC 2.7.13.3)	0.573424	0.00601932
Dde_0028	Q317P7	D-glycero-D-manno-heptose-7-phosphate 1-kinase	0.566414	0.0350103
Dde_2631	Q30Y19	Transketolase (EC 2.2.1.1)	0.559102	0.0233682
Dde_2592	Q30Y58	Uncharacterized protein	0.557716	0.0492578
Dde_3253	Q30W99	Capsule polysaccharide biosynthesis protein	0.55192	0.0324778
Dde_1663	Q311D6	Aspartate ammonia-lyase (EC 4.3.1.1)	0.55055	0.028425
Dde_2021	Q30ZS8	CgeB family protein	0.541673	0.0396929
Dde_3173	Q30WH9	SelB translation factor (Selenocysteine-specific elongation factor)	0.536822	0.030621
Dde_2751	Q30XP9	Glycerate kinase (EC 2.7.1.31)	0.531667	0.0451094
Dde_0054	Q30UR6	Bifunctional protein PutA [Includes: Proline dehydrogenase (EC 1.5.5.2) (Proline oxidase); Delta-1-pyrroline-5-carboxylate dehydrogenase (P5C dehydrogenase) (EC 1.2.1.88) (L-glutamate gamma-semialdehyde dehydrogenase)]	0.527603	0.0434879
Dde_0277	Q316R8	Anaerobic ribonucleoside-triphosphate reductase (EC 1.17.4.2)	0.523277	0.022592
Dde_3581	Q30VC2	RNA methyltransferase, TrmH family, group 3	0.517044	0.0329619
Dde_3597	Q30VA6	Glucose-6-phosphate isomerase (EC 5.3.1.9)	0.51333	0.0399069
Dde_2596	Q30Y54	DNA repair protein RecN (Recombination protein N)	0.510982	0.0332845
Dde_3417	Q30VT6	Diguanylate cyclase/phosphodiesterase with PAS/PAC sensor(S)	-0.441441	0.043742
Dde_2868	Q30XD3	Site-specific DNA-methyltransferase (adenine-specific) (EC 2.1.1.72)	-0.47136	0.0317967
Dde_1572	Q311M7	PBS lyase heat domain protein repeat-containing protein	-0.477499	0.0386162
Dde_1920	Q310C9	Abortive phage resistance protein-like protein	-0.478891	0.0349647
Dde_2968	Q30X34	Methyl-accepting chemotaxis sensory transducer with Cache sensor	-0.496602	0.038405
Dde_2295	Q30Z04	Arginine--tRNA ligase (EC 6.1.1.19) (Arginyl-tRNA synthetase) (ArgRS)	-0.53191	0.0489982
Dde_0380	Q316G5	Flagellar biosynthesis protein FlhA	-0.537021	0.0418328
Dde_1340	Q312K5	Efflux transporter, RND family, MFP subunit	-0.545267	0.0391025
Dde_2115	Q30ZI4	5-methyltetrahydrofolate--homocysteine methyltransferase (EC 2.1.1.13) (Methionine synthase)	-0.552872	0.0161654
Dde_1376	F9XXF6	Putative transcriptional regulator, GntR family (EC 2.6.1.57)	-0.554617	0.0339413
Dde_2176	Q30ZC3	FAD-dependent pyridine nucleotide-disulfide oxidoreductase	-0.555055	0.0267476
Dde_1699	Q311A0	Processing peptidase (EC 3.4.24.64)	-0.55946	0.0145995
Dde_0020	Q317Q5	Uncharacterized protein	-0.561365	0.0438916
Dde_1442	Q312A5	Signal peptide peptidase SppA, 36K type	-0.564454	0.0248078
Dde_2430	Q30YL9	Acyl carrier protein (ACP)	-0.568534	0.0454027
Dde_1046	Q313P9	Cell division protein FtsA	-0.571969	0.0134626
Dde_3218	Q30WD4	2-isopropylmalate synthase (EC 2.3.3.13) (Alpha-IPM synthase) (Alpha-isopropylmalate synthase)	-0.57442	0.0222548
Dde_1479	Q311W8	Uncharacterized protein	-0.575934	0.0159207
Dde_1381	Q312G6	Oxidoreductase FAD/NAD(P)-binding domain protein	-0.57629	0.0152109
Dde_3517	Q30VI6	Molybdenum-pterin binding protein	-0.576586	0.027686
Dde_3134	Q30WL8	Adenosylhomocysteinase (EC 3.3.1.1) (S-adenosyl-L-homocysteine hydrolase) (AdoHcyase)	-0.58391	0.018806
Dde_1694	Q311A5	Response regulator receiver protein	-0.583946	0.0312167
Dde_1395	Q312F2	Uncharacterized protein family UPF0307	-0.585699	0.0209645
Dde_2777	Q30XM3	Uncharacterized protein	-0.587379	0.0168527
Dde_2157	Q30ZE2	Tetratricopeptide TPR_1 repeat-containing protein	-0.591423	0.0346057
Dde_2415	Q30YN4	Uncharacterized protein	-0.606322	0.0254645
Dde_3081	Q30WS1	Serine O-acetyltransferase (EC 2.3.1.30)	-0.608615	0.0300327
Dde_2374	Q30YS5	Alanine--tRNA ligase (EC 6.1.1.7) (Alanyl-tRNA synthetase) (AlaRS)	-0.609416	0.00835922
Dde_2045	Q30ZQ4	Bifunctional NAD(P)H-hydrate repair enzyme (Nicotinamide nucleotide repair protein) [Includes: ADP-dependent (S)-NAD(P)H-hydrate dehydratase (EC 4.2.1.136) (ADP-dependent NAD(P)HX dehydratase); NAD(P)H-hydrate epimerase (EC 5.1.99.6)]	-0.615237	0.0302736
Dde_3048	Q30WV4	Diguanylate cyclase with PAS/PAC sensor	-0.615377	0.0403718
Dde_3309	Q30W43	ABC transporter substrate-binding protein	-0.617537	0.0425735
Dde_1692	Q311A7	Probable glycine dehydrogenase (decarboxylating) subunit 1 (EC 1.4.4.2) (Glycine cleavage system P-protein subunit 1) (Glycine decarboxylase subunit 1) (Glycine dehydrogenase (aminomethyl-transferring) subunit 1)	-0.618401	0.0103678
Dde_1305	Q312P0	Peptidase M24	-0.62441	0.0206861
Dde_1807	Q310P2	CBS domain containing protein	-0.625356	0.0357561
Dde_1047	Q313P8	Cell division protein FtsZ	-0.625889	0.023044
Dde_0239	Q316V6	Histidine kinase (EC 2.7.13.3)	-0.629231	0.0152354
Dde_2956	Q30X46	Putative nickel-responsive regulator	-0.629922	0.0422798
Dde_2310	Q30YY9	Nitrogen regulatory protein P-II	-0.6305	0.0179171
Dde_1557	Q311P2	UBA/THIF-type NAD/FAD binding protein	-0.630899	0.0468685
Dde_0121	Q317H4	Uncharacterized protein	-0.634792	0.00613824
Dde_2226	Q30Z73	Transcriptional regulator, LysR family	-0.637497	0.0242557
Dde_2733	Q30XR7	Murein hydrolase A (EC 4.2.2.n1)	-0.643581	0.0365571
Dde_0823	Q314M2	PEP motif putative anchor domain protein	-0.645802	0.0239396
Dde_0216	Q316X9	Amine oxidase	-0.646411	0.0162455
Dde_3167	Q30WI5	Polyribonucleotide nucleotidyltransferase (EC 2.7.7.8) (Polynucleotide phosphorylase) (PNPase)	-0.653351	0.00358464
Dde_1407	Q312E0	PpiC-type peptidyl-prolyl cis-trans isomerase	-0.65402	0.0117849
Dde_2398	Q30YQ1	FlgO domain-containing protein	-0.65528	0.0246294
Dde_2412	Q30YN7	Metallophosphoesterase	-0.657028	0.0401536
Dde_1897	Q310F2	NfeD domain-containing protein	-0.658706	0.0160372
Dde_2385	Q30YR4	Phosphate-specific transport system accessory protein PhoU	-0.662929	0.0434663
Dde_1798	Q310Q1	Diaminopimelate epimerase (DAP epimerase) (EC 5.1.1.7) (PLP-independent amino acid racemase)	-0.666147	0.0149282
Dde_1045	Q313Q0	Polypeptide-transport-associated domain protein FtsQ-type	-0.667145	0.0381809
Dde_2933	Q30X69	Molybdopterin oxidoreductase	-0.667665	0.021064
Dde_2626	Q30Y24	Endopeptidase La (EC 3.4.21.53)	-0.668082	0.0135788
Dde_0335	Q316L0	KpsF/GutQ family protein (EC 5.3.1.13)	-0.672652	0.0140996
Dde_0036	Q317N9	Protein QmcA	-0.678366	0.0219559
Dde_1365	Q312I0	Lysine--tRNA ligase (EC 6.1.1.6) (Lysyl-tRNA synthetase) (LysRS)	-0.680942	0.00271189
Dde_3636	Q30V67	Oxidoreductase FAD/NAD(P)-binding domain protein	-0.684226	0.0101828
Dde_0519	Q315S6	Endolytic peptidoglycan transglycosylase RlpA (EC 4.2.2.-)	-0.685387	0.0345683
Dde_0551	Q315P4	Exodeoxyribonuclease III (EC 3.1.11.2)	-0.689273	0.0288719
Dde_1349	Q312J6	Uncharacterized protein	-0.693291	0.00433714
Dde_2792	Q30XK8	Protein-tyrosine-phosphatase (EC 3.1.3.48)	-0.69338	0.0399523
Dde_0163	Q317D2	DSBA oxidoreductase	-0.695237	0.015241
Dde_2208	Q30Z91	Periplasmic component of zinc ABC transporter	-0.69824	0.0141534
Dde_3490	Q30VL3	2-amino-3,7-dideoxy-D-threo-hept-6-ulosonate synthase (ADH synthase) (ADHS) (ADTH synthase) (EC 2.2.1.10)	-0.700477	0.00898873
Dde_3217	Q30WD5	CDP-diacylglycerol--serine O-phosphatidyltransferase (EC 2.7.8.8) (Phosphatidylserine synthase)	-0.706528	0.0267808
Dde_0235	Q316W0	Transcriptional regulator, BadM/Rrf2 family	-0.706599	0.0269973
Dde_0179	Q317B6	DNA photolyase (EC 4.1.99.3) (Deoxyribodipyrimidine photo-lyase)	-0.706771	0.0361951
Dde_3632	Q30V71	Tol-Pal system beta propeller repeat protein TolB	-0.709726	0.0224902
Dde_1791	Q310Q8	Ferritin (EC 1.16.3.2)	-0.710538	0.00484129
Dde_3499	Q30VK4	UvrD/REP helicase	-0.713557	0.000956747
Dde_2088	Q30ZL1	Amino acid-binding ACT domain protein	-0.722723	0.0434408
Dde_1782	Q310R7	Methyltransferase	-0.723857	0.0497155
Dde_0441	Q316A4	NADPH-dependent FMN reductase	-0.724537	0.00766569
Dde_2265	Q30Z34	Sulfate adenylyltransferase (EC 2.7.7.4)	-0.725105	0.00193398
Dde_1097	Q313J8	Ribosome maturation factor RimM	-0.727101	0.0156335
Dde_0710	Q314Y5	Anti-sigma-factor antagonist	-0.727674	0.0265841
Dde_1712	Q310Y7	Basal-body rod modification protein FlgD	-0.72775	0.00320599
Dde_1439	Q312A8	Nucleoside diphosphate kinase (NDK) (NDP kinase) (EC 2.7.4.6) (Nucleoside-2-P kinase)	-0.729091	0.047138
Dde_1818	Q310N1	Protein translocase subunit SecD	-0.73174	0.00871185
Dde_2409	Q30YP0	Na+/Ca+ antiporter, CaCA family	-0.732219	0.0244176
Dde_0987	Q313V8	ATP synthase subunit alpha (EC 7.1.2.2) (ATP synthase F1 sector subunit alpha) (F-ATPase subunit alpha)	-0.735609	0.0154735
Dde_3703	Q30V00	Amino acid-binding ACT domain protein	-0.737552	0.049639
Dde_2086	Q30ZL3	Glutamate synthase (NADPH) (EC 1.4.1.13)	-0.743416	0.00173698
Dde_0341	Q316K4	DEAD/DEAH box helicase domain protein	-0.745314	0.00630401
Dde_2940	Q30X62	Type IV pilus assembly PilZ	-0.747659	0.0174857
Dde_3486	Q30VL7	3-phosphoshikimate 1-carboxyvinyltransferase (EC 2.5.1.19) (5-enolpyruvylshikimate-3-phosphate synthase) (EPSP synthase) (EPSPS)	-0.753671	0.00778402
Dde_2633	Q30Y17	Transcriptional regulator, MerR family	-0.755039	0.0124583
Dde_2111	Q30ZI8	MJ0042 family finger-like protein	-0.755131	0.0361203
Dde_1405	Q312E2	Two component, sigma54 specific, transcriptional regulator, Fis family	-0.755296	0.00570739
Dde_2862	Q30XD9	Uncharacterized protein	-0.756374	0.00593343
Dde_2037	Q30ZR2	SurA domain-containing protein	-0.756911	0.00214031
Dde_2012	Q30ZT7	Acetyl hydrolace	-0.757379	0.00457612
Dde_2108	Q30ZJ1	Chemotaxis sensory transducer	-0.758991	0.00263991
Dde_4009	F9XXH1	Uncharacterized protein	-0.759177	0.017563
Dde_3246	Q30WA6	Methyl-accepting chemotaxis sensory transducer with Cache sensor	-0.760295	0.00244023
Dde_2438	Q30YL1	Transcription antitermination protein NusB (Antitermination factor NusB)	-0.760309	0.0170942
Dde_3088	Q30WR4	Alpha-1,4 glucan phosphorylase (EC 2.4.1.1)	-0.763691	0.000831833
Dde_2092	Q30ZK7	4-hydroxy-tetrahydrodipicolinate reductase (HTPA reductase) (EC 1.17.1.8)	-0.764011	0.0262872
Dde_0270	Q316S5	Alpha-2-macroglobulin domain protein	-0.765816	0.00174928
Dde_1015	Q313T0	Histidine kinase (EC 2.7.13.3)	-0.766207	0.0113725
Dde_2379	Q30YS0	BFN domain-containing protein	-0.766997	0.031034
Dde_1681	Q311B8	Phosphoglycerate dehydrogenase (EC 1.1.1.95)	-0.767848	0.0218315
Dde_0819	Q314M6	Patatin	-0.768624	0.0145241
Dde_1518	Q311S9	UTP--glucose-1-phosphate uridylyltransferase (EC 2.7.7.9) (UDP-glucose pyrophosphorylase)	-0.773409	0.00692076
Dde_0553	Q315P2	AAA-4 family protein	-0.774161	0.00821181
Dde_0327	Q316L8	Response regulator receiver protein	-0.777971	0.0323194
Dde_3068	Q30WT4	Response regulator receiver modulated CheW protein	-0.784402	0.00791827
Dde_3566	Q30VD7	ATP phosphoribosyltransferase (ATP-PRT) (ATP-PRTase) (EC 2.4.2.17)	-0.785712	0.00449456
Dde_2480	Q30YG9	DEAD/DEAH box helicase domain protein	-0.78627	0.0120683
Dde_2113	Q30ZI6	GCN5-related N-acetyltransferase	-0.78638	0.0342824
Dde_3430	Q30VS3	DNA binding domain protein, excisionase family	-0.78737	0.0141595
Dde_2867	Q30XD4	Filamentation induced by cAMP protein Fic	-0.791318	0.0170683
Dde_2125	Q30ZH4	4-diphosphocytidyl-2-C-methyl-D-erythritol kinase (CMK) (EC 2.7.1.148) (4-(cytidine-5'-diphospho)-2-C-methyl-D-erythritol kinase)	-0.791353	0.0109128
Dde_0439	Q316A6	CDP-glycerol:poly(Glycerophosphate) glycerophosphotransferase	-0.792439	0.00113645
Dde_3451	Q30VQ2	Uncharacterized protein	-0.793191	0.00292513
Dde_2781	Q30XL9	Thioredoxin domain-containing protein	-0.793892	0.0389967
Dde_2080	Q30ZL9	Phosphoenolpyruvate synthase (EC 2.7.9.2) (Pyruvate, water dikinase)	-0.794322	0.000177852
Dde_3065	Q30WT7	Membrane-bound lytic murein transglycosylase B-like protein	-0.795381	0.00743797
Dde_4020	F9XXJ9	Uncharacterized protein	-0.795825	0.00258599
Dde_1769	Q310T0	OstA family protein	-0.797163	0.0126829
Dde_2402	Q30YP7	Probable endonuclease 4 (EC 3.1.21.2) (Endodeoxyribonuclease IV) (Endonuclease IV)	-0.799727	0.0135231
Dde_0065	Q30UQ5	Branched-chain-amino-acid aminotransferase (BCAT) (EC 2.6.1.42)	-0.801024	0.00346089
Dde_1026	Q313R9	Heat-inducible transcription repressor HrcA	-0.801891	0.00789171
Dde_2282	Q30Z17	Hydantoinase/oxoprolinase	-0.805065	0.00263487
Dde_1031	Q313R4	Metal dependent phosphohydrolase	-0.808438	0.00481743
Dde_1393	Q312F4	Uncharacterized protein	-0.810691	0.0229222
Dde_1420	Q312C7	Transglutaminase family protein cysteine peptidase BTLCP	-0.811161	0.00377197
Dde_1687	Q311B2	Uncharacterized protein	-0.814212	0.0172601
Dde_3480	Q30VM3	N-(5'-phosphoribosyl)anthranilate isomerase (PRAI) (EC 5.3.1.24)	-0.81484	0.016645
Dde_3591	Q30VB2	GTPase Era	-0.814972	0.0230785
Dde_0827	Q314L8	FtsX domain-containing protein	-0.822184	0.0028675
Dde_1940	Q310A9	Uncharacterized protein	-0.824762	0.00951152
Dde_2963	Q30X39	S-adenosylhomocysteine deaminase (EC 3.5.4.28)	-0.82985	0.00480976
Dde_3476	Q30VM7	Isocitrate dehydrogenase (NADP(+)) (EC 1.1.1.42)	-0.835475	0.00393109
Dde_2068	Q30ZN1	tRNA N6-adenosine threonylcarbamoyltransferase (EC 2.3.1.234) (N6-L-threonylcarbamoyladenine synthase) (t(6)A synthase) (t(6)A37 threonylcarbamoyladenosine biosynthesis protein TsaD) (tRNA threonylcarbamoyladenosine biosynthesis protein TsaD)	-0.842189	0.0188653
Dde_0351	Q316J4	Flagellar assembly protein FliH	-0.846474	0.0186025
Dde_1654	Q311E5	Uncharacterized protein	-0.851484	0.000382919
Dde_3108	Q30WP4	Phenazine biosynthesis protein PhzF family	-0.855237	0.00222375
Dde_1571	Q311M8	Protein-glutamate methylesterase/protein-glutamine glutaminase 1 (EC 3.1.1.61) (EC 3.5.1.44)	-0.856222	0.00179617
Dde_2253	Q30Z46	30S ribosomal protein S19	-0.856914	0.00273796
Dde_1185	Q313B0	ABC-type transporter, periplasmic subunit	-0.85698	0.000531672
Dde_0155	Q317E0	Molybdenum ABC transporter, periplasmic molybdate-binding protein	-0.857469	0.00620427
Dde_1038	Q313Q7	UDP-N-acetylmuramoyl-tripeptide--D-alanyl-D-alanine ligase (EC 6.3.2.10)	-0.857725	0.00313878
Dde_1034	Q313R1	Ribosomal RNA small subunit methyltransferase H (EC 2.1.1.199) (16S rRNA m(4)C1402 methyltransferase) (rRNA (cytosine-N(4)-)-methyltransferase RsmH)	-0.858925	0.00121108
Dde_0995	Q313V0	Cell shape protein MreC (Cell shape-determining protein MreC)	-0.860144	0.00431506
Dde_0647	Q315E8	Transcriptional regulator, BadM/Rrf2 family	-0.860665	0.0357285
Dde_0560	Q315N5	Signal recognition particle receptor FtsY (SRP receptor)	-0.861258	0.00547342
Dde_2457	Q30YJ2	Response regulator receiver modulated metal dependent phosphohydrolase	-0.865323	0.0319326
Dde_1896	Q310F3	Dihem cytochrome c	-0.868121	0.0166205
Dde_1020	Q313S5	Glutamyl-tRNA(Gln) amidotransferase subunit A (Glu-ADT subunit A) (EC 6.3.5.7)	-0.868144	0.00182972
Dde_2237	Q30Z62	Protein translocase subunit SecY	-0.870451	0.00127015
Dde_1620	Q311H9	Peptidase C26	-0.87498	0.031314
Dde_2175	Q30ZC4	Uncharacterized protein	-0.880018	0.0067549
Dde_2532	Q30YB7	Ornithine carbamoyltransferase (OTCase) (EC 2.1.3.3)	-0.883303	0.00016272
Dde_2761	Q30XN9	Tetratricopeptide TPR_1 repeat-containing protein	-0.884924	0.0229989
Dde_2983	Q30X19	Uncharacterized protein	-0.885698	0.0145891
Dde_2180	Q30ZB9	Uncharacterized protein	-0.886383	0.0233528
Dde_1387	Q312G0	Phosphate-transporting ATPase (EC 3.6.3.27)	-0.888127	0.0171309
Dde_1177	Q313B8	Dipeptide epimerase (EC 5.1.1.-)	-0.896276	0.0143959
Dde_2622	Q30Y28	ABC-type sugar transport system, ATPase component	-0.900431	0.0197212
Dde_0723	Q314X2	Putative transcriptional regulator, Crp/Fnr family	-0.900479	0.0164444
Dde_0412	Q316D3	Polyamine-transporting ATPase (EC 3.6.3.31)	-0.901549	0.0369101
Dde_2848	Q30XF3	Thioredox_DsbH domain-containing protein	-0.90352	0.00804013
Dde_2219	Q30Z80	ATP-dependent Clp protease ATP-binding subunit ClpX	-0.904105	0.00050407
Dde_0665	Q315D0	Maltose O-acetyltransferase (EC 2.3.1.79)	-0.905448	0.0154839
Dde_0023	Q317Q2	Uncharacterized protein	-0.90615	0.0187691
Dde_4012	F9XXJ2	Uncharacterized protein	-0.906857	0.0326902
Dde_2372	Q30YS7	Thiamine biosynthesis protein	-0.90834	0.00457905
Dde_1017	Q313S8	Uncharacterized protein	-0.908936	0.0061429
Dde_2400	Q30YP9	Hpt domain protein	-0.910889	0.0327867
Dde_1083	Q313L2	Uncharacterized protein	-0.91169	0.0135043
Dde_3036	Q30WW6	Uncharacterized protein	-0.914369	0.00209234
Dde_1679	Q311C0	Uncharacterized protein	-0.914873	0.0111649
Dde_1764	Q310T5	Phosphoribosylformylglycinamidine synthase (EC 6.3.5.3)	-0.915144	0.000694366
Dde_2827	Q30XH4	UspA domain-containing protein	-0.916292	0.00192338
Dde_0230	Q316W5	Molybdopterin molybdenumtransferase (EC 2.10.1.1)	-0.917573	0.0335845
Dde_0748	Q314U7	Uncharacterized protein	-0.917855	0.00466548
Dde_1463	Q311Y4	Dihydrolipoyl dehydrogenase (EC 1.8.1.4)	-0.918214	0.000196432
Dde_3307	Q30W45	Uncharacterized protein	-0.920198	0.0334378
Dde_2837	Q30XG4	Uroporphyrinogen III methylase (EC 2.1.1.107) (Uroporphyrinogen-III C-methyltransferase)	-0.920255	0.000642016
Dde_1189	Q313A6	Nickel transport complex protein, NikM subunit, transmembrane	-0.922085	0.000257387
Dde_2509	Q30YE0	PEP motif putative anchor domain protein	-0.923255	0.00387473
Dde_2014	Q30ZT5	ATP-dependent protease ATPase subunit HslU (Unfoldase HslU)	-0.924106	0.000248354
Dde_3189	Q30WG3	Trans-hexaprenyltranstransferase (EC 2.5.1.30)	-0.924529	0.00445428
Dde_1310	Q312N5	AMIN domain-containing protein	-0.925137	0.000404537
Dde_0059	Q30UR1	ADP-ribosylation/Crystallin J1	-0.925472	0.00162232
Dde_2941	Q30X61	Ribonuclease H (RNase H) (EC 3.1.26.4)	-0.927564	0.0324058
Dde_1303	Q312P2	Uncharacterized protein	-0.927674	0.0145496
Dde_3415	Q30VT8	ATP-dependent zinc metalloprotease FtsH (EC 3.4.24.-)	-0.928415	8.4786e-05
Dde_0733	Q314W2	FtsX domain-containing protein	-0.931001	0.0192245
Dde_0876	Q314G9	Uncharacterized protein family UPF0324	-0.931067	0.0003719
Dde_2048	Q30ZQ1	Aspartokinase (EC 2.7.2.4)	-0.932916	0.00169951
Dde_1577	Q311M2	Histidine kinase (EC 2.7.13.3)	-0.935094	4.00808e-05
Dde_2317	Q30YY2	Butyrate--CoA ligase (EC 6.2.1.2)	-0.942	0.000302782
Dde_2565	Q30Y85	MscS Mechanosensitive ion channel	-0.942932	0.00242606
Dde_1313	Q312N2	Copper-translocating P-type ATPase (EC 3.6.3.4)	-0.943064	5.96144e-05
Dde_3631	Q30V72	Protein TolA	-0.943925	0.00285963
Dde_0649	Q315E6	HmcE, 25.3 kd protein in hmc operon	-0.944492	0.000908559
Dde_0818	Q314M7	Type IV pilus assembly PilZ	-0.947268	0.00787262
Dde_2301	Q30YZ8	VacJ family lipoprotein	-0.950769	0.00020082
Dde_1168	Q313C7	TPR repeat-containing protein	-0.952882	0.0255164
Dde_1688	Q311B1	Uncharacterized protein	-0.953084	0.00650196
Dde_1817	Q310N2	Sec translocon accessory complex subunit YajC	-0.953373	0.00459808
Dde_1076	Q313L9	Nitrate reductase (EC 1.7.99.4)	-0.954209	0.00206579
Dde_2145	Q30ZF4	Cell division coordinator CpoB	-0.955118	0.000574273
Dde_2455	Q30YJ4	Metal dependent phosphohydrolase	-0.956573	0.00236421
Dde_1575	Q311M4	CheW protein	-0.956883	8.87606e-05
Dde_2128	Q30ZH1	Peptidyl-tRNA hydrolase (PTH) (EC 3.1.1.29)	-0.959986	0.0245723
Dde_2436	Q30YL3	Riboflavin biosynthesis protein RibBA [Includes: 3,4-dihydroxy-2-butanone 4-phosphate synthase (DHBP synthase) (EC 4.1.99.12); GTP cyclohydrolase-2 (EC 3.5.4.25) (GTP cyclohydrolase II)]	-0.960314	0.000420927
Dde_3749	Q30UV4	ATPase domain protein	-0.968848	0.00468526
Dde_2459	Q30YJ0	UBA/THIF-type NAD/FAD binding protein	-0.97147	0.025835
Dde_2673	Q30XX7	Ferrous iron transporter component feoA	-0.971625	0.000489867
Dde_3100	Q30WQ2	Response regulator receiver modulated CheW protein	-0.97336	0.000127748
Dde_0496	Q315U9	FeoA family protein	-0.975759	0.000426536
Dde_2421	Q30YM8	Rhomboid family protein	-0.982121	0.00128262
Dde_0126	Q317G9	MerR family transcriptional regulator	-0.986531	0.00411257
Dde_2034	Q30ZR5	Glycine--tRNA ligase alpha subunit (EC 6.1.1.14) (Glycyl-tRNA synthetase alpha subunit) (GlyRS)	-0.991482	0.000108886
Dde_0333	Q316L2	Carbamoyl-phosphate synthase large chain (EC 6.3.5.5) (Carbamoyl-phosphate synthetase ammonia chain)	-0.992298	1.68817e-05
Dde_2984	Q30X18	Peptide chain release factor 1 (RF-1)	-0.993763	0.000480386
Dde_0801	Q314P4	Precorrin-4 C11-methyltransferase (EC 2.1.1.133)	-0.995879	0.0130199
Dde_0383	Q316G2	RNA polymerase, sigma 28 subunit, FliA/WhiG	-0.998886	8.59028e-05
Dde_2148	Q30ZF1	Chemotaxis protein CheZ (Protein phosphatase CheZ)	-0.999875	0.00869058
Dde_1729	Q310X0	GTP cyclohydrolase 1 type 2 homolog	-1.00307	0.00123501
Dde_1416	Q312D1	Type 1 secretion target domain-containing protein	-1.00563	4.97609e-06
Dde_1081	Q313L4	Arginine biosynthesis bifunctional protein ArgJ [Cleaved into: Arginine biosynthesis bifunctional protein ArgJ alpha chain; Arginine biosynthesis bifunctional protein ArgJ beta chain] [Includes: Glutamate N-acetyltransferase (EC 2.3.1.35) (Ornithine acetyltransferase) (OATase) (Ornithine transacetylase); Amino-acid acetyltransferase (EC 2.3.1.1) (N-acetylglutamate synthase) (AGSase)]	-1.0071	0.000381482
Dde_1797	Q310Q2	4-hydroxy-tetrahydrodipicolinate synthase (HTPA synthase) (EC 4.3.3.7)	-1.00797	0.00151054
Dde_2627	Q30Y23	Uncharacterized protein	-1.00971	0.0008904
Dde_2900	Q30XA1	GDP-L-fucose synthase (EC 1.1.1.271) (GDP-4-keto-6-deoxy-D-mannose-3,5-epimerase-4-reductase)	-1.01097	0.000382914
Dde_1457	Q311Z0	Methyltransferase type 11	-1.01311	0.000616294
Dde_1502	Q311U5	Flagellin	-1.01381	0.000128323
Dde_1391	Q312F6	Metal dependent phosphohydrolase	-1.01415	3.36922e-05
Dde_3630	Q30V73	Protein TolR	-1.01457	0.0170496
Dde_1775	Q310S4	PTS system fructose subfamily IIA component	-1.01631	0.000784692
Dde_0353	Q316J2	Flagellar M-ring protein	-1.01726	2.28807e-05
Dde_2183	Q30ZB6	dTDP-4-dehydrorhamnose reductase (EC 1.1.1.133)	-1.02077	0.00323782
Dde_1404	Q312E3	1-(5-phosphoribosyl)-5-amino-4-imidazole-carboxylate (AIR) carboxylase	-1.0245	0.00320161
Dde_0467	Q315X8	Thiamine pyrophosphate TPP-binding domain-containing protein	-1.02547	6.50176e-05
Dde_2325	Q30YX4	Probable transcriptional regulatory protein Dde_2325	-1.02564	0.00361542
Dde_0784	Q314R1	Phosphoribosyltransferase	-1.0266	0.00116298
Dde_2835	Q30XG6	Phosphoribosylglycinamide formyltransferase (EC 2.1.2.2) (5'-phosphoribosylglycinamide transformylase) (GAR transformylase) (GART)	-1.02774	0.00283249
Dde_2712	Q30XT8	Ribosomal small subunit Rsm22	-1.02791	9.27865e-05
Dde_0532	Q315R3	Response regulator receiver modulated diguanylate cyclase/phosphodiesterase with PAS/PAC sensor(S)	-1.03261	0.000111457
Dde_3628	Q30V75	Efflux transporter, RND family, MFP subunit	-1.03455	1.02419e-05
Dde_3223	Q30WC9	ABC-type transporter, periplasmic subunit family 3	-1.03511	0.00660921
Dde_1506	Q311U1	Xanthine-guanine phosphoribosyltransferase (XGPRT) (EC 2.4.2.-) (EC 2.4.2.22) (Xanthine phosphoribosyltransferase)	-1.03992	0.00913764
Dde_3680	Q30V23	Uncharacterized protein	-1.04206	0.00781231
Dde_1425	Q312C2	dUTP diphosphatase (EC 3.6.1.23)	-1.04212	0.00821779
Dde_2118	Q30ZI1	Uncharacterized protein	-1.04353	0.00649575
Dde_2708	Q30XU2	Flagellar motor switch protein FliM	-1.04679	2.65986e-05
Dde_1993	Q30ZV6	Cell shape-determining protein MreB	-1.04811	0.00170849
Dde_1267	Q312S8	Peptidase M20	-1.05524	7.08094e-05
Dde_3114	Q30WN8	Response regulator receiver modulated metal dependent phosphohydrolase	-1.05751	0.000479563
Dde_3154	Q30WJ8	Peptidase M23	-1.05854	0.000114736
Dde_2116	Q30ZI3	RNA polymerase sigma factor	-1.06028	0.00134322
Dde_3773	Q30UT1	Uncharacterized protein	-1.06072	0.00643384
Dde_1432	Q312B5	Ribosomal protein L11 methyltransferase (L11 Mtase) (EC 2.1.1.-)	-1.06192	0.000294886
Dde_1691	Q311A8	Glycine dehydrogenase (aminomethyl-transferring) (EC 1.4.4.2)	-1.06477	3.52955e-05
Dde_3025	Q30WX7	Uncharacterized protein	-1.06962	0.00438293
Dde_2236	Q30Z63	Methionine aminopeptidase (MAP) (MetAP) (EC 3.4.11.18) (Peptidase M)	-1.07063	1.34014e-05
Dde_0584	Q315L1	Ion-translocating oxidoreductase complex subunit E (EC 7.-.-.-) (Rnf electron transport complex subunit E)	-1.07084	0.00184889
Dde_0799	Q314P6	1,4-dihydroxy-6-naphtoate synthase (EC 4.1.-.-) (Menaquinone biosynthetic enzyme MqnD)	-1.07176	0.000636927
Dde_3401	Q30VV1	Uncharacterized protein	-1.07305	0.016836
Dde_3007	Q30WZ5	HcyBio domain-containing protein	-1.07389	5.92258e-05
Dde_3455	Q30VP8	N-acetyl-gamma-glutamyl-phosphate reductase (AGPR) (EC 1.2.1.38) (N-acetyl-glutamate semialdehyde dehydrogenase) (NAGSA dehydrogenase)	-1.08124	0.00108267
Dde_0591	Q315K4	Zn_dep_PLPC domain-containing protein	-1.08271	1.1279e-05
Dde_3261	Q30W91	Methyl-accepting chemotaxis sensory transducer with Cache sensor	-1.08277	9.62007e-05
Dde_1538	Q311R1	MotA/TolQ/ExbB proton channel	-1.08286	0.00405289
Dde_3121	Q30WN1	Aldehyde dehydrogenase	-1.08459	0.000450402
Dde_0352	Q316J3	Flagellar motor switch protein FliG	-1.08698	0.000190633
Dde_2945	Q30X57	Phosphoglucomutase/phosphomannomutase alpha/beta/alpha domain I	-1.09224	0.000778649
Dde_0180	Q317B5	Response regulator receiver protein	-1.09332	0.000506408
Dde_3647	Q30V56	3-deoxy-manno-octulosonate cytidylyltransferase (EC 2.7.7.38) (CMP-2-keto-3-deoxyoctulosonic acid synthase) (CKS) (CMP-KDO synthase)	-1.09535	0.000508993
Dde_0147	Q317E8	PEP motif putative anchor domain protein	-1.09592	0.00084159
Dde_0438	Q316A7	UDP-N-acetylglucosamine pyrophosphorylase related protein	-1.10353	3.87801e-06
Dde_0355	Q316J0	Flagellar basal-body rod protein FlgC	-1.10379	0.00207948
Dde_2479	Q30YH0	UPF0234 protein Dde_2479	-1.10502	0.00269534
Dde_0021	Q317Q4	Mammalian cell entry related domain protein	-1.10531	2.50236e-05
Dde_0109	Q317I6	Two component, sigma54 specific, transcriptional regulator, Fis family	-1.1059	5.99228e-05
Dde_3206	Q30WE6	Histidine kinase (EC 2.7.13.3)	-1.10711	1.27625e-05
Dde_2448	Q30YK1	Uncharacterized protein	-1.10975	0.000183777
Dde_0792	Q314Q3	GCN5-related N-acetyltransferase	-1.11338	0.0294077
Dde_2081	Q30ZL8	Pyruvate carboxylase (EC 6.4.1.1)	-1.12103	7.67305e-08
Dde_1374	Q312H1	Acyl-[acyl-carrier-protein]--UDP-N-acetylglucosamine O-acyltransferase (UDP-N-acetylglucosamine acyltransferase) (EC 2.3.1.129)	-1.12424	0.000696427
Dde_1388	Q312F9	Lysine exporter protein (LYSE/YGGA)	-1.12466	7.67892e-05
Dde_3179	Q30WH3	Siroheme decarboxylase beta subunit (EC 4.1.1.111)	-1.12506	0.00889267
Dde_0997	Q313U8	Elp3 domain-containing protein	-1.12625	0.000683034
Dde_1361	Q312I4	Uncharacterized protein	-1.12835	1.75407e-05
Dde_1515	Q311T2	Diadenylate cyclase (DAC) (EC 2.7.7.85) (Cyclic-di-AMP synthase) (c-di-AMP synthase)	-1.13271	0.000181495
Dde_0196	Q316Z9	Serine--tRNA ligase (EC 6.1.1.11) (Seryl-tRNA synthetase) (SerRS) (Seryl-tRNA(Ser/Sec) synthetase)	-1.13889	0.00020067
Dde_0191	Q317A4	Uncharacterized protein	-1.14144	0.000344392
Dde_1895	Q310F4	Uncharacterized protein	-1.14543	0.000153358
Dde_2427	Q30YM2	Phosphate acyltransferase (EC 2.3.1.274) (Acyl-ACP phosphotransacylase) (Acyl-[acyl-carrier-protein]--phosphate acyltransferase) (Phosphate-acyl-ACP acyltransferase)	-1.14862	0.000151769
Dde_0024	Q317Q1	Anti-sigma factor antagonist	-1.14886	0.00104245
Dde_2079	Q30ZM0	Peptidase M23	-1.1517	2.44219e-06
Dde_1344	Q312K1	Heat shock protein Hsp20	-1.15443	6.25892e-05
Dde_3151	Q30WK1	Flagellar hook-associated protein 3	-1.1576	0.000138624
Dde_1377	F9XXF7	Putative transcriptional regulator, GntR family	-1.15763	0.0359556
Dde_3512	Q30VJ1	Molybdopterin oxidoreductase Fe4S4 region	-1.15953	0.00121596
Dde_0303	Q316P2	Transcriptional regulator, MucR family	-1.16365	0.00094527
Dde_1982	Q30ZW7	ABC_trans_aux domain-containing protein	-1.16417	0.00676654
Dde_3146	Q30WK6	Uncharacterized protein	-1.16558	7.39944e-05
Dde_1308	Q312N7	Hydrogenase maturation factor HypA	-1.16628	0.0108077
Dde_0382	Q316G3	Cobyrinic acid ac-diamide synthase	-1.16757	0.00169328
Dde_1953	Q30ZZ6	Elongation factor P (EF-P)	-1.16797	0.00116633
Dde_2394	Q30YQ5	Membrane protein insertase YidC (Foldase YidC) (Membrane integrase YidC) (Membrane protein YidC)	-1.17001	8.13436e-05
Dde_0972	Q313X3	Phenylacetate-coenzyme A ligase (EC 6.2.1.30) (Phenylacetyl-CoA ligase)	-1.17199	0.000150288
Dde_2191	Q30ZA8	Methyltransferase type 11	-1.17203	0.0146599
Dde_2203	Q30Z96	Peptidase M23	-1.17612	3.35132e-05
Dde_0176	Q317B9	Adenylosuccinate synthetase (AMPSase) (AdSS) (EC 6.3.4.4) (IMP--aspartate ligase)	-1.18146	7.27793e-07
Dde_1029	Q313R6	Type IV pilus assembly PilZ	-1.18346	0.000322375
Dde_0586	Q315K9	Ion-translocating oxidoreductase complex subunit B (EC 7.-.-.-) (Rnf electron transport complex subunit B)	-1.18396	7.75396e-06
Dde_0206	Q316Y9	Uncharacterized protein	-1.18423	0.000194513
Dde_1812	Q310N7	5-methylthioadenosine/S-adenosylhomocysteine deaminase (MTA/SAH deaminase) (EC 3.5.4.28) (EC 3.5.4.31)	-1.18614	3.93554e-05
Dde_2965	Q30X37	Dihydroorotase (DHOase) (EC 3.5.2.3)	-1.1875	0.000107672
Dde_1771	Q310S8	RNA polymerase sigma-54 factor	-1.18799	1.9978e-05
Dde_1839	Q310L0	Uncharacterized protein	-1.19041	0.000222864
Dde_3645	Q30V58	TPR repeat-containing protein	-1.19346	2.44912e-07
Dde_2299	Q30Z00	Mammalian cell entry related domain protein	-1.1974	0.000376702
Dde_0365	Q316I0	Metal-dependent phosphohydrolase HD sub domain-containing protein	-1.19896	0.000588374
Dde_2901	Q30XA0	GDP-mannose 4,6-dehydratase (EC 4.2.1.47) (GDP-D-mannose dehydratase)	-1.20361	2.17039e-05
Dde_0359	Q316I6	Sugar O-acyltransferase, sialic acid O-acetyltransferase NeuD family	-1.20673	0.00254589
Dde_1378	Q312G9	Hydroxyethylthiazole kinase (EC 2.7.1.50) (4-methyl-5-beta-hydroxyethylthiazole kinase) (TH kinase) (Thz kinase)	-1.20693	0.000792945
Dde_1660	Q311D9	Uncharacterized protein	-1.21027	0.00278365
Dde_1662	Q311D7	Peptidyl-prolyl cis-trans isomerase (PPIase) (EC 5.2.1.8)	-1.21265	0.00746467
Dde_1611	Q311I8	Transcriptional regulator, AraC family	-1.21392	9.70843e-05
Dde_1109	Q313I6	Adenylylsulfate reductase, beta subunit	-1.21586	0.000246928
Dde_1421	Q312C6	Putative PAS/PAC sensor protein	-1.22375	4.36001e-07
Dde_0320	Q316M5	Histidine kinase (EC 2.7.13.3)	-1.22741	8.57291e-06
Dde_1210	Q312Y5	Methyl-viologen-reducing hydrogenase delta subunit	-1.23895	0.0095528
Dde_2011	Q30ZT8	RNA binding S1 domain protein	-1.24039	9.23091e-08
Dde_0387	Q316F8	Uncharacterized protein	-1.24049	0.000121583
Dde_0703	Q314Z2	Methyl-accepting chemotaxis sensory transducer with Pas/Pac sensor	-1.24114	7.41343e-06
Dde_2478	Q30YH1	Uncharacterized protein	-1.24348	4.32909e-06
Dde_1459	Q311Y8	ABC-type transporter, periplasmic subunit family 3	-1.24364	4.35484e-05
Dde_0675	Q315C0	ABC-type glycine betaine transport, periplasmic subunit	-1.24478	3.44821e-05
Dde_1380	Q312G7	Dinitrogenase iron-molybdenum cofactor biosynthesis protein	-1.24485	0.00157908
Dde_2082	Q30ZL7	Biotin/acetyl-CoA-carboxylase ligase	-1.24489	1.1994e-05
Dde_2020	Q30ZS9	HesB/YadR/YfhF-family protein	-1.24722	0.000846255
Dde_1132	Q313G3	Elongation factor Ts (EF-Ts)	-1.24822	5.2938e-06
Dde_2207	Q30Z92	4-hydroxy-3-methylbut-2-en-1-yl diphosphate synthase (flavodoxin) (EC 1.17.7.3) (1-hydroxy-2-methyl-2-(E)-butenyl 4-diphosphate synthase)	-1.2484	1.68943e-06
Dde_1312	Q312N3	Heavy metal transport/detoxification protein	-1.24894	0.000631309
Dde_3080	Q30WS2	Cysteine synthase (EC 2.5.1.47)	-1.25219	2.65818e-06
Dde_3520	Q30VI3	Molybdate-transporting ATPase (EC 3.6.3.29)	-1.25328	4.78411e-07
Dde_3023	Q30WX9	4Fe-4S ferredoxin iron-sulfur binding domain-containing protein	-1.25579	1.72584e-05
Dde_0797	Q314P8	Cyclic dehypoxanthine futalosine synthase (Cyclic DHFL synthase) (EC 1.21.98.1) (Dehypoxanthine futalosine cyclase) (DHFL cyclase) (Menaquinone biosynthetic enzyme MqnC)	-1.25581	3.12667e-05
Dde_1893	Q310F6	ATPase, P-type (Transporting), HAD superfamily, subfamily IC (EC 3.6.3.8)	-1.26318	1.80166e-07
Dde_1968	Q30ZY1	TRASH domain protein	-1.26821	4.93311e-05
Dde_0826	Q314L9	Phosphonate-transporting ATPase (EC 3.6.3.28)	-1.2694	0.000479546
Dde_1594	Q311K5	Methionine--tRNA ligase (EC 6.1.1.10) (Methionyl-tRNA synthetase) (MetRS)	-1.27898	1.54011e-08
Dde_2669	Q30XY1	Ferrous iron transport protein B	-1.28584	8.48705e-07
Dde_1616	Q311I3	Metallo-beta-lactamase family protein	-1.28694	2.48337e-07
Dde_0287	Q316Q8	TPR_REGION domain-containing protein	-1.28797	0.000543189
Dde_2760	Q30XP0	Type IV pilus assembly PilZ	-1.28972	0.0335019
Dde_1983	Q30ZW6	Mammalian cell entry related domain protein	-1.29025	7.7192e-08
Dde_3118	Q30WN4	Uncharacterized protein	-1.29205	2.27867e-06
Dde_0367	Q316H8	3-deoxy-D-manno-octulosonic acid transferase (Kdo transferase) (EC 2.4.99.12) (Lipid IV(A) 3-deoxy-D-manno-octulosonic acid transferase)	-1.29251	3.05632e-05
Dde_3166	Q30WI6	30S ribosomal protein S15	-1.2939	0.00228732
Dde_2699	Q30XV1	Uncharacterized protein	-1.29428	0.00039485
Dde_0152	Q317E3	DEAD/DEAH box helicase domain protein	-1.2943	9.74909e-09
Dde_1028	Q313R7	AsmA family protein	-1.29466	6.14627e-06
Dde_2152	Q30ZE7	Uncharacterized protein	-1.29494	9.56058e-07
Dde_2947	Q30X55	Protein HflC	-1.29786	1.19566e-05
Dde_1500	Q311U7	3-methyl-2-oxobutanoate hydroxymethyltransferase (EC 2.1.2.11) (Ketopantoate hydroxymethyltransferase) (KPHMT)	-1.301	3.32245e-06
Dde_1792	Q310Q7	2-oxoacid:acceptor oxidoreductase, alpha subunit (EC 1.2.7.3)	-1.303	3.84432e-07
Dde_0435	Q316B0	Glycerophosphoryl diester phosphodiesterase	-1.3035	0.000216362
Dde_2464	Q30YI5	Uncharacterized protein	-1.3045	0.000601511
Dde_2168	Q30ZD1	Acetolactate synthase (EC 2.2.1.6)	-1.30463	2.23369e-07
Dde_0566	Q315M9	TrkA-N domain protein	-1.30714	0.000363789
Dde_1082	Q313L3	Protein translocase subunit SecA (EC 7.4.2.8)	-1.30897	1.13073e-05
Dde_1780	Q310R9	Cytokinin riboside 5'-monophosphate phosphoribohydrolase (EC 3.2.2.n1)	-1.31494	3.096e-05
Dde_1309	Q312N6	Tetratricopeptide TPR_2 repeat protein	-1.31856	5.2825e-06
Dde_0661	Q315D4	Uncharacterized protein	-1.31995	0.000282141
Dde_0043	Q317N2	Ferrodoxin-like protein	-1.32034	0.000504498
Dde_1625	Q311H4	Formylmethanofuran dehydrogenase subunit E region	-1.32278	1.50486e-05
Dde_0600	Q315J5	Uncharacterized protein	-1.32742	6.70968e-05
Dde_2033	Q30ZR6	Glycine--tRNA ligase beta subunit (EC 6.1.1.14) (Glycyl-tRNA synthetase beta subunit) (GlyRS)	-1.32869	7.46274e-08
Dde_3010	Q30WZ2	Regulatory protein, FmdB family	-1.33291	0.00168856
Dde_1367	Q312H8	Lipoprotein-releasing system ATP-binding protein LolD (EC 7.6.2.-)	-1.33395	2.06817e-05
Dde_3144	Q30WK8	Uncharacterized protein	-1.33404	0.000793317
Dde_2839	Q30XG2	Valine--tRNA ligase (EC 6.1.1.9) (Valyl-tRNA synthetase) (ValRS)	-1.3344	6.01401e-09
Dde_0194	Q317A1	Stress responsive alpha-beta barrel domain-containing protein	-1.33694	1.19122e-07
Dde_1186	Q313A9	Peptidase M20	-1.33899	2.89912e-07
Dde_2718	Q30XT2	Orotidine 5'-phosphate decarboxylase (EC 4.1.1.23) (OMP decarboxylase) (OMPDCase) (OMPdecase)	-1.34023	1.17085e-06
Dde_1844	Q310K5	Lactate utilization protein B/C	-1.34188	2.78749e-05
Dde_1507	Q311U0	Basic membrane lipoprotein	-1.34368	3.85135e-07
Dde_2869	Q30XD2	Restriction modification system DNA specificity domain-containing protein	-1.34439	1.52323e-06
Dde_1347	Q312J8	Uncharacterized protein	-1.34642	3.56975e-06
Dde_2998	Q30X04	DNA-directed RNA polymerase subunit beta' (RNAP subunit beta') (EC 2.7.7.6) (RNA polymerase subunit beta') (Transcriptase subunit beta')	-1.34744	6.19986e-07
Dde_3248	Q30WA4	Rhodanese-like protein	-1.34773	9.76854e-07
Dde_2335	Q30YW4	LUD_dom domain-containing protein	-1.34795	3.67874e-05
Dde_0505	Q315U0	Histidine kinase (EC 2.7.13.3)	-1.35096	9.66302e-06
Dde_1617	Q311I2	Cobalamin synthesis protein P47K	-1.35252	1.24292e-08
Dde_1436	Q312B1	Peptidase M23	-1.3529	2.22878e-07
Dde_1794	Q310Q5	Putative cytoplasmic protein	-1.35417	0.00520947
Dde_2814	Q30XI7	Methyl-accepting chemotaxis sensory transducer	-1.35534	1.22319e-08
Dde_0373	Q316H2	Phosphoesterase PA-phosphatase related protein	-1.36015	0.000934378
Dde_2222	Q30Z77	Trigger factor (TF) (EC 5.2.1.8) (PPIase)	-1.36191	4.75933e-08
Dde_3297	Q30W55	YceI family protein	-1.36332	6.52553e-05
Dde_1646	Q311F3	Intracellular protease, PfpI family	-1.36833	4.35044e-08
Dde_2770	Q30XN0	Uncharacterized protein	-1.37632	1.3476e-06
Dde_2140	Q30ZF9	Hydrogenase assembly chaperone hypC/hupF	-1.38528	0.00124804
Dde_0769	Q314S6	Uncharacterized protein	-1.38915	0.000135551
Dde_1467	Q311Y0	Imidazoleglycerol-phosphate dehydratase (IGPD) (EC 4.2.1.19)	-1.39053	1.05525e-06
Dde_0291	Q316Q4	Cytochrome c class I	-1.3927	3.80414e-09
Dde_0372	Q316H3	Uncharacterized protein	-1.39703	1.77774e-05
Dde_1022	Q313S3	Peripla_BP_6 domain-containing protein	-1.39877	2.09761e-08
Dde_0168	Q317C7	ABC-type transporter, periplasmic subunit family 3	-1.40032	0.000450019
Dde_2719	Q30XT1	Guanylate kinase (EC 2.7.4.8) (GMP kinase)	-1.40129	0.000380401
Dde_4026	F9XXG3	4Fe-4S ferredoxin iron-sulfur binding domain-containing protein	-1.4052	0.0156561
Dde_1481	Q311W6	D,D-heptose 1,7-bisphosphate phosphatase (EC 3.1.3.-)	-1.41245	0.000462104
Dde_0734	Q314W1	Polysaccharide deacetylase	-1.42083	0.000192349
Dde_2151	Q30ZE8	Thioredoxin-disulfide reductase (EC 1.8.1.9)	-1.42351	4.30821e-06
Dde_0495	Q315V0	Heavy metal translocating P-type ATPase (EC 3.6.3.3)	-1.4267	3.86052e-07
Dde_3471	Q30VN2	Glucose-6-phosphate 1-dehydrogenase (G6PD) (EC 1.1.1.49)	-1.43027	9.01942e-07
Dde_1385	Q312G2	ABC-type transporter, periplasmic subunit family 3	-1.43078	6.55348e-08
Dde_3205	Q30WE7	Cytochrome d ubiquinol oxidase, subunit II	-1.43687	1.1126e-08
Dde_1207	Q312Y8	Heterodisulfide reductase, C subunit	-1.44071	7.9718e-05
Dde_1624	Q311H5	Phosphonate-transporting ATPase (EC 3.6.3.28)	-1.44975	2.30827e-07
Dde_1408	Q312D9	Uncharacterized protein	-1.44981	1.45529e-07
Dde_2894	Q30XA7	Methyltransferase FkbM family	-1.45549	0.000106398
Dde_0294	Q316Q1	Type III pantothenate kinase (EC 2.7.1.33) (PanK-III) (Pantothenic acid kinase)	-1.45848	4.23892e-06
Dde_2043	Q30ZQ6	Pyridoxine 5'-phosphate synthase (PNP synthase) (EC 2.6.99.2)	-1.45863	3.69153e-05
Dde_2345	Q30YV4	RNA polymerase-binding transcription factor DksA	-1.46175	7.67847e-07
Dde_2431	Q30YL8	3-oxoacyl-[acyl-carrier-protein] synthase 2 (EC 2.3.1.179)	-1.46267	9.27701e-07
Dde_3101	Q30WQ1	PAS fold domain protein	-1.46777	4.91237e-10
Dde_0510	Q315T5	4-alpha-glucanotransferase (EC 2.4.1.25) (Amylomaltase) (Disproportionating enzyme)	-1.47537	4.02398e-09
Dde_1386	Q312G1	Polar amino acid ABC transporter, inner membrane subunit	-1.47839	1.13836e-07
Dde_1514	Q311T3	Dihydropteroate synthase (DHPS) (EC 2.5.1.15) (Dihydropteroate pyrophosphorylase)	-1.4811	0.00018769
Dde_0150	Q317E5	Flavin prenyltransferase UbiX (EC 2.5.1.129)	-1.49052	8.22934e-07
Dde_2995	Q30X07	50S ribosomal protein L7/L12	-1.49064	6.35505e-07
Dde_2903	Q30X98	Plasmid stabilization system	-1.49095	7.25701e-08
Dde_0659	Q315D6	PAS modulated sigma54 specific transcriptional regulator, Fis family	-1.49603	1.75407e-09
Dde_1468	Q311X9	Sec-independent protein translocase protein TatC	-1.49624	1.66275e-06
Dde_3760	Q30UU3	Uncharacterized protein family UPF0150	-1.49924	0.000152939
Dde_3488	Q30VL5	3-dehydroquinate synthase	-1.49971	1.14247e-08
Dde_3453	Q30VQ0	Uncharacterized protein	-1.50081	0.00100286
Dde_1208	Q312Y7	CoB--CoM heterodisulfide reductase (EC 1.8.98.1)	-1.50156	3.13324e-06
Dde_2449	Q30YK0	Uncharacterized protein	-1.50612	7.01491e-05
Dde_0981	Q313W4	Bifunctional protein GlmU [Includes: UDP-N-acetylglucosamine pyrophosphorylase (EC 2.7.7.23) (N-acetylglucosamine-1-phosphate uridyltransferase); Glucosamine-1-phosphate N-acetyltransferase (EC 2.3.1.157)]	-1.51331	9.89678e-08
Dde_2432	Q30YL7	Serine hydroxymethyltransferase (SHMT) (Serine methylase) (EC 2.1.2.1)	-1.51742	0.000292111
Dde_2025	Q30ZS4	Glutamyl-tRNA reductase (GluTR) (EC 1.2.1.70)	-1.51757	6.9963e-08
Dde_3001	Q30X01	Uncharacterized protein	-1.51953	2.27791e-06
Dde_3299	Q30W53	Uncharacterized protein	-1.52297	0.0102914
Dde_1512	Q311T5	Regulatory protein, FmdB family	-1.52307	4.55727e-06
Dde_3209	Q30WE3	DrsE domain-containing protein	-1.52478	0.00183541
Dde_0444	Q316A1	Peptidase M16 domain protein	-1.52498	2.01624e-11
Dde_1850	Q310J9	Uncharacterized protein	-1.52636	0.000348864
Dde_0151	Q317E4	UPF0173 metal-dependent hydrolase Dde_0151	-1.52793	4.26007e-05
Dde_0594	Q315K1	Type 1 secretion target domain-containing protein	-1.53182	2.54184e-11
Dde_3093	Q30WQ9	UPF0434 protein Dde_3093	-1.53433	1.72004e-05
Dde_3004	Q30WZ8	2,3-bisphosphoglycerate-dependent phosphoglycerate mutase (BPG-dependent PGAM) (PGAM) (Phosphoglyceromutase) (dPGM) (EC 5.4.2.11)	-1.535	0.00144802
Dde_1157	Q313D8	Uncharacterized protein	-1.53521	0.00362994
Dde_3003	Q30WZ9	Two component, sigma54 specific, transcriptional regulator, Fis family	-1.53642	3.54799e-06
Dde_3704	Q30UZ9	UPF0210 protein Dde_3704	-1.53751	1.11902e-07
Dde_2077	Q30ZM2	Protein-L-isoaspartate O-methyltransferase (EC 2.1.1.77) (L-isoaspartyl protein carboxyl methyltransferase) (Protein L-isoaspartyl methyltransferase) (Protein-beta-aspartate methyltransferase) (PIMT)	-1.5397	3.58645e-05
Dde_0720	Q314X5	Anti-sigma factor antagonist	-1.54094	0.000278491
Dde_2836	Q30XG5	MOSC domain containing protein	-1.54146	1.66528e-05
Dde_0639	Q315F6	Uncharacterized protein	-1.54271	5.86433e-06
Dde_1661	Q311D8	Chaperone protein ClpB	-1.54487	1.1302e-10
Dde_3125	Q30WM7	Uncharacterized protein	-1.54539	4.16119e-08
Dde_2204	Q30Z95	Exodeoxyribonuclease 7 large subunit (EC 3.1.11.6) (Exodeoxyribonuclease VII large subunit) (Exonuclease VII large subunit)	-1.54711	4.81137e-06
Dde_0546	Q315P9	UDP-N-acetylglucosamine 1-carboxyvinyltransferase (EC 2.5.1.7) (Enoylpyruvate transferase) (UDP-N-acetylglucosamine enolpyruvyl transferase) (EPT)	-1.54843	0.00016404
Dde_0986	Q313V9	ATP synthase gamma chain (ATP synthase F1 sector gamma subunit) (F-ATPase gamma subunit)	-1.55182	2.8547e-06
Dde_4033	F9XXH2	Uncharacterized protein	-1.55504	8.73965e-06
Dde_0990	Q313V5	ATP synthase subunit b (ATP synthase F(0) sector subunit b) (ATPase subunit I) (F-type ATPase subunit b) (F-ATPase subunit b)	-1.55535	1.64377e-06
Dde_1036	Q313Q9	Peptidoglycan glycosyltransferase (EC 2.4.1.129)	-1.56273	5.15772e-10
Dde_0485	Q315W0	Uncharacterized protein	-1.56824	0.000266623
Dde_2601	Q30Y49	Uncharacterized protein	-1.5699	2.50975e-06
Dde_2055	Q30ZP4	GatB/YqeY family protein	-1.57261	1.73188e-07
Dde_0651	Q315E4	HmcC, 43.2 kd protein in hmc operon	-1.58122	7.81241e-06
Dde_1796	Q310Q3	Fructose-1,6-bisphosphatase	-1.58477	3.96799e-10
Dde_3245	Q30WA7	Lactate utilization protein B/C	-1.58527	6.25785e-11
Dde_1773	Q310S6	Putative PTS IIA-like nitrogen-regulatory protein PtsN	-1.58532	2.05041e-06
Dde_0312	Q316N3	FAD linked oxidase domain protein	-1.58771	1.56282e-12
Dde_0399	Q316E6	Acetolactate synthase (EC 2.2.1.6)	-1.58803	9.19279e-06
Dde_1445	Q312A2	ABC transporter related protein	-1.59729	5.03259e-06
Dde_0275	Q316S0	ABC-type transporter, periplasmic subunit	-1.60253	2.56677e-11
Dde_0554	Q315P1	Uncharacterized protein	-1.60872	2.0187e-07
Dde_0568	Q315M7	Probable cytosol aminopeptidase (EC 3.4.11.1) (Leucine aminopeptidase) (LAP) (EC 3.4.11.10) (Leucyl aminopeptidase)	-1.61282	3.44935e-10
Dde_1129	Q313G6	Uridylate kinase (UK) (EC 2.7.4.22) (Uridine monophosphate kinase) (UMP kinase) (UMPK)	-1.61544	1.04581e-05
Dde_1950	Q30ZZ9	Probable GTP-binding protein EngB	-1.61646	3.2384e-09
Dde_1671	Q311C8	Uncharacterized protein	-1.61785	0.00215485
Dde_0377	Q316G8	Phosphoribosylaminoimidazolecarboxamide formyltransferase (EC 2.1.2.3)	-1.61872	2.24974e-05
Dde_0603	Q315J2	Response regulator receiver protein	-1.6205	9.96653e-05
Dde_0255	Q316U0	Aminotransferase class IV	-1.62429	1.48607e-10
Dde_1037	Q313Q8	UDP-N-acetylmuramoyl-L-alanyl-D-glutamate--2,6-diaminopimelate ligase (EC 6.3.2.13) (Meso-A2pm-adding enzyme) (Meso-diaminopimelate-adding enzyme) (UDP-MurNAc-L-Ala-D-Glu:meso-diaminopimelate ligase) (UDP-MurNAc-tripeptide synthetase) (UDP-N-acetylmuramyl-tripeptide synthetase)	-1.62552	1.60365e-06
Dde_2130	Q30ZG9	Transcription termination factor Rho (EC 3.6.4.-) (ATP-dependent helicase Rho)	-1.62593	8.04811e-07
Dde_0831	Q314L4	Polysaccharide chain length determinant protein, PEP-CTERM locus subfamily	-1.62975	1.47233e-10
Dde_1772	Q310S7	Ribosome hibernation promoting factor (HPF)	-1.63634	6.41671e-10
Dde_0970	Q313X5	Filamentation induced by cAMP protein Fic	-1.6391	1.95974e-10
Dde_0108	Q317I7	Uncharacterized protein	-1.65007	1.70058e-11
Dde_2042	Q30ZQ7	UDP-glucose 6-dehydrogenase (EC 1.1.1.22)	-1.65714	1.24166e-11
Dde_3195	Q30WF7	Flavodoxin/nitric oxide synthase	-1.66009	2.19521e-10
Dde_2741	Q30XQ9	Elongation factor G	-1.66072	5.46198e-12
Dde_1555	Q311P4	Thiazole synthase (EC 2.8.1.10)	-1.66077	1.39686e-06
Dde_1684	Q311B5	Histidine kinase (EC 2.7.13.3)	-1.66472	4.86397e-11
Dde_1390	Q312F7	Molybdenum cofactor synthesis domain protein	-1.66591	2.44032e-08
Dde_1394	Q312F3	Uncharacterized protein	-1.67203	3.00655e-07
Dde_3044	Q30WV8	GCN5-related N-acetyltransferase	-1.67239	1.60105e-07
Dde_2997	Q30X05	DNA-directed RNA polymerase subunit beta (RNAP subunit beta) (EC 2.7.7.6) (RNA polymerase subunit beta) (Transcriptase subunit beta)	-1.67287	5.90531e-13
Dde_3180	Q30WH2	Glutamate-1-semialdehyde 2,1-aminomutase (GSA) (EC 5.4.3.8) (Glutamate-1-semialdehyde aminotransferase) (GSA-AT)	-1.67942	5.17393e-07
Dde_1988	Q30ZW1	Protein-export membrane protein SecG	-1.68012	2.57746e-05
Dde_2447	Q30YK2	Diguanylate cyclase/phosphodiesterase with PAS/PAC and GAF sensor(S)	-1.6839	6.07778e-08
Dde_0816	Q314M9	Diguanylate cyclase	-1.68427	4.29476e-05
Dde_3070	Q30WT2	ABC-type transporter, periplasmic subunit family 3	-1.69401	4.9243e-09
Dde_1460	Q311Y7	Type IV pilus assembly PilZ	-1.69921	4.0418e-08
Dde_2121	Q30ZH8	Cysteine--tRNA ligase (EC 6.1.1.16) (Cysteinyl-tRNA synthetase) (CysRS)	-1.70207	2.38667e-10
Dde_2314	Q30YY5	Uncharacterized protein	-1.70772	7.11052e-08
Dde_3567	Q30VD6	Phosphoribosyl-AMP cyclohydrolase (PRA-CH) (EC 3.5.4.19)	-1.70777	2.30031e-06
Dde_2750	Q30XQ0	Transport-associated protein	-1.70897	1.74932e-08
Dde_1989	Q30ZW0	Triosephosphate isomerase (TIM) (TPI) (EC 5.3.1.1) (Triose-phosphate isomerase)	-1.70993	7.50752e-12
Dde_4023	F9XXG0	Uncharacterized protein	-1.71196	6.08896e-05
Dde_1341	Q312K4	GCN5-related N-acetyltransferase	-1.71227	2.41554e-09
Dde_0977	Q313W8	Two component transcriptional regulator, LuxR family	-1.71302	7.20328e-09
Dde_0989	Q313V6	ATP synthase subunit b (ATP synthase F(0) sector subunit b) (ATPase subunit I) (F-type ATPase subunit b) (F-ATPase subunit b)	-1.71688	5.32045e-06
Dde_1437	Q312B0	Carboxyl-terminal protease	-1.72779	4.0356e-10
Dde_1593	Q311K6	PSP1 domain protein	-1.73173	6.08012e-10
Dde_0537	Q315Q8	Ribonuclease, Rne/Rng family	-1.73998	1.28971e-10
Dde_2058	Q30ZP1	Histone family protein DNA-binding protein	-1.74414	2.3405e-05
Dde_4038	F9XXH9	Uncharacterized protein	-1.74793	1.59899e-06
Dde_2726	Q30XS4	Chorismate synthase (CS) (EC 4.2.3.5) (5-enolpyruvylshikimate-3-phosphate phospholyase)	-1.75794	3.78226e-10
Dde_3099	Q30WQ3	Methylated-DNA/protein-cysteine methyltransferase	-1.75864	2.50847e-05
Dde_0248	Q316U7	Chaperone protein DnaJ	-1.76189	3.92188e-10
Dde_1541	Q311Q8	Pyruvate carboxylase (EC 6.4.1.1)	-1.76529	2.64247e-09
Dde_0575	Q315M0	CheW protein	-1.77475	1.81497e-05
Dde_1419	Q312C8	Membrane fusion protein (MFP) family protein	-1.77806	2.02148e-10
Dde_0374	Q316H1	CoA-disulfide reductase (EC 1.8.1.14)	-1.78765	4.2601e-11
Dde_0833	Q314L2	Secretion ATPase, PEP-CTERM locus subfamily	-1.79012	9.16647e-10
Dde_2126	Q30ZH3	Ribose-phosphate pyrophosphokinase (RPPK) (EC 2.7.6.1) (5-phospho-D-ribosyl alpha-1-diphosphate) (Phosphoribosyl diphosphate synthase) (Phosphoribosyl pyrophosphate synthase) (P-Rib-PP synthase) (PRPP synthase) (PRPPase)	-1.79111	2.35456e-08
Dde_3092	Q30WR0	Heat shock protein Hsp20	-1.7918	2.94766e-07
Dde_2396	Q30YQ3	Ribonuclease P protein component (RNase P protein) (RNaseP protein) (EC 3.1.26.5) (Protein C5)	-1.79562	0.00043079
Dde_0281	Q316R4	CheC domain protein	-1.79825	8.14733e-08
Dde_0153	Q317E2	DUF364 domain-containing protein	-1.79878	3.77719e-06
Dde_2428	Q30YM1	3-oxoacyl-[acyl-carrier-protein] synthase 3 (EC 2.3.1.180) (3-oxoacyl-[acyl-carrier-protein] synthase III) (Beta-ketoacyl-ACP synthase III) (KAS III)	-1.80175	3.44305e-08
Dde_1356	Q312I9	Protein SlyX homolog	-1.80329	0.015797
Dde_2066	Q30ZN3	Thioredoxin reductase (EC 1.8.1.9)	-1.80899	4.84951e-13
Dde_2057	Q30ZP2	Uncharacterized protein	-1.80987	0.0110994
Dde_3159	Q30WJ3	Flagellar basal-body rod protein FlgF	-1.81861	1.63781e-09
Dde_3204	Q30WE8	Cytochrome bd ubiquinol oxidase subunit I	-1.82087	1.72065e-15
Dde_0808	Q314N7	Sodium:dicarboxylate symporter	-1.82137	9.97318e-08
Dde_0197	Q316Z8	Uncharacterized protein	-1.82296	5.22841e-08
Dde_2793	Q30XK7	Protein-tyrosine-phosphatase (EC 3.1.3.48)	-1.82338	6.53896e-06
Dde_2337	Q30YW2	Histone deacetylase superfamily	-1.82485	1.30623e-11
Dde_2052	Q30ZP7	RNA polymerase sigma factor RpoD (Sigma-70)	-1.83184	2.12487e-15
Dde_1973	Q30ZX6	Histidine triad (HIT) protein	-1.8326	1.84189e-09
Dde_1693	Q311A6	Glycine cleavage system H protein	-1.83328	1.08703e-08
Dde_1379	Q312G8	Thiamine-phosphate synthase (TP synthase) (TPS) (EC 2.5.1.3) (Thiamine-phosphate pyrophosphorylase) (TMP pyrophosphorylase) (TMP-PPase)	-1.8394	7.96484e-09
Dde_0268	Q316S7	Uncharacterized protein	-1.84082	3.1583e-08
Dde_2006	Q30ZU3	Uncharacterized protein	-1.84148	8.83373e-07
Dde_3519	Q30VI4	Molybdenum transport system permease	-1.84151	4.90798e-09
Dde_1269	Q312S6	N-acyl-D-amino-acid deacylase (EC 3.5.1.81)	-1.84157	6.87659e-06
Dde_0354	Q316J1	Flagellar hook-basal body complex protein FliE	-1.84306	8.41487e-06
Dde_2336	Q30YW3	TPR_REGION domain-containing protein	-1.86088	4.14362e-15
Dde_0718	Q314X7	Formate dehydrogenase, beta subunit, putative	-1.87085	9.99928e-12
Dde_1174	Q313C1	Malate synthase G (EC 2.3.3.9)	-1.88213	5.36257e-14
Dde_2854	Q30XE7	Uncharacterized protein	-1.88383	2.00277e-13
Dde_2099	Q30ZK0	ATP-dependent Clp protease, ATP-binding subunit clpA	-1.88483	1.58443e-13
Dde_1033	Q313R2	Transcriptional regulator MraZ	-1.88507	1.62145e-08
Dde_1051	Q313P4	Protease HtpX homolog (EC 3.4.24.-)	-1.88743	1.60301e-08
Dde_3041	Q30WW1	L-lysine 2,3-aminomutase (EC 5.4.3.2)	-1.88783	1.69957e-10
Dde_2778	Q30XM2	Redox-active disulfide protein 2	-1.88886	0.000126843
Dde_0585	Q315L0	Ion-translocating oxidoreductase complex subunit A (EC 7.-.-.-) (Rnf electron transport complex subunit A)	-1.88896	2.55491e-06
Dde_1454	Q311Z3	Universal stress protein	-1.89169	1.01061e-12
Dde_3043	Q30WV9	D-alanine--D-alanine ligase domain-containing protein	-1.89569	2.5765e-11
Dde_2339	Q30YW0	Metal dependent phosphohydrolase	-1.89581	4.81481e-09
Dde_0750	Q314U5	(S)-2-hydroxy-acid oxidase (EC 1.1.3.15)	-1.89993	1.01529e-11
Dde_2156	Q30ZE3	Protein TonB	-1.90198	1.25918e-07
Dde_1410	Q312D7	50S ribosomal protein L9	-1.90367	2.15707e-12
Dde_1357	Q312I8	Uncharacterized protein family UPF0310	-1.90512	2.72594e-05
Dde_1355	Q312J0	Rhodanese-like protein	-1.90531	3.64819e-05
Dde_2178	Q30ZC1	Putative lipoprotein	-1.91	1.52758e-12
Dde_2331	Q30YW8	Indolepyruvate/phenylpyruvate decarboxylase (EC 4.1.1.74)	-1.91094	3.32554e-11
Dde_0494	Q315V1	Uncharacterized protein	-1.9152	0.000201983
Dde_2100	Q30ZJ9	ATP-dependent Clp protease adapter protein ClpS	-1.9166	1.92534e-07
Dde_1990	Q30ZV9	Ribosomal-protein-alanine acetyltransferase	-1.91701	6.12575e-08
Dde_2946	Q30X56	Protein HflK	-1.92095	1.70345e-14
Dde_3183	Q30WG9	Uncharacterized protein	-1.92166	6.9148e-17
Dde_0116	Q317H9	Dihydroxy-acid dehydratase (DAD) (EC 4.2.1.9)	-1.92753	1.09344e-09
Dde_0749	Q314U6	GntR domain protein	-1.93429	2.74771e-10
Dde_2484	Q30YG5	NYN domain-containing protein	-1.93442	4.5266e-14
Dde_3243	Q30WA9	DRTGG domain protein	-1.93502	2.18838e-12
Dde_2834	Q30XG7	Transcriptional regulator, LysR family	-1.93791	3.90964e-07
Dde_3184	Q30WG8	Uncharacterized protein	-1.93923	6.71514e-05
Dde_3160	Q30WJ2	Ribosome maturation factor RimP	-1.95089	3.4633e-11
Dde_0404	Q316E1	PEP motif putative anchor domain protein	-1.95742	2.78222e-10
Dde_3774	Q30UT0	Uncharacterized protein	-1.9607	2.46766e-07
Dde_2567	Q30Y83	Uncharacterized protein	-1.96327	3.84086e-12
Dde_0517	Q315S8	Integration host factor subunit alpha	-1.9656	4.53147e-12
Dde_2015	Q30ZT4	Acetylglutamate kinase (EC 2.7.2.8) (N-acetyl-L-glutamate 5-phosphotransferase) (NAG kinase) (NAGK)	-1.97115	1.46314e-17
Dde_3155	Q30WJ7	Flagellar P-ring protein (Basal body P-ring protein)	-1.97682	3.60964e-08
Dde_0798	Q314P7	Aminodeoxyfutalosine synthase (AFL synthase) (Aminofutalosine synthase) (EC 2.5.1.120) (Menaquinone biosynthetic enzyme MqnE)	-1.97778	1.61751e-10
Dde_1375	Q312H0	Uncharacterized protein	-1.97908	4.53085e-11
Dde_1435	Q312B2	HhH-GPD family protein	-1.98275	3.5078e-12
Dde_1265	Q312T0	Endoribonuclease L-PSP	-1.98476	1.80785e-15
Dde_2417	Q30YN2	Thiamine_BP domain-containing protein	-1.98855	1.80276e-06
Dde_3238	Q30WB4	L-lactate permease	-1.98937	1.09095e-12
Dde_1372	Q312H3	UDP-3-O-acylglucosamine N-acyltransferase (EC 2.3.1.-)	-1.99023	5.22144e-16
Dde_1708	Q310Z1	Ribonuclease 3 (EC 3.1.26.3) (Ribonuclease III) (RNase III)	-1.99988	0.000166856
Dde_2177	Q30ZC2	Sec-independent protein translocase protein TatA	-2.00014	1.26366e-07
Dde_2283	Q30Z16	4-hydroxythreonine-4-phosphate dehydrogenase (EC 1.1.1.262)	-2.00264	1.45966e-11
Dde_1266	Q312S9	Diaminopropionate ammonia-lyase (EC 4.3.1.15)	-2.01069	4.85414e-19
Dde_3244	Q30WA8	Lactate utilization protein B/C	-2.01481	8.26646e-10
Dde_0251	Q316U4	NUDIX hydrolase	-2.01967	6.51065e-08
Dde_2053	Q30ZP6	DNA primase (EC 2.7.7.101)	-2.02156	3.75502e-16
Dde_2776	Q30XM4	Transcriptional regulator, ArsR family	-2.02291	6.29045e-07
Dde_2435	Q30YL4	Riboflavin synthase, alpha subunit (EC 2.5.1.9)	-2.02468	3.87789e-07
Dde_1362	Q312I3	Calcium-binding EF-hand-containing protein	-2.03069	5.23846e-07
Dde_4008	F9XXH6	Uncharacterized protein	-2.04617	1.62361e-05
Dde_2904	Q30X97	Transcriptional regulator, CopG family	-2.04719	5.11392e-10
Dde_3609	Q30V94	Response regulator receiver protein	-2.04913	0.0105509
Dde_1389	Q312F8	Uncharacterized protein	-2.05554	1.82217e-09
Dde_2241	Q30Z58	50S ribosomal protein L18	-2.0602	1.7431e-10
Dde_0484	Q315W1	Uncharacterized protein	-2.06599	2.16785e-11
Dde_1331	Q312L4	Beta-lactamase domain protein	-2.07835	2.92117e-08
Dde_0390	Q316F5	4-hydroxy-3-methylbut-2-enyl diphosphate reductase (HMBPP reductase) (EC 1.17.7.4)	-2.07968	3.14453e-09
Dde_0210	Q316Y5	Thioredoxin-disulfide reductase (EC 1.8.1.9)	-2.08147	2.13925e-16
Dde_2224	Q30Z75	Uncharacterized protein	-2.08201	1.13663e-08
Dde_2013	Q30ZT6	Periplasmic serine endoprotease DegP-like (EC 3.4.21.107)	-2.08236	9.82376e-13
Dde_2206	Q30Z93	Proline--tRNA ligase (EC 6.1.1.15) (Prolyl-tRNA synthetase) (ProRS)	-2.0875	5.34625e-15
Dde_2127	Q30ZH2	50S ribosomal protein L25 (General stress protein CTC)	-2.09524	2.31838e-16
Dde_2285	Q30Z14	1,4-alpha-glucan branching enzyme GlgB (EC 2.4.1.18) (1,4-alpha-D-glucan:1,4-alpha-D-glucan 6-glucosyl-transferase) (Alpha-(1->4)-glucan branching enzyme) (Glycogen branching enzyme) (BE)	-2.09684	6.24716e-12
Dde_2451	Q30YJ8	Uncharacterized protein	-2.0971	9.01003e-07
Dde_2040	Q30ZQ9	CheW protein	-2.10027	4.20053e-13
Dde_3045	Q30WV7	DUF1987 domain-containing protein	-2.10489	5.92724e-09
Dde_1821	Q310M8	Cytochrome c class I	-2.11646	5.63327e-11
Dde_0466	Q315X9	Uncharacterized protein	-2.11956	1.12037e-09
Dde_4013	F9XXJ3	Uncharacterized protein	-2.12557	1.97495e-07
Dde_2740	Q30XR0	Uncharacterized protein	-2.13263	7.99847e-17
Dde_1100	Q313J5	Signal recognition particle protein (Fifty-four homolog)	-2.13286	4.96623e-18
Dde_1471	Q311X6	Inosine-5'-monophosphate dehydrogenase (IMP dehydrogenase) (IMPD) (IMPDH) (EC 1.1.1.205)	-2.14312	1.00239e-18
Dde_3161	Q30WJ1	Transcription termination/antitermination protein NusA	-2.14413	2.08288e-13
Dde_3241	Q30WB1	Phosphate acetyltransferase (EC 2.3.1.8) (Phosphotransacetylase)	-2.14567	6.88487e-16
Dde_1133	Q313G2	30S ribosomal protein S2	-2.14605	3.23734e-13
Dde_0549	Q315P6	Efflux transporter, RND family, MFP subunit	-2.15007	1.7507e-13
Dde_1573	Q311M6	Chemotaxis protein methyltransferase (EC 2.1.1.80)	-2.15888	1.54317e-08
Dde_2453	Q30YJ6	MazG family protein	-2.16073	3.74366e-16
Dde_2194	Q30ZA5	Uncharacterized protein	-2.16483	1.1066e-08
Dde_3135	Q30WL7	Transcriptional regulator, ArsR family	-2.16662	5.43741e-10
Dde_0793	Q314Q2	RNP-1 like RNA-binding protein	-2.16757	3.77568e-11
Dde_2007	Q30ZU2	Endopeptidase La (EC 3.4.21.53)	-2.16955	1.46092e-18
Dde_2561	Q30Y89	Rhodanese-like protein	-2.17212	5.94628e-20
Dde_0706	Q314Y9	Formate dehydrogenase accessory protein	-2.17787	9.21672e-13
Dde_1324	Q312M1	6-phosphogluconolactonase (6PGL) (EC 3.1.1.31)	-2.18088	2.83655e-13
Dde_0770	Q314S5	Uncharacterized protein	-2.18192	3.15043e-09
Dde_0979	Q313W6	Uncharacterized protein	-2.18232	9.6672e-21
Dde_0113	Q317I2	Vitamin B12-dependent ribonucleotide reductase (EC 1.17.4.1)	-2.18315	9.15004e-18
Dde_0217	Q316X8	Peptidase M24	-2.18491	6.24054e-11
Dde_2652	Q30XZ8	Uncharacterized protein	-2.18994	6.25033e-06
Dde_1411	Q312D6	30S ribosomal protein S18	-2.19093	1.37562e-05
Dde_0385	Q316G0	Flagellar protein FliL	-2.19498	3.38992e-18
Dde_3028	Q30WX4	Carbon monoxide dehydrogenase (EC 1.2.7.4)	-2.19663	3.33781e-12
Dde_3115	Q30WN7	Carboxymuconolactone decarboxylase	-2.19898	0.000660651
Dde_3078	Q30WS4	Nitrogen fixation protein NifU	-2.21138	3.83502e-11
Dde_2218	Q30Z81	Lon protease (EC 3.4.21.53) (ATP-dependent protease La)	-2.21382	1.61623e-14
Dde_0249	Q316U6	Cyclic pyranopterin monophosphate synthase (EC 4.6.1.17) (Molybdenum cofactor biosynthesis protein C)	-2.2169	1.8261e-10
Dde_0743	Q314V2	Uncharacterized protein	-2.21955	1.41914e-09
Dde_2575	Q30Y75	Radical SAM domain protein	-2.22143	1.37358e-13
Dde_1130	Q313G5	Glycosyl transferase family 2	-2.23101	3.45061e-09
Dde_0346	Q316J9	Transcriptional regulator, MucR family	-2.2338	3.40406e-11
Dde_2717	Q30XT3	Tetratricopeptide TPR_1 repeat-containing protein	-2.23526	1.40794e-16
Dde_4002	F9XXJ1	Epoxyqueuosine reductase QueH (EC 1.17.99.6) (Queuosine biosynthesis protein QueH)	-2.23733	2.44328e-09
Dde_0246	Q316U9	DUF4340 domain-containing protein	-2.23805	1.57769e-15
Dde_3079	Q30WS3	Cysteine desulfurase (EC 2.8.1.7) (Nitrogenase metalloclusters biosynthesis protein NifS)	-2.24211	9.66648e-15
Dde_1497	Q311V0	Uncharacterized protein	-2.24252	7.41297e-12
Dde_1018	Q313S7	Response regulator receiver protein	-2.25176	5.38263e-13
Dde_3646	Q30V57	Carbamoyl-phosphate synthase small chain (EC 6.3.5.5) (Carbamoyl-phosphate synthetase glutamine chain)	-2.2521	6.60154e-15
Dde_2041	Q30ZQ8	Uncharacterized protein	-2.25527	5.96273e-06
Dde_3186	Q30WG6	Uncharacterized protein	-2.25573	1.16453e-06
Dde_0258	Q316T7	Extracellular ligand-binding receptor	-2.25871	9.36702e-13
Dde_1834	Q310L5	Diguanylate cyclase	-2.26075	3.39802e-19
Dde_0295	Q316Q0	Enolase (EC 4.2.1.11) (2-phospho-D-glycerate hydro-lyase) (2-phosphoglycerate dehydratase)	-2.26476	1.17545e-20
Dde_0445	Q316A0	ABC transporter related protein	-2.26921	2.37244e-12
Dde_2720	Q30XT0	Putative regulatory protein Dde_2720	-2.27423	0.00280775
Dde_0882	Q314G3	Superoxide dismutase (EC 1.15.1.1)	-2.27531	1.61337e-08
Dde_2247	Q30Z52	50S ribosomal protein L14	-2.27779	1.9196e-13
Dde_2286	Q30Z13	Glycogen synthase (EC 2.4.1.21) (Starch [bacterial glycogen] synthase)	-2.27842	1.76083e-12
Dde_1702	Q310Z7	Uncharacterized protein	-2.27889	8.13802e-09
Dde_2375	Q30YS4	Heavy metal-binding domain-containing protein	-2.2832	5.29402e-09
Dde_2727	Q30XS3	UspA domain-containing protein	-2.29457	6.5011e-19
Dde_0998	Q313U7	Methylated-DNA--[protein]-cysteine S-methyltransferase (EC 2.1.1.63)	-2.29479	5.48417e-05
Dde_2300	Q30YZ9	Toluene tolerance family protein	-2.30213	2.67747e-11
Dde_2639	Q30Y11	Threonine--tRNA ligase (EC 6.1.1.3) (Threonyl-tRNA synthetase) (ThrRS)	-2.30403	5.84365e-08
Dde_1180	Q313B5	Phosphoenolpyruvate-protein phosphotransferase (EC 2.7.3.9)	-2.3061	2.16455e-23
Dde_3158	Q30WJ4	Flagellar basal-body rod protein FlgG (Distal rod protein)	-2.31516	5.03608e-17
Dde_2294	Q30Z05	Malonyl CoA-acyl carrier protein transacylase (EC 2.3.1.39)	-2.31726	8.39516e-17
Dde_4001	F9XXG6	zf-TFIIB domain-containing protein	-2.31746	2.87422e-16
Dde_3240	Q30WB2	Uncharacterized protein	-2.31807	2.10198e-19
Dde_1145	Q313F0	Uncharacterized protein	-2.31915	1.21116e-11
Dde_1090	Q313K5	Phosphotransferase system, phosphocarrier protein HPr	-2.31953	0.00117887
Dde_0834	Q314L1	PEP-CTERM system associated protein	-2.3316	5.06354e-15
Dde_3212	Q30WE0	Probable chemoreceptor glutamine deamidase CheD (EC 3.5.1.44)	-2.33205	3.16612e-09
Dde_0828	Q314L7	PEP-CTERM system TPR-repeat lipoprotein	-2.33659	2.30352e-19
Dde_0825	Q314M0	Biotin/lipoyl attachment domain-containing protein	-2.34114	4.72438e-17
Dde_1849	Q310K0	Type IV pilus assembly PilZ	-2.35862	7.46378e-10
Dde_0580	Q315L5	Cytochrome c	-2.36268	1.30021e-11
Dde_2564	Q30Y86	Uncharacterized protein	-2.36649	3.91822e-09
Dde_3157	Q30WJ5	Flagella basal body P-ring formation protein FlgA	-2.36664	2.35162e-12
Dde_3020	Q30WY2	Methyl-accepting chemotaxis sensory transducer with Cache sensor	-2.37285	4.23921e-21
Dde_1424	Q312C3	Glycogen phosphorylase (EC 2.4.1.1)	-2.37444	2.05987e-20
Dde_0110	Q317I5	Histidine kinase (EC 2.7.13.3)	-2.37629	1.79941e-20
Dde_2129	Q30ZH0	Transcriptional regulator, CarD family	-2.39952	7.13191e-22
Dde_0806	Q314N9	Rhodanese-like protein	-2.40049	3.04934e-11
Dde_1143	Q313F2	Uncharacterized protein	-2.4022	0.000647879
Dde_1450	Q311Z7	Uncharacterized protein	-2.40953	2.40641e-12
Dde_2318	Q30YY1	Cupin 2 conserved barrel domain protein	-2.415	2.68641e-17
Dde_1006	Q313T9	Enoyl-[acyl-carrier-protein] reductase [NADH] (EC 1.3.1.9)	-2.4168	2.03086e-14
Dde_1700	Q310Z9	Hpt protein	-2.42457	6.34132e-23
Dde_1498	Q311U9	Pantothenate synthetase (PS) (EC 6.3.2.1) (Pantoate--beta-alanine ligase) (Pantoate-activating enzyme)	-2.4274	2.70197e-17
Dde_0384	Q316G1	Response regulator receiver protein	-2.42747	1.26761e-11
Dde_0253	Q316U2	Hemerythrin-like metal-binding protein	-2.43182	5.66767e-12
Dde_2315	Q30YY4	Uncharacterized protein	-2.43975	3.95408e-15
Dde_0773	Q314S2	Import inner membrane translocase subunit Tim44	-2.44622	3.98058e-13
Dde_1709	Q310Z0	Flagellin	-2.45003	5.96845e-18
Dde_2705	Q30XU5	Flagellar FliJ protein	-2.45549	1.38444e-07
Dde_2730	Q30XS0	Aminotransferase (EC 2.6.1.-)	-2.46091	2.41192e-21
Dde_0589	Q315K6	UspA domain-containing protein	-2.47471	2.10903e-13
Dde_2119	Q30ZI0	Uncharacterized protein	-2.47852	2.07566e-12
Dde_3460	Q30VP3	Uncharacterized protein	-2.47891	7.61146e-13
Dde_0254	Q316U1	Aspartate-semialdehyde dehydrogenase (ASA dehydrogenase) (ASADH) (EC 1.2.1.11) (Aspartate-beta-semialdehyde dehydrogenase)	-2.48026	7.17778e-19
Dde_0357	Q316I8	Tetratricopeptide TPR_1 repeat-containing protein	-2.49285	7.9899e-23
Dde_1021	Q313S4	Aspartyl/glutamyl-tRNA(Asn/Gln) amidotransferase subunit C (Asp/Glu-ADT subunit C) (EC 6.3.5.-)	-2.50137	8.17956e-09
Dde_3015	Q30WY7	Uncharacterized protein	-2.50779	5.06121e-13
Dde_3072	Q30WT0	Uncharacterized protein	-2.51582	1.84413e-11
Dde_2171	Q30ZC8	DivIVA domain-containing protein	-2.52286	1.48708e-11
Dde_3242	Q30WB0	Acetate kinase (EC 2.7.2.1) (Acetokinase)	-2.52443	2.56119e-19
Dde_1553	Q311P6	Alanine dehydrogenase (EC 1.4.1.1)	-2.54002	5.69819e-22
Dde_2473	Q30YH6	60 kDa chaperonin (GroEL protein) (Protein Cpn60)	-2.54162	1.04015e-26
Dde_1455	Q311Z2	Uncharacterized protein	-2.54306	7.33154e-25
Dde_3345	Q30W07	Helix-turn-helix domain protein	-2.5475	2.44875e-09
Dde_4057	F9XXK6	DNA binding domain protein, excisionase family	-2.55131	4.18185e-19
Dde_2668	Q30XY2	Peptidyl-prolyl cis-trans isomerase (EC 5.2.1.8)	-2.55548	2.55227e-14
Dde_3511	Q30VJ2	Putative transcriptional regulator, ModE family	-2.55592	7.70377e-12
Dde_2682	Q30XW8	Glycoside hydrolase family 13 domain protein	-2.56015	1.04057e-14
Dde_1478	Q311W9	Cytochrome c biogenesis protein CcmE	-2.56083	2.21897e-14
Dde_1023	Q313S2	Chaperone protein DnaK (HSP70) (Heat shock 70 kDa protein) (Heat shock protein 70)	-2.56264	4.13427e-22
Dde_1969	Q30ZY0	2-amino-4-hydroxy-6-hydroxymethyldihydropteridine pyrophosphokinase (EC 2.7.6.3) (6-hydroxymethyl-7,8-dihydropterin pyrophosphokinase)	-2.56696	4.94104e-17
Dde_0283	Q316R2	Uncharacterized protein	-2.56814	2.85446e-13
Dde_2728	Q30XS2	Shikimate kinase (SK) (EC 2.7.1.71)	-2.56838	7.00416e-18
Dde_2507	Q30YE2	PEP motif putative anchor domain protein	-2.57578	1.84909e-14
Dde_3156	Q30WJ6	Flagellar L-ring protein (Basal body L-ring protein)	-2.58238	4.73376e-19
Dde_0704	Q314Z1	Peptide methionine sulfoxide reductase MsrB (EC 1.8.4.12) (Peptide-methionine (R)-S-oxide reductase)	-2.58424	5.22727e-13
Dde_1070	Q313M5	Probable transaldolase (EC 2.2.1.2)	-2.59106	7.31804e-22
Dde_4007	F9XXI0	50S ribosomal protein L32	-2.5959	4.91294e-08
Dde_1150	Q313E5	17 kDa surface antigen	-2.60301	1.06073e-27
Dde_0607	Q315I8	Uncharacterized protein	-2.6084	2.38594e-18
Dde_3295	Q30W57	Methyl-accepting chemotaxis sensory transducer with Cache sensor	-2.60885	1.24186e-20
Dde_3162	Q30WJ0	Translation initiation factor IF-2	-2.61004	1.14399e-33
Dde_3470	Q30VN3	6-phosphogluconate dehydrogenase, decarboxylating (EC 1.1.1.44)	-2.62265	3.87101e-19
Dde_0978	Q313W7	Ribonuclease Y (RNase Y) (EC 3.1.-.-)	-2.62918	1.18362e-27
Dde_1574	Q311M5	Cobyrinic acid ac-diamide synthase	-2.63166	6.16137e-15
Dde_3733	Q30UX0	Glycerol-3-phosphate dehydrogenase (EC 1.1.5.3)	-2.63406	1.03674e-25
Dde_3230	Q30WC2	Uncharacterized protein	-2.63645	2.36451e-12
Dde_2008	Q30ZU1	Heat shock protein Hsp20	-2.65089	3.62242e-15
Dde_0719	Q314X6	Fe-S cluster domain protein	-2.65141	1.35749e-18
Dde_3042	Q30WW0	D-alanine--D-alanine ligase (EC 6.3.2.4)	-2.65584	2.27994e-24
Dde_1544	Q311Q5	Uncharacterized protein	-2.66155	1.14931e-09
Dde_1677	Q311C2	Uncharacterized protein	-2.67401	5.20949e-15
Dde_0133	Q317G2	Bacterioferritin (EC 1.16.3.1)	-2.67673	8.03827e-19
Dde_1179	Q313B6	Dihydroxyacetone kinase, L subunit	-2.67697	2.21614e-20
Dde_0347	Q316J8	Methyl-accepting chemotaxis sensory transducer	-2.67768	5.51695e-14
Dde_0707	Q314Y8	Formate dehydrogenase subunit FdhD	-2.67923	5.34469e-18
Dde_0700	Q314Z5	Secretion protein HlyD family protein	-2.69574	1.00471e-15
Dde_1545	Q311Q4	Single-stranded DNA-binding protein (SSB)	-2.6991	1.65314e-23
Dde_0220	Q316X5	Sel1 domain protein repeat-containing protein	-2.70227	3.44802e-24
Dde_1842	Q310K7	Uncharacterized protein	-2.7023	1.17425e-14
Dde_0204	Q316Z1	Dinitrogenase iron-molybdenum cofactor biosynthesis protein	-2.71497	1.0071e-16
Dde_0885	Q314G0	Uncharacterized protein	-2.71568	6.60618e-15
Dde_2562	Q30Y88	Pyridine nucleotide-disulfide oxidoreductase family protein	-2.72562	6.81755e-23
Dde_2065	Q30ZN4	Outer membrane protein assembly factor BamD	-2.73608	4.41517e-12
Dde_2230	Q30Z69	50S ribosomal protein L17	-2.74005	2.59854e-20
Dde_3775	Q30US9	4Fe-4S ferredoxin iron-sulfur binding domain-containing protein	-2.7425	2.22379e-19
Dde_1415	Q312D2	Type I secretion outer membrane protein, TolC family	-2.74807	5.24497e-25
Dde_0988	Q313V7	ATP synthase subunit delta (ATP synthase F(1) sector subunit delta) (F-type ATPase subunit delta) (F-ATPase subunit delta)	-2.75478	9.81404e-16
Dde_3713	Q30UZ0	Response regulator receiver protein	-2.75691	1.05968e-08
Dde_0205	Q316Z0	SEC-C motif domain protein	-2.78118	3.68619e-14
Dde_0980	Q313W5	Uncharacterized protein	-2.79274	2.81917e-23
Dde_0805	Q314P0	Methylamine utilization protein MauE	-2.79775	3.65231e-25
Dde_3165	Q30WI7	tRNA pseudouridine synthase B (EC 5.4.99.25) (tRNA pseudouridine(55) synthase) (Psi55 synthase) (tRNA pseudouridylate synthase) (tRNA-uridine isomerase)	-2.79851	2.18323e-15
Dde_1659	Q311E0	Chaperone DnaJ domain protein	-2.8038	3.11526e-27
Dde_2155	Q30ZE4	Biopolymer transport protein ExbD/TolR	-2.81384	6.94848e-17
Dde_1466	Q311Y1	Putative lipoprotein	-2.8141	7.95906e-12
Dde_3224	Q30WC8	Phage shock protein C	-2.81803	3.08542e-12
Dde_2240	Q30Z59	30S ribosomal protein S5	-2.82331	3.47236e-15
Dde_0125	Q317H0	Histone family protein DNA-binding protein	-2.82704	1.18423e-16
Dde_3029	Q30WX3	Cobyrinic acid ac-diamide synthase	-2.84392	1.24888e-22
Dde_2139	Q30ZG0	Hydrogenase expression/formation protein	-2.84536	3.2402e-18
Dde_2672	Q30XX8	Uncharacterized protein	-2.8507	4.02305e-18
Dde_3197	Q30WF5	Uncharacterized protein	-2.86184	2.61807e-24
Dde_0713	Q314Y2	Alkyl hydroperoxide reductase/ Thiol specific antioxidant/ Mal allergen	-2.86675	5.47172e-15
Dde_2858	Q30XE3	Cytochrome c family protein	-2.87439	2.39861e-23
Dde_1615	Q311I4	Amino acid transporter, AAT family	-2.87539	2.5106e-24
Dde_0717	Q314X8	Formate dehydrogenase, alpha subunit (EC 1.7.99.4)	-2.88745	3.56338e-31
Dde_0527	Q315R8	Sulfite reductase, dissimilatory-type beta subunit (EC 1.8.99.3)	-2.88786	6.83242e-20
Dde_0489	Q315V6	Heavy metal translocating P-type ATPase (EC 3.6.3.3)	-2.89246	5.24849e-24
Dde_1580	Q311L9	Cell division coordinator CpoB	-2.90032	1.4344e-18
Dde_0564	Q315N1	Uncharacterized protein	-2.90139	6.37238e-35
Dde_0653	Q315E2	HmcA, High-molecular-weight cytochrome c	-2.90279	1.56303e-21
Dde_1539	Q311R0	OmpA/MotB domain protein	-2.90364	3.25574e-11
Dde_2072	Q30ZM7	Septum formation initiator	-2.90523	6.7835e-09
Dde_2753	Q30XP7	Transcription activator effector binding protein	-2.91059	3.92423e-13
Dde_0410	Q316D5	Glycerol kinase (EC 2.7.1.30) (ATP:glycerol 3-phosphotransferase) (Glycerokinase) (GK)	-2.96736	4.96959e-35
Dde_0650	Q315E5	HmcD, 5.8 kd protein in hmc operon	-2.97268	1.5274e-08
Dde_0832	Q314L3	Non-specific protein-tyrosine kinase (EC 2.7.10.2)	-2.99521	9.42841e-27
Dde_2252	Q30Z47	50S ribosomal protein L22	-3.00359	8.55186e-24
Dde_2238	Q30Z61	50S ribosomal protein L15	-3.00438	1.74155e-21
Dde_2062	Q30ZN7	DUF2062 domain-containing protein	-3.01104	3.14396e-07
Dde_0409	Q316D6	Major intrinsic protein	-3.04504	2.62565e-16
Dde_2731	Q30XR9	Homoserine dehydrogenase (EC 1.1.1.3)	-3.04904	1.02868e-17
Dde_1448	Q311Z9	Uracil phosphoribosyltransferase (EC 2.4.2.9) (UMP pyrophosphorylase) (UPRTase)	-3.05763	5.60946e-28
Dde_0408	Q316D7	Glycerol-3-phosphate dehydrogenase (EC 1.1.5.3)	-3.0582	2.93849e-32
Dde_3518	Q30VI5	Molybdenum ABC transporter, periplasmic molybdate-binding protein	-3.05994	8.80944e-24
Dde_2982	Q30X20	50S ribosomal protein L31	-3.07063	1.4902e-17
Dde_1096	Q313J9	tRNA (guanine-N(1)-)-methyltransferase (EC 2.1.1.228) (M1G-methyltransferase) (tRNA [GM37] methyltransferase)	-3.08261	1.05557e-18
Dde_3046	Q30WV6	Uncharacterized protein	-3.08635	2.72459e-15
Dde_2993	Q30X09	50S ribosomal protein L1	-3.09474	5.69833e-05
Dde_2078	Q30ZM1	CBS domain containing membrane protein	-3.09493	2.37497e-18
Dde_2242	Q30Z57	50S ribosomal protein L6	-3.1153	7.24395e-16
Dde_2607	Q30Y43	50S ribosomal protein L13	-3.11905	5.50894e-23
Dde_3213	Q30WD9	Histone family protein DNA-binding protein	-3.12557	1.17168e-18
Dde_2166	Q30ZD3	Ketol-acid reductoisomerase (NADP(+)) (KARI) (EC 1.1.1.86) (Acetohydroxy-acid isomeroreductase) (AHIR) (Alpha-keto-beta-hydroxylacyl reductoisomerase) (Ketol-acid reductoisomerase type 1) (Ketol-acid reductoisomerase type I)	-3.12952	8.52908e-30
Dde_2524	Q30YC5	Nitroreductase	-3.14476	2.78683e-21
Dde_2263	Q30Z36	30S ribosomal protein S12	-3.14649	1.02969e-24
Dde_3666	Q30V37	Uncharacterized protein	-3.16257	8.78834e-16
Dde_0407	Q316D8	Transcriptional regulator, DeoR family	-3.17238	2.7363e-26
Dde_3202	Q30WF0	Iron-sulfur cluster carrier protein	-3.20307	3.99725e-33
Dde_1787	Q310R2	Outer membrane chaperone Skp (OmpH)	-3.23202	1.21267e-18
Dde_1892	Q310F7	Regulatory protein TetR	-3.23243	1.2073e-24
Dde_2245	Q30Z54	50S ribosomal protein L5	-3.26234	1.81418e-29
Dde_3239	Q30WB3	D-lactate dehydrogenase (Cytochrome) (EC 1.1.2.4)	-3.26771	2.30326e-24
Dde_1540	Q311Q9	Type IV pilus assembly PilZ	-3.26859	6.22801e-30
Dde_0971	Q313X4	Uncharacterized protein	-3.27352	6.27262e-15
Dde_0401	Q316E4	Efflux pump membrane transporter	-3.27745	1.86217e-30
Dde_0321	Q316M4	Response regulator receiver protein	-3.27907	2.25671e-18
Dde_3412	Q30VU1	Heat shock protein Hsp20	-3.29325	1.91049e-43
Dde_1470	Q311X7	GMP synthase [glutamine-hydrolyzing] (EC 6.3.5.2) (GMP synthetase) (Glutamine amidotransferase)	-3.29583	8.0559e-39
Dde_2698	Q30XV2	ATP synthase protein I	-3.29801	9.18422e-21
Dde_3702	Q30V01	Transcriptional regulator, AraC family	-3.29838	1.01782e-24
Dde_2153	Q30ZE6	MotA/TolQ/ExbB proton channel	-3.30177	3.70592e-41
Dde_0563	Q315N2	Uncharacterized protein	-3.30685	8.72543e-21
Dde_2202	Q30Z97	Exodeoxyribonuclease 7 small subunit (EC 3.1.11.6) (Exodeoxyribonuclease VII small subunit) (Exonuclease VII small subunit)	-3.3116	1.22559e-08
Dde_2637	Q30Y13	50S ribosomal protein L35	-3.32627	2.44272e-25
Dde_0402	Q316E3	Efflux transporter, RND family, MFP subunit	-3.32817	5.94887e-37
Dde_2233	Q30Z66	30S ribosomal protein S11	-3.33575	1.48929e-30
Dde_2474	Q30YH5	10 kDa chaperonin (GroES protein) (Protein Cpn10)	-3.33599	1.81209e-29
Dde_2992	Q30X10	50S ribosomal protein L11	-3.34175	1.61363e-26
Dde_1811	Q310N8	Uncharacterized protein	-3.34365	1.57483e-18
Dde_1005	Q313U0	Uncharacterized protein	-3.35174	3.01306e-17
Dde_1412	Q312D5	30S ribosomal protein S6	-3.35222	8.08599e-11
Dde_1513	Q311T4	ATP-dependent zinc metalloprotease FtsH (EC 3.4.24.-)	-3.37291	1.72417e-48
Dde_2234	Q30Z65	30S ribosomal protein S13	-3.37953	4.43835e-23
Dde_1032	Q313R3	Pyruvate kinase (EC 2.7.1.40)	-3.38069	4.32404e-43
Dde_0807	Q314N8	UPF0597 protein Dde_0807	-3.39211	9.01061e-28
Dde_2232	Q30Z67	30S ribosomal protein S4	-3.39624	3.75795e-27
Dde_2990	Q30X12	Protein translocase subunit SecE	-3.39972	4.12201e-16
Dde_4056	F9XXK2	YlxR domain-containing protein	-3.40482	1.28531e-21
Dde_1614	Q311I5	Regulatory protein GntR HTH	-3.40758	1.40696e-37
Dde_0400	Q316E5	RND efflux system, outer membrane lipoprotein, NodT family	-3.41622	2.63431e-42
Dde_4005	F9XXJ0	Uncharacterized protein	-3.41806	1.52153e-18
Dde_0829	Q314L6	Exopolysaccharide biosynthesis polyprenyl glycosylphosphotransferase	-3.45061	6.26549e-34
Dde_0488	Q315V7	Uncharacterized protein	-3.45691	1.48421e-06
Dde_2036	Q30ZR3	Transcriptional regulator, XRE family	-3.46845	2.73496e-35
Dde_2425	Q30YM4	50S ribosomal protein L28	-3.47146	5.29757e-22
Dde_2071	Q30ZM8	Uncharacterized protein	-3.47452	1.63417e-23
Dde_1586	Q311L3	2-nitropropane dioxygenase NPD	-3.49135	3.92595e-40
Dde_2287	Q30Z12	NUDIX hydrolase	-3.49316	7.34206e-26
Dde_1173	Q313C2	META domain-containing protein	-3.49708	1.32471e-19
Dde_2244	Q30Z55	30S ribosomal protein S14 type Z	-3.49882	6.49085e-17
Dde_0708	Q314Y7	Molybdenum cofactor guanylyltransferase (MoCo guanylyltransferase) (EC 2.7.7.77) (GTP:molybdopterin guanylyltransferase) (Mo-MPT guanylyltransferase) (Molybdopterin guanylyltransferase) (Molybdopterin-guanine dinucleotide synthase) (MGD synthase)	-3.49907	1.53304e-23
Dde_0356	Q316I9	Flagellar basal body rod protein FlgB	-3.50152	8.31832e-35
Dde_0648	Q315E7	HmcF, 52.7 kd protein in hmc operon	-3.50632	2.50249e-32
Dde_3601	Q30VA2	Uncharacterized protein	-3.50682	4.67343e-16
Dde_3016	Q30WY6	Anaerobic ribonucleoside-triphosphate reductase (EC 1.17.4.2)	-3.50989	1.6101e-46
Dde_0493	Q315V2	Uncharacterized protein	-3.51074	1.12432e-24
Dde_0830	Q314L5	Polysaccharide export protein, PEP-CTERM sytem-associated	-3.51614	1.06355e-39
Dde_0490	Q315V5	Uncharacterized protein	-3.51942	1.66879e-15
Dde_4053	F9XXK9	Uncharacterized protein	-3.53433	1.11646e-24
Dde_1728	Q310X1	zf-RING_7 domain-containing protein	-3.53655	4.97375e-38
Dde_1035	Q313R0	Uncharacterized protein	-3.54459	1.5031e-23
Dde_3674	Q30V29	Ferric uptake regulation protein	-3.54512	5.0986e-41
Dde_2251	Q30Z48	30S ribosomal protein S3	-3.56167	9.528e-38
Dde_2220	Q30Z79	ATP-dependent Clp protease proteolytic subunit (EC 3.4.21.92) (Endopeptidase Clp)	-3.57293	2.87578e-19
Dde_2258	Q30Z41	30S ribosomal protein S10	-3.57344	4.25921e-25
Dde_0507	Q315T8	30S ribosomal protein S1	-3.57596	1.76375e-52
Dde_1554	Q311P5	Thiamine biosynthesis protein ThiS	-3.62026	2.54265e-33
Dde_2994	Q30X08	50S ribosomal protein L10	-3.62792	7.4381e-27
Dde_2254	Q30Z45	50S ribosomal protein L2	-3.6286	9.13202e-38
Dde_2422	Q30YM7	FxsA cytoplasmic membrane protein	-3.64384	5.27216e-24
Dde_3736	Q30UW7	Glyceraldehyde-3-phosphate dehydrogenase (EC 1.2.1.-)	-3.65796	1.19349e-40
Dde_3198	Q30WF4	Dinitrogenase iron-molybdenum cofactor biosynthesis protein	-3.66151	3.97107e-28
Dde_2073	Q30ZM6	Uncharacterized protein	-3.66258	5.82615e-23
Dde_3200	Q30WF2	Cobyrinic acid ac-diamide synthase	-3.66415	6.45418e-56
Dde_0652	Q315E3	HmcB, 40.1 kd protein in hmc operon	-3.67257	1.49103e-37
Dde_0526	Q315R9	Sulfite reductase, dissimilatory-type alpha subunit (EC 1.8.99.3)	-3.70805	8.53531e-57
Dde_3461	Q30VP2	Uncharacterized protein	-3.71295	2.9971e-25
Dde_1268	Q312S7	Na+/solute symporter	-3.72771	1.14955e-45
Dde_3414	Q30VT9	Uncharacterized protein	-3.72983	9.62279e-31
Dde_2857	Q30XE4	Methyl-accepting chemotaxis sensory transducer with Pas/Pac sensor	-3.76738	1.56418e-74
Dde_4011	F9XXH5	Excinuclease ABC C subunit domain protein	-3.77686	2.14404e-21
Dde_2256	Q30Z43	50S ribosomal protein L4	-3.80061	1.23746e-43
Dde_2262	Q30Z37	30S ribosomal protein S7	-3.80171	4.19705e-36
Dde_1169	Q313C6	Intracellular protease, PfpI family	-3.81915	1.48955e-37
Dde_2739	Q30XR1	Glutaredoxin	-3.82198	7.66922e-25
Dde_2692	Q30XV8	50S ribosomal protein L21	-3.84887	1.60054e-37
Dde_0234	Q316W1	ABC transporter periplasmic substrate-binding protein	-3.88093	6.08004e-52
Dde_2235	Q46501	50S ribosomal protein L36	-3.89168	6.14078e-19
Dde_1371	Q312H4	Outer membrane chaperone Skp (OmpH)	-3.90679	3.46903e-39
Dde_2426	Q30YM3	Uncharacterized protein	-3.91063	5.35311e-28
Dde_3413	Q30VU0	ATPase AAA-2 domain protein	-3.93381	5.58277e-73
Dde_2248	Q30Z51	30S ribosomal protein S17	-3.95203	1.96689e-25
Dde_3199	Q30WF3	Uncharacterized protein	-3.96334	1.3385e-48
Dde_2429	Q30YM0	3-oxoacyl-[acyl-carrier-protein] reductase (EC 1.1.1.100)	-3.96554	1.06688e-25
Dde_2246	Q30Z53	50S ribosomal protein L24	-3.98012	7.40306e-27
Dde_0316	Q316M9	Uncharacterized protein	-4.00457	1.48243e-33
Dde_1095	Q313K0	50S ribosomal protein L19	-4.02299	9.10325e-23
Dde_2738	Q30XR2	Ferredoxin-thioredoxin reductase subunit B (EC 1.8.7.2)	-4.04066	3.33731e-41
Dde_1099	Q313J6	30S ribosomal protein S16	-4.07131	3.90477e-35
Dde_2261	Q30Z38	Elongation factor G (EF-G)	-4.07473	6.13186e-74
Dde_1373	Q312H2	3-hydroxyacyl-[acyl-carrier-protein] dehydratase FabZ (EC 4.2.1.59) ((3R)-hydroxymyristoyl-[acyl-carrier-protein] dehydratase) ((3R)-hydroxymyristoyl-ACP dehydrase) (Beta-hydroxyacyl-ACP dehydratase)	-4.1323	3.25495e-31
Dde_2638	Q30Y12	Translation initiation factor IF-3	-4.13388	4.45011e-58
Dde_1320	Q312M5	Rubrerythrin	-4.16104	1.44015e-68
Dde_0491	Q315V4	Uncharacterized protein	-4.18541	1.12744e-36
Dde_2067	Q30ZN2	Thioredoxin	-4.20097	6.17207e-44
Dde_3201	Q30WF1	Cobyrinic acid ac-diamide synthase	-4.22654	4.36042e-49
Dde_4046	F9XXK1	Uncharacterized protein	-4.23203	1.31184e-18
Dde_2243	Q30Z56	30S ribosomal protein S8	-4.28151	2.43168e-46
Dde_1098	Q313J7	UPF0109 protein Dde_1098	-4.29135	1.14583e-54
Dde_2249	Q30Z50	50S ribosomal protein L29	-4.29569	1.87066e-14
Dde_0528	Q315R7	Dissimilatory sulfite reductase D	-4.32119	8.28367e-38
Dde_2018	Q30ZT1	HesB/YadR/YfhF-family protein	-4.33268	4.89066e-44
Dde_2460	Q30YI9	Aldehyde ferredoxin oxidoreductase (EC 1.2.7.5)	-4.35708	2.32345e-55
Dde_3667	Q30V36	Flavodoxin	-4.38762	5.5628e-68
Dde_0762	Q314T3	Sulfite reductase, dissimilatory-type gamma subunit (EC 1.8.99.3)	-4.40814	1.75916e-48
Dde_2670	Q30XY0	Ferrous iron transporter component feoA	-4.41662	2.86274e-40
Dde_2257	Q30Z42	50S ribosomal protein L3	-4.42089	2.68522e-60
Dde_2169	Q30ZD0	Uncharacterized protein	-4.43526	1.08523e-23
Dde_1843	Q310K6	Iron-sulfur cluster binding protein	-4.4385	2.29834e-58
Dde_0809	Q314N6	Endoribonuclease L-PSP	-4.47142	4.01999e-47
Dde_2989	Q30X13	Elongation factor Tu (EF-Tu)	-4.50408	6.87039e-100
Dde_3193	Q30WF9	Desulfoferrodoxin (Dfx) (EC 1.15.1.2) (Superoxide reductase) (SOR)	-4.51287	1.87398e-38
Dde_1178	Q313B7	Dihydroxyacetone kinase, DhaK subunit (EC 2.7.1.29)	-4.51582	1.41956e-42
Dde_0492	Q315V3	Uncharacterized protein	-4.54217	4.99919e-26
Dde_2313	Q30YY6	Thiol peroxidase (Tpx) (EC 1.11.1.24) (Peroxiredoxin tpx) (Prx) (Thioredoxin peroxidase) (Thioredoxin-dependent peroxiredoxin)	-4.59867	5.04721e-58
Dde_2255	Q30Z44	50S ribosomal protein L23	-4.68915	1.02462e-61
Dde_2239	Q30Z60	50S ribosomal protein L30	-4.70998	3.01904e-17
Dde_3237	Q30WB5	Pyruvate:ferredoxin oxidoreductase (EC 1.2.7.1) (Pyruvate synthase)	-4.71262	2.61574e-78
Dde_1469	Q311X8	Sec-independent protein translocase protein TatB	-4.72624	5.05739e-35
Dde_2231	Q30Z68	DNA-directed RNA polymerase subunit alpha (RNAP subunit alpha) (EC 2.7.7.6) (RNA polymerase subunit alpha) (Transcriptase subunit alpha)	-4.73747	8.2547e-65
Dde_1689	Q311B0	OmpA/MotB domain protein	-4.81311	9.44235e-64
Dde_0645	Q315F0	Uncharacterized protein	-4.84595	1.8675e-36
Dde_0247	Q316U8	DNA-directed RNA polymerase subunit omega (RNAP omega subunit) (EC 2.7.7.6) (RNA polymerase omega subunit) (Transcriptase subunit omega)	-4.89217	7.93481e-14
Dde_2056	Q30ZP3	30S ribosomal protein S21	-4.89573	1.80971e-37
Dde_4010	F9XXK0	50S ribosomal protein L33	-4.92715	8.64481e-26
Dde_1384	Q312G3	Uncharacterized protein	-4.93672	9.4996e-36
Dde_1175	Q313C0	RNP-1 like RNA-binding protein	-5.22865	3.25544e-52
Dde_2250	Q30Z49	50S ribosomal protein L16	-5.25156	4.36999e-47
Dde_2560	Q30Y90	Peroxiredoxin (EC 1.11.1.24) (Thioredoxin peroxidase) (Thioredoxin-dependent peroxiredoxin)	-5.25183	1.50651e-54
Dde_3225	Q30WC7	Phage shock protein B	-5.32192	7.77496e-36
Dde_0715	Q314Y0	Uncharacterized protein	-5.46121	5.51662e-54
Dde_0221	Q316X4	Response regulator receiver protein	-5.51503	3.683e-40
Dde_1010	Q313T5	Uncharacterized protein	-5.52866	1.45598e-140
Dde_3226	Q30WC6	Phage shock protein A, PspA	-5.68538	3.29625e-97
Dde_2991	Q30X11	Transcription termination/antitermination protein NusG	-5.97577	7.20832e-62
Dde_3737	Q30UW6	Putative GAF sensor protein	-5.98304	1.08506e-14
Dde_2819	Q30XI2	Uncharacterized protein	-6.1144	1.23808e-107
Dde_2170	Q30ZC9	UPF0235 protein Dde_2170	-6.48247	5.87242e-60
Dde_4025	F9XXG2	Uncharacterized protein	-7.07574	3.99416e-28
Dde_0111	Q317I4	Zinc resistance-associated protein	-8.56226	2.85514e-178
