# Supplementary material for: Transcriptomics and Functional Analysis of Copper Stress Response in the Sulfate-Reducing Bacterium Desulfovibrio alaskensis G20
Source: Int J Mol Sci. 2022 Jan 26;23(3):1396. doi: 10.3390/ijms23031396 (PMC8836040; doi:10.3390/ijms23031396)
Supplement: Supplementary file 1 [file ijms-23-01396-s001.zip › Table S4.xlsx]

## Sheet: SP1(0 vs. 5)
Gene ID	log2FC	P-value	Protein name	GO-Biological Process	GO-Molecular Function
Dde_0023	-0.752211	0.0262334	Uncharacterized protein	NA	NA
Dde_0024	-1.38615	2.09e-05	Anti-sigma factor antagonist	NA	anti-sigma factor antagonist activity [GO:0043856]
Dde_0031	0.666184	0.0102063	Cobyrinic acid ac-diamide synthase	NA	NA
Dde_0043	-1.16101	0.00107316	Ferrodoxin-like protein	NA	iron-sulfur cluster binding [GO:0051536]; metal ion binding [GO:0046872]
Dde_0059	-1.6155	4.66e-08	ADP-ribosylation/Crystallin J1	NA	NA
Dde_0060	0.570972	0.0257781	Uncharacterized protein	NA	NA
Dde_0065	-0.647616	0.011398	Branched-chain-amino-acid aminotransferase (BCAT) (EC 2.6.1.42)	isoleucine biosynthetic process [GO:0009097]; leucine biosynthetic process [GO:0009098]; valine biosynthetic process [GO:0009099]	L-isoleucine transaminase activity [GO:0052656]; L-leucine:2-oxoglutarate aminotransferase activity [GO:0050048]; L-leucine transaminase activity [GO:0052654]; L-valine transaminase activity [GO:0052655]
Dde_0098	-1.23782	4.07e-05	UspA domain-containing protein	NA	NA
Dde_0106	0.484809	0.0353837	DNA topoisomerase 1 (EC 5.6.2.1) (DNA topoisomerase I)	DNA topological change [GO:0006265]	DNA binding [GO:0003677]; DNA topoisomerase type I (single strand cut, ATP-independent) activity [GO:0003917]; metal ion binding [GO:0046872]
Dde_0107	-0.554208	0.0416657	Peptidase M48 Ste24p	NA	metal ion binding [GO:0046872]; metalloendopeptidase activity [GO:0004222]
Dde_0108	-3.3273	2.03e-25	Uncharacterized protein	NA	NA
Dde_0111	-2.41894	4.5e-13	Zinc resistance-associated protein	NA	NA
Dde_0113	-1.87345	2.81e-17	Vitamin B12-dependent ribonucleotide reductase (EC 1.17.4.1)	DNA biosynthetic process [GO:0071897]; DNA replication [GO:0006260]	ATP binding [GO:0005524]; cobalamin binding [GO:0031419]; ribonucleoside-diphosphate reductase activity, thioredoxin disulfide as acceptor [GO:0004748]
Dde_0119	-0.624591	0.00802372	DNA binding domain protein, excisionase family	NA	DNA binding [GO:0003677]
Dde_0123	-0.832648	0.0115513	3'(2'),5'-bisphosphate nucleotidase CysQ (EC 3.1.3.7) (3'(2'),5-bisphosphonucleoside 3'(2')-phosphohydrolase) (3'-phosphoadenosine 5'-phosphate phosphatase) (PAP phosphatase)	inositol phosphate dephosphorylation [GO:0046855]; phosphatidylinositol phosphorylation [GO:0046854]; sulfur compound metabolic process [GO:0006790]	3'(2'),5'-bisphosphate nucleotidase activity [GO:0008441]; magnesium ion binding [GO:0000287]
Dde_0125	-2.30637	1.79e-11	Histone family protein DNA-binding protein	NA	DNA binding [GO:0003677]
Dde_0126	-0.806633	0.0303395	MerR family transcriptional regulator	regulation of transcription, DNA-templated [GO:0006355]	DNA binding [GO:0003677]
Dde_0130	0.994968	0.00329696	Transcriptional regulator, DeoR family	NA	DNA binding [GO:0003677]; DNA-binding transcription factor activity [GO:0003700]
Dde_0133	-2.8894	1.78e-34	Bacterioferritin (EC 1.16.3.1)	cellular iron ion homeostasis [GO:0006879]; iron ion transport [GO:0006826]	ferric iron binding [GO:0008199]; ferroxidase activity [GO:0004322]
Dde_0136	0.689069	0.0238811	Adenine deaminase (Adenase) (Adenine aminase) (EC 3.5.4.2)	adenine catabolic process [GO:0006146]	adenine deaminase activity [GO:0000034]
Dde_0137	0.999806	0.000420518	ABC-type transporter, integral membrane subunit	NA	transmembrane transporter activity [GO:0022857]
Dde_0145	0.571624	0.0261871	ABC-type glycine betaine transport, periplasmic subunit	choline transport [GO:0015871]	choline binding [GO:0033265]; transmembrane transporter activity [GO:0022857]
Dde_0146	0.801441	0.00318219	ABC-type glycine betaine transport, periplasmic subunit	choline transport [GO:0015871]	choline binding [GO:0033265]; transmembrane transporter activity [GO:0022857]
Dde_0147	-1.09068	0.000102199	PEP motif putative anchor domain protein	NA	NA
Dde_0150	-1.0127	0.000843136	Flavin prenyltransferase UbiX (EC 2.5.1.129)	NA	flavin prenyltransferase activity [GO:0106141]; lyase activity [GO:0016829]
Dde_0151	-0.922478	0.0108729	UPF0173 metal-dependent hydrolase Dde_0151	NA	hydrolase activity [GO:0016787]
Dde_0153	-0.971734	0.00898037	DUF364 domain-containing protein	NA	NA
Dde_0155	-1.73494	6.73e-09	Molybdenum ABC transporter, periplasmic molybdate-binding protein	molybdate ion transport [GO:0015689]	metal ion binding [GO:0046872]
Dde_0157	0.711916	0.00346472	Transcriptional regulator, GntR family with aminotransferase domain-containing protein	biosynthetic process [GO:0009058]	DNA-binding transcription factor activity [GO:0003700]; pyridoxal phosphate binding [GO:0030170]; transaminase activity [GO:0008483]
Dde_0166	0.636556	0.0230816	Phosphonate-transporting ATPase (EC 3.6.3.28)	NA	ABC-type amino acid transporter activity [GO:0015424]; ATPase-coupled transmembrane transporter activity [GO:0042626]; ATP binding [GO:0005524]; hydrolase activity [GO:0016787]
Dde_0172	0.847064	0.0125638	Glycerol-3-phosphate acyltransferase (Acyl-PO4 G3P acyltransferase) (Acyl-phosphate--glycerol-3-phosphate acyltransferase) (G3P acyltransferase) (GPAT) (EC 2.3.1.275) (Lysophosphatidic acid synthase) (LPA synthase)	phospholipid biosynthetic process [GO:0008654]	acyl-phosphate glycerol-3-phosphate acyltransferase activity [GO:0043772]
Dde_0176	-0.594995	0.0168065	Adenylosuccinate synthetase (AMPSase) (AdSS) (EC 6.3.4.4) (IMP--aspartate ligase)	'de novo' AMP biosynthetic process [GO:0044208]	adenylosuccinate synthase activity [GO:0004019]; GTP binding [GO:0005525]; magnesium ion binding [GO:0000287]
Dde_0183	0.659589	0.0362607	Polar amino acid ABC transporter, inner membrane subunit	amino acid transport [GO:0006865]	transmembrane transporter activity [GO:0022857]
Dde_0193	0.771733	0.00613028	Long-chain-fatty-acid--CoA ligase (EC 6.2.1.3)	NA	long-chain fatty acid-CoA ligase activity [GO:0004467]
Dde_0197	-2.02553	4.2e-10	Uncharacterized protein	NA	NA
Dde_0204	-2.8317	5.57e-18	Dinitrogenase iron-molybdenum cofactor biosynthesis protein	nitrogen fixation [GO:0009399]	NA
Dde_0205	-2.73085	6.47e-17	SEC-C motif domain protein	NA	NA
Dde_0206	-1.34025	2.06e-05	Uncharacterized protein	NA	NA
Dde_0210	-1.8116	8.51e-14	Thioredoxin-disulfide reductase (EC 1.8.1.9)	response to reactive oxygen species [GO:0000302]	alkyl hydroperoxide reductase activity [GO:0008785]; flavin adenine dinucleotide binding [GO:0050660]; NAD binding [GO:0051287]; thioredoxin-disulfide reductase activity [GO:0004791]
Dde_0213	0.732011	0.0221937	Polyamine-transporting ATPase (EC 3.6.3.31)	NA	ATPase-coupled transmembrane transporter activity [GO:0042626]; ATP binding [GO:0005524]; hydrolase activity [GO:0016787]
Dde_0216	-1.44585	1.6e-07	Amine oxidase	NA	NA
Dde_0217	-2.01453	1.01e-09	Peptidase M24	NA	hydrolase activity [GO:0016787]
Dde_0220	-2.75104	1.64e-22	Sel1 domain protein repeat-containing protein	NA	NA
Dde_0221	-5.17561	9.29e-35	Response regulator receiver protein	phosphorelay signal transduction system [GO:0000160]	NA
Dde_0227	-1.72912	0.0206328	Carbon starvation protein CstA	cellular response to starvation [GO:0009267]	NA
Dde_0229	0.815163	0.0174088	Uncharacterized protein	NA	metal ion binding [GO:0046872]
Dde_0234	-3.83666	5.07e-55	ABC transporter periplasmic substrate-binding protein	NA	NA
Dde_0235	-0.785679	0.00785106	Transcriptional regulator, BadM/Rrf2 family	NA	NA
Dde_0236	-0.925705	0.00203458	NAD-dependent epimerase/dehydratase	NA	NA
Dde_0239	-0.686492	0.00693608	Histidine kinase (EC 2.7.13.3)	regulation of transcription, DNA-templated [GO:0006355]	phosphorelay sensor kinase activity [GO:0000155]
Dde_0243	0.710318	0.015006	Peptidase M23	NA	NA
Dde_0244	0.600954	0.0373612	PP-loop domain protein	NA	NA
Dde_0246	-1.54178	7.04e-08	DUF4340 domain-containing protein	NA	NA
Dde_0247	-3.2878	1.52e-06	DNA-directed RNA polymerase subunit omega (RNAP omega subunit) (EC 2.7.7.6) (RNA polymerase omega subunit) (Transcriptase subunit omega)	transcription, DNA-templated [GO:0006351]	DNA binding [GO:0003677]; DNA-directed 5'-3' RNA polymerase activity [GO:0003899]
Dde_0250	0.627846	0.0175266	ABC transporter related protein	NA	ATPase-coupled transmembrane transporter activity [GO:0042626]; ATP binding [GO:0005524]
Dde_0251	-1.44537	4.94e-05	NUDIX hydrolase	NA	hydrolase activity [GO:0016787]
Dde_0253	-2.38726	2.35e-14	Hemerythrin-like metal-binding protein	NA	metal ion binding [GO:0046872]
Dde_0254	-2.5788	7.65e-23	Aspartate-semialdehyde dehydrogenase (ASA dehydrogenase) (ASADH) (EC 1.2.1.11) (Aspartate-beta-semialdehyde dehydrogenase)	'de novo' L-methionine biosynthetic process [GO:0071266]; diaminopimelate biosynthetic process [GO:0019877]; isoleucine biosynthetic process [GO:0009097]; lysine biosynthetic process via diaminopimelate [GO:0009089]; threonine biosynthetic process [GO:0009088]	aspartate-semialdehyde dehydrogenase activity [GO:0004073]; NAD binding [GO:0051287]; NADP binding [GO:0050661]; protein dimerization activity [GO:0046983]
Dde_0255	-1.15268	6.94e-06	Aminotransferase class IV	folic acid biosynthetic process [GO:0046656]	4-amino-4-deoxychorismate lyase activity [GO:0008696]; pyridoxal phosphate binding [GO:0030170]; transaminase activity [GO:0008483]
Dde_0258	-2.55586	1.01e-18	Extracellular ligand-binding receptor	amino acid transport [GO:0006865]	NA
Dde_0273	1.22466	0.00103362	ABC-type transporter, integral membrane subunit	transmembrane transport [GO:0055085]	NA
Dde_0274	0.971471	0.00195925	ABC-type transporter, integral membrane subunit	transmembrane transport [GO:0055085]	NA
Dde_0275	-0.534139	0.0346152	ABC-type transporter, periplasmic subunit	transmembrane transport [GO:0055085]	NA
Dde_0276	0.695669	0.0385302	Cystathionine beta-lyase (EC 4.4.1.8)	biosynthetic process [GO:0009058]	cystathionine beta-lyase activity [GO:0004121]; pyridoxal phosphate binding [GO:0030170]
Dde_0277	0.686715	0.00583052	Anaerobic ribonucleoside-triphosphate reductase (EC 1.17.4.2)	DNA replication [GO:0006260]	ATP binding [GO:0005524]; ribonucleoside-triphosphate reductase activity [GO:0008998]
Dde_0281	-1.68617	1.08e-07	CheC domain protein	chemotaxis [GO:0006935]	NA
Dde_0282	-2.29406	3.29e-13	TPR repeat-containing protein	NA	NA
Dde_0283	-4.64321	6.17e-72	Uncharacterized protein	NA	NA
Dde_0284	0.749772	0.0267806	Uncharacterized protein	NA	NA
Dde_0288	-0.941468	0.0239519	Uncharacterized protein	NA	NA
Dde_0289	0.780804	0.00864777	Proprionate catabolism activator, Fis family	regulation of transcription, DNA-templated [GO:0006355]	ATP binding [GO:0005524]; phosphorelay response regulator activity [GO:0000156]; sequence-specific DNA binding [GO:0043565]; transcription factor binding [GO:0008134]
Dde_0291	-0.757323	0.00444747	Cytochrome c class I	aerobic electron transport chain [GO:0019646]	electron transfer activity [GO:0009055]; heme binding [GO:0020037]; metal ion binding [GO:0046872]
Dde_0293	0.986675	0.0315668	Polyketide cyclase/dehydrase	NA	NA
Dde_0295	-0.657083	0.00998571	Enolase (EC 4.2.1.11) (2-phospho-D-glycerate hydro-lyase) (2-phosphoglycerate dehydratase)	glycolytic process [GO:0006096]	magnesium ion binding [GO:0000287]; phosphopyruvate hydratase activity [GO:0004634]
Dde_0296	0.672043	0.0481223	Bifunctional protein FolD [Includes: Methylenetetrahydrofolate dehydrogenase (EC 1.5.1.5); Methenyltetrahydrofolate cyclohydrolase (EC 3.5.4.9)]	histidine biosynthetic process [GO:0000105]; methionine biosynthetic process [GO:0009086]; purine nucleotide biosynthetic process [GO:0006164]; tetrahydrofolate interconversion [GO:0035999]	methenyltetrahydrofolate cyclohydrolase activity [GO:0004477]; methylenetetrahydrofolate dehydrogenase (NADP+) activity [GO:0004488]
Dde_0299	-0.833917	0.012053	Cytochrome c-type protein	denitrification pathway [GO:0019333]	heme binding [GO:0020037]; metal ion binding [GO:0046872]
Dde_0303	-1.26817	1.54e-05	Transcriptional regulator, MucR family	regulation of transcription, DNA-templated [GO:0006355]	DNA binding [GO:0003677]; zinc ion binding [GO:0008270]
Dde_0305	-0.854969	0.0268695	Alkyl hydroperoxide reductase/ Thiol specific antioxidant/ Mal allergen	NA	antioxidant activity [GO:0016209]; oxidoreductase activity [GO:0016491]
Dde_0314	0.929505	0.00085442	Putative pre-16S rRNA nuclease (EC 3.1.-.-)	rRNA 5'-end processing [GO:0000967]	nuclease activity [GO:0004518]
Dde_0316	-2.3659	1.26e-10	Uncharacterized protein	NA	NA
Dde_0320	-1.13326	1.14e-05	Histidine kinase (EC 2.7.13.3)	NA	phosphorelay sensor kinase activity [GO:0000155]
Dde_0321	-2.825	1.55e-15	Response regulator receiver protein	phosphorelay signal transduction system [GO:0000160]	NA
Dde_0325	0.849468	0.00141137	CBS domain containing protein	NA	NA
Dde_0328	0.685149	0.00724262	Response regulator receiver protein	phosphorelay signal transduction system [GO:0000160]	NA
Dde_0334	0.728634	0.00474836	Amidophosphoribosyltransferase (ATase) (EC 2.4.2.14) (Glutamine phosphoribosylpyrophosphate amidotransferase) (GPATase)	'de novo' IMP biosynthetic process [GO:0006189]; glutamine metabolic process [GO:0006541]; nucleoside metabolic process [GO:0009116]; purine nucleobase biosynthetic process [GO:0009113]	4 iron, 4 sulfur cluster binding [GO:0051539]; amidophosphoribosyltransferase activity [GO:0004044]; magnesium ion binding [GO:0000287]
Dde_0340	1.51133	0.000378059	Uncharacterized protein	NA	NA
Dde_0344	-1.08435	0.00836325	Uncharacterized protein	NA	NA
Dde_0346	-0.989708	0.00671945	Transcriptional regulator, MucR family	regulation of transcription, DNA-templated [GO:0006355]	DNA binding [GO:0003677]; zinc ion binding [GO:0008270]
Dde_0347	-1.57085	1.37e-10	Methyl-accepting chemotaxis sensory transducer	chemotaxis [GO:0006935]; signal transduction [GO:0007165]	transmembrane signaling receptor activity [GO:0004888]
Dde_0351	-1.12212	0.00144623	Flagellar assembly protein FliH	ion transport [GO:0006811]	NA
Dde_0352	-1.4043	8.9e-06	Flagellar motor switch protein FliG	bacterial-type flagellum-dependent cell motility [GO:0071973]; chemotaxis [GO:0006935]	motor activity [GO:0003774]
Dde_0353	-2.33752	2.73e-11	Flagellar M-ring protein	bacterial-type flagellum-dependent cell motility [GO:0071973]	motor activity [GO:0003774]
Dde_0354	-3.62597	4.5e-19	Flagellar hook-basal body complex protein FliE	bacterial-type flagellum-dependent cell motility [GO:0071973]	motor activity [GO:0003774]; structural molecule activity [GO:0005198]
Dde_0355	-3.10819	2.55e-18	Flagellar basal-body rod protein FlgC	bacterial-type flagellum-dependent cell motility [GO:0071973]	NA
Dde_0356	-5.34005	2.07e-50	Flagellar basal body rod protein FlgB	bacterial-type flagellum-dependent cell motility [GO:0071973]	NA
Dde_0357	-3.82389	2.39e-26	Tetratricopeptide TPR_1 repeat-containing protein	NA	NA
Dde_0359	-1.17986	0.00109215	Sugar O-acyltransferase, sialic acid O-acetyltransferase NeuD family	NA	transferase activity, transferring acyl groups [GO:0016746]
Dde_0363	0.904904	0.0293317	Hydrogenase expression/formation protein HypE	NA	NA
Dde_0365	-1.58036	1.46e-06	Metal-dependent phosphohydrolase HD sub domain-containing protein	NA	hydrolase activity [GO:0016787]
Dde_0366	-0.722525	0.0109794	D-alanine--D-alanine ligase (EC 6.3.2.4) (D-Ala-D-Ala ligase) (D-alanylalanine synthetase)	cell wall organization [GO:0071555]; peptidoglycan biosynthetic process [GO:0009252]; regulation of cell shape [GO:0008360]	ATP binding [GO:0005524]; D-alanine-D-alanine ligase activity [GO:0008716]; metal ion binding [GO:0046872]
Dde_0369	0.845684	0.00182548	Methyl-accepting chemotaxis sensory transducer	chemotaxis [GO:0006935]; signal transduction [GO:0007165]	transmembrane signaling receptor activity [GO:0004888]
Dde_0372	-2.21437	3e-10	Uncharacterized protein	NA	NA
Dde_0373	-1.91407	2.23e-06	Phosphoesterase PA-phosphatase related protein	NA	NA
Dde_0374	-1.08997	7.98e-06	CoA-disulfide reductase (EC 1.8.1.14)	cell redox homeostasis [GO:0045454]	CoA-disulfide reductase activity [GO:0050451]; flavin adenine dinucleotide binding [GO:0050660]
Dde_0378	-1.18564	3.89e-06	Flagellar biosynthetic protein FliR	bacterial-type flagellum assembly [GO:0044780]; protein targeting [GO:0006605]	NA
Dde_0380	-1.42596	4.39e-06	Flagellar biosynthesis protein FlhA	bacterial-type flagellum assembly [GO:0044780]; protein secretion [GO:0009306]	NA
Dde_0382	-0.735536	0.0245919	Cobyrinic acid ac-diamide synthase	NA	ATP binding [GO:0005524]
Dde_0384	-2.20141	6.85e-11	Response regulator receiver protein	phosphorelay signal transduction system [GO:0000160]	NA
Dde_0385	-1.34441	4.35e-05	Flagellar protein FliL	bacterial-type flagellum-dependent cell motility [GO:0071973]; chemotaxis [GO:0006935]	NA
Dde_0386	-1.54526	3.59e-05	Uncharacterized protein	NA	NA
Dde_0390	-1.14244	0.00195194	4-hydroxy-3-methylbut-2-enyl diphosphate reductase (HMBPP reductase) (EC 1.17.7.4)	dimethylallyl diphosphate biosynthetic process [GO:0050992]; isopentenyl diphosphate biosynthetic process, methylerythritol 4-phosphate pathway [GO:0019288]; terpenoid biosynthetic process [GO:0016114]	4-hydroxy-3-methylbut-2-en-1-yl diphosphate reductase activity [GO:0051745]; 4 iron, 4 sulfur cluster binding [GO:0051539]; metal ion binding [GO:0046872]
Dde_0395	0.830633	0.0420302	ABC-type transporter, periplasmic subunit family 3	NA	NA
Dde_0398	-0.588961	0.00987338	Acetolactate synthase (EC 2.2.1.6)	isoleucine biosynthetic process [GO:0009097]; valine biosynthetic process [GO:0009099]	acetolactate synthase activity [GO:0003984]; flavin adenine dinucleotide binding [GO:0050660]; magnesium ion binding [GO:0000287]; thiamine pyrophosphate binding [GO:0030976]
Dde_0399	-0.910406	0.0338712	Acetolactate synthase (EC 2.2.1.6)	isoleucine biosynthetic process [GO:0009097]; valine biosynthetic process [GO:0009099]	acetolactate synthase activity [GO:0003984]; acetolactate synthase regulator activity [GO:1990610]
Dde_0400	-1.10411	3.94e-05	RND efflux system, outer membrane lipoprotein, NodT family	NA	efflux transmembrane transporter activity [GO:0015562]
Dde_0401	-1.16314	5.66e-05	Efflux pump membrane transporter	xenobiotic transport [GO:0042908]	efflux transmembrane transporter activity [GO:0015562]
Dde_0402	-1.00546	0.000323255	Efflux transporter, RND family, MFP subunit	NA	transmembrane transporter activity [GO:0022857]
Dde_0404	-1.53469	6.36e-09	PEP motif putative anchor domain protein	NA	NA
Dde_0407	-3.03533	3.24e-21	Transcriptional regulator, DeoR family	NA	carbohydrate binding [GO:0030246]
Dde_0408	-2.81406	3.21e-22	Glycerol-3-phosphate dehydrogenase (EC 1.1.5.3)	glycerol-3-phosphate metabolic process [GO:0006072]	sn-glycerol-3-phosphate:ubiquinone-8 oxidoreductase activity [GO:0052591]
Dde_0409	-2.11151	4.04e-13	Major intrinsic protein	NA	channel activity [GO:0015267]
Dde_0410	-1.70179	4.48e-09	Glycerol kinase (EC 2.7.1.30) (ATP:glycerol 3-phosphotransferase) (Glycerokinase) (GK)	glycerol-3-phosphate metabolic process [GO:0006072]; glycerol catabolic process [GO:0019563]; glycerol metabolic process [GO:0006071]	ATP binding [GO:0005524]; glycerol kinase activity [GO:0004370]
Dde_0411	-0.75214	0.0107609	Uncharacterized protein	NA	NA
Dde_0412	-1.64238	9.53e-06	Polyamine-transporting ATPase (EC 3.6.3.31)	NA	ATPase-coupled transmembrane transporter activity [GO:0042626]; ATP binding [GO:0005524]; hydrolase activity [GO:0016787]
Dde_0413	-0.876862	0.00285132	Arylesterase (EC 3.1.1.2)	NA	arylesterase activity [GO:0004064]
Dde_0425	-1.911	5.4e-11	GDP-L-fucose synthase (EC 1.1.1.271) (GDP-4-keto-6-deoxy-D-mannose-3,5-epimerase-4-reductase)	'de novo' GDP-L-fucose biosynthetic process [GO:0042351]	GDP-L-fucose synthase activity [GO:0050577]; isomerase activity [GO:0016853]; NADP+ binding [GO:0070401]
Dde_0426	-2.45572	1.01e-14	Glycosyl transferase family 2	NA	transferase activity [GO:0016740]
Dde_0436	-0.556451	0.0410994	Magnesium transport protein CorA	NA	cobalt ion transmembrane transporter activity [GO:0015087]; magnesium ion transmembrane transporter activity [GO:0015095]
Dde_0438	-3.38054	3.27e-24	UDP-N-acetylglucosamine pyrophosphorylase related protein	NA	NA
Dde_0439	-2.03544	4.97e-13	CDP-glycerol:poly(Glycerophosphate) glycerophosphotransferase	teichoic acid biosynthetic process [GO:0019350]	CDP-glycerol glycerophosphotransferase activity [GO:0047355]
Dde_0441	-1.18135	0.000113269	NADPH-dependent FMN reductase	NA	oxidoreductase activity [GO:0016491]
Dde_0444	-1.08776	1.46e-05	Peptidase M16 domain protein	proteolysis [GO:0006508]	metal ion binding [GO:0046872]
Dde_0446	0.573297	0.0213147	Uncharacterized protein	NA	NA
Dde_0447	0.563419	0.0162502	TonB-dependent receptor plug	NA	NA
Dde_0448	0.803903	0.00504155	ABC-type transporter, periplasmic subunit	transmembrane transport [GO:0055085]	NA
Dde_0449	0.729769	0.0321767	ABC-type transporter, integral membrane subunit	transmembrane transport [GO:0055085]	NA
Dde_0451	0.913209	0.000771203	Nickel-transporting ATPase., Fe(3+)-transporting ATPase (EC 3.6.3.24) (EC 3.6.3.30)	peptide transport [GO:0015833]	ATPase-coupled transmembrane transporter activity [GO:0042626]; ATP binding [GO:0005524]; hydrolase activity [GO:0016787]
Dde_0456	1.01495	0.0159951	TonB family protein	transmembrane transport [GO:0055085]	NA
Dde_0468	0.676152	0.00972199	CoA-binding domain-containing protein	NA	ATP binding [GO:0005524]
Dde_0483	-1.11026	0.000182613	ATPase associated with various cellular activities AAA_3	NA	ATPase activity [GO:0016887]; ATP binding [GO:0005524]
Dde_0484	-2.22353	6.78e-13	Uncharacterized protein	NA	NA
Dde_0485	-0.992239	0.0196232	Uncharacterized protein	NA	NA
Dde_0491	-0.878192	0.0130291	Uncharacterized protein	NA	NA
Dde_0492	-1.33726	0.00509876	Uncharacterized protein	NA	NA
Dde_0497	1.16572	0.0181087	Ferric uptake regulation protein	NA	DNA binding [GO:0003677]; DNA-binding transcription factor activity [GO:0003700]; metal ion binding [GO:0046872]
Dde_0498	0.538918	0.038523	Cation transport ATPase, iron related protein (EC 3.6.3.4)	NA	ATPase-coupled cation transmembrane transporter activity [GO:0019829]; ATP binding [GO:0005524]; hydrolase activity [GO:0016787]; metal ion binding [GO:0046872]
Dde_0505	-1.78713	6.01e-13	Histidine kinase (EC 2.7.13.3)	NA	phosphorelay sensor kinase activity [GO:0000155]
Dde_0507	-0.602598	0.0444454	30S ribosomal protein S1	translation [GO:0006412]	RNA binding [GO:0003723]; structural constituent of ribosome [GO:0003735]
Dde_0510	-0.803022	0.00114966	4-alpha-glucanotransferase (EC 2.4.1.25) (Amylomaltase) (Disproportionating enzyme)	NA	4-alpha-glucanotransferase activity [GO:0004134]; beta-maltose 4-alpha-glucanotransferase activity [GO:0102500]
Dde_0517	-1.37027	2.87e-06	Integration host factor subunit alpha	DNA recombination [GO:0006310]; regulation of transcription, DNA-templated [GO:0006355]; regulation of translation [GO:0006417]	DNA binding [GO:0003677]
Dde_0519	-0.718794	0.0301924	Endolytic peptidoglycan transglycosylase RlpA (EC 4.2.2.-)	cell wall organization [GO:0071555]; peptidoglycan metabolic process [GO:0000270]	lyase activity [GO:0016829]; lytic endotransglycosylase activity [GO:0008932]; peptidoglycan binding [GO:0042834]
Dde_0526	-2.82723	1.48e-30	Sulfite reductase, dissimilatory-type alpha subunit (EC 1.8.99.3)	NA	4 iron, 4 sulfur cluster binding [GO:0051539]; heme binding [GO:0020037]; hydrogensulfite reductase activity [GO:0018551]; metal ion binding [GO:0046872]
Dde_0527	-2.0765	1.44e-16	Sulfite reductase, dissimilatory-type beta subunit (EC 1.8.99.3)	sulfur compound metabolic process [GO:0006790]	4 iron, 4 sulfur cluster binding [GO:0051539]; electron transfer activity [GO:0009055]; heme binding [GO:0020037]; hydrogensulfite reductase activity [GO:0018551]; metal ion binding [GO:0046872]
Dde_0528	-2.46074	6.79e-15	Dissimilatory sulfite reductase D	NA	NA
Dde_0529	0.689925	0.0210697	Cobyrinate a,c-diamide synthase (EC 6.3.5.11) (Cobyrinic acid a,c-diamide synthetase)	cobalamin biosynthetic process [GO:0009236]; glutamine metabolic process [GO:0006541]	ATP binding [GO:0005524]; cobyrinic acid a,c-diamide synthase activity [GO:0042242]
Dde_0530	0.680814	0.0103466	Uncharacterized protein	NA	NA
Dde_0531	-0.621449	0.0128472	Endolytic peptidoglycan transglycosylase RlpA (EC 4.2.2.-)	cell wall organization [GO:0071555]; peptidoglycan metabolic process [GO:0000270]	lyase activity [GO:0016829]; lytic endotransglycosylase activity [GO:0008932]; peptidoglycan binding [GO:0042834]
Dde_0532	-0.975518	0.00011354	Response regulator receiver modulated diguanylate cyclase/phosphodiesterase with PAS/PAC sensor(S)	phosphorelay signal transduction system [GO:0000160]; regulation of transcription, DNA-templated [GO:0006355]	NA
Dde_0536	0.826761	0.0128403	Heme chaperone HemW	porphyrin-containing compound biosynthetic process [GO:0006779]	4 iron, 4 sulfur cluster binding [GO:0051539]; coproporphyrinogen oxidase activity [GO:0004109]; metal ion binding [GO:0046872]
Dde_0539	0.603893	0.0341571	tRNA (adenine(58)-N(1))-methyltransferase TrmI (EC 2.1.1.220)	NA	tRNA (adenine-N1-)-methyltransferase activity [GO:0016429]
Dde_0543	0.68553	0.0133227	Probable lipid II flippase MurJ	cell wall organization [GO:0071555]; peptidoglycan biosynthetic process [GO:0009252]; regulation of cell shape [GO:0008360]	lipid-linked peptidoglycan transporter activity [GO:0015648]
Dde_0549	-2.63945	1.55e-22	Efflux transporter, RND family, MFP subunit	NA	transmembrane transporter activity [GO:0022857]
Dde_0551	-0.649136	0.0263981	Exodeoxyribonuclease III (EC 3.1.11.2)	DNA repair [GO:0006281]	DNA binding [GO:0003677]; endonuclease activity [GO:0004519]; exodeoxyribonuclease III activity [GO:0008853]
Dde_0554	-2.00176	2.77e-13	Uncharacterized protein	NA	NA
Dde_0555	-0.726381	0.00687229	Carbamoyltransferase HypF (EC 6.2.-.-)	protein carbamoylation [GO:0046944]	acylphosphatase activity [GO:0003998]; carboxyl- or carbamoyltransferase activity [GO:0016743]; double-stranded RNA binding [GO:0003725]; ligase activity [GO:0016874]; zinc ion binding [GO:0008270]
Dde_0558	-0.466389	0.044538	Histidine kinase (EC 2.7.13.3)	regulation of transcription, DNA-templated [GO:0006355]	phosphorelay sensor kinase activity [GO:0000155]
Dde_0563	-5.10229	1.72e-42	Uncharacterized protein	NA	NA
Dde_0564	-4.40228	3.97e-39	Uncharacterized protein	NA	NA
Dde_0565	-1.0507	0.000365944	Glycosyl transferase family 9	NA	transferase activity, transferring glycosyl groups [GO:0016757]
Dde_0568	-1.37422	1.07e-05	Probable cytosol aminopeptidase (EC 3.4.11.1) (Leucine aminopeptidase) (LAP) (EC 3.4.11.10) (Leucyl aminopeptidase)	NA	manganese ion binding [GO:0030145]; metalloaminopeptidase activity [GO:0070006]
Dde_0569	0.762406	0.0070395	Diguanylate cyclase	NA	NA
Dde_0572	0.732832	0.00723695	Carboxynorspermidine synthase	NA	oxidoreductase activity [GO:0016491]
Dde_0575	-1.42933	0.000277925	CheW protein	chemotaxis [GO:0006935]; signal transduction [GO:0007165]	NA
Dde_0577	0.825947	0.0250318	LemA family protein	NA	NA
Dde_0580	-0.891892	0.0199559	Cytochrome c	NA	electron transfer activity [GO:0009055]; heme binding [GO:0020037]
Dde_0582	0.869918	0.00257558	Ion-translocating oxidoreductase complex subunit D (EC 7.-.-.-) (Rnf electron transport complex subunit D)	electron transport chain [GO:0022900]; transmembrane transport [GO:0055085]	NA
Dde_0589	-1.6895	1.31e-09	UspA domain-containing protein	NA	NA
Dde_0591	-0.608447	0.0130067	Zn_dep_PLPC domain-containing protein	NA	NA
Dde_0593	0.654182	0.0284994	Glycosyl transferase group 1	NA	transferase activity, transferring glycosyl groups [GO:0016757]
Dde_0594	-1.33527	1.22e-08	Type 1 secretion target domain-containing protein	pathogenesis [GO:0009405]	calcium ion binding [GO:0005509]; toxin activity [GO:0090729]
Dde_0600	-1.65054	1.59e-07	Uncharacterized protein	NA	NA
Dde_0602	0.584957	0.038051	Histidine kinase (EC 2.7.13.3)	NA	phosphorelay sensor kinase activity [GO:0000155]
Dde_0603	-1.55996	9.04e-05	Response regulator receiver protein	phosphorelay signal transduction system [GO:0000160]	NA
Dde_0607	-3.32331	3.38e-26	Uncharacterized protein	NA	NA
Dde_0608	0.752363	0.0132048	Monosaccharide-transporting ATPase (EC 3.6.3.17)	NA	ATPase-coupled transmembrane transporter activity [GO:0042626]; ATP binding [GO:0005524]; branched-chain amino acid transmembrane transporter activity [GO:0015658]; hydrolase activity [GO:0016787]
Dde_0611	1.27508	2.83e-06	ABC-type transporter, integral membrane subunit	NA	transmembrane transporter activity [GO:0022857]
Dde_0612	0.655987	0.00919832	Extracellular ligand-binding receptor	amino acid transport [GO:0006865]	NA
Dde_0628	0.803355	0.0133442	DNA-directed DNA polymerase (EC 2.7.7.7)	DNA replication [GO:0006260]	DNA binding [GO:0003677]; DNA-directed DNA polymerase activity [GO:0003887]
Dde_0629	0.922316	0.00066123	Putative CBS domain and cyclic nucleotide-regulated nucleotidyltransferase	NA	[protein-PII] uridylyltransferase activity [GO:0008773]
Dde_0630	1.01452	0.00288535	Putative sodium symporter protein	NA	transmembrane transporter activity [GO:0022857]
Dde_0635	0.830757	0.0068316	Tripartite ATP-independent periplasmic transporter DctQ component	NA	NA
Dde_0638	-0.934239	0.0162341	Anti-sigma-28 factor (Negative regulator of flagellin synthesis)	bacterial-type flagellum organization [GO:0044781]; negative regulation of transcription, DNA-templated [GO:0045892]	NA
Dde_0641	1.19458	0.0124416	Phosphatidylglycerophosphatase A (EC 3.1.3.27) (Phosphatidylglycerolphosphate phosphatase A)	phosphatidylglycerol biosynthetic process [GO:0006655]; phospholipid catabolic process [GO:0009395]	metal ion binding [GO:0046872]; phosphatidylglycerophosphatase activity [GO:0008962]
Dde_0645	-4.56405	2.35e-51	Uncharacterized protein	NA	NA
Dde_0648	-1.79435	1.7e-09	HmcF, 52.7 kd protein in hmc operon	NA	iron-sulfur cluster binding [GO:0051536]; metal ion binding [GO:0046872]
Dde_0650	-2.15809	4.02e-05	HmcD, 5.8 kd protein in hmc operon	NA	NA
Dde_0651	-0.614551	0.0458356	HmcC, 43.2 kd protein in hmc operon	NA	NA
Dde_0652	-2.53854	9.57e-16	HmcB, 40.1 kd protein in hmc operon	NA	iron-sulfur cluster binding [GO:0051536]; metal ion binding [GO:0046872]
Dde_0653	-2.17177	6.26e-18	HmcA, High-molecular-weight cytochrome c	NA	electron transfer activity [GO:0009055]; heme binding [GO:0020037]
Dde_0656	0.738714	0.0467261	4Fe-4S ferredoxin iron-sulfur binding domain protein	NA	NA
Dde_0659	-1.92786	3.18e-09	PAS modulated sigma54 specific transcriptional regulator, Fis family	regulation of transcription, DNA-templated [GO:0006355]	ATP binding [GO:0005524]; sequence-specific DNA binding [GO:0043565]; transcription factor binding [GO:0008134]
Dde_0661	-1.04793	2.84e-05	Uncharacterized protein	NA	NA
Dde_0668	0.791324	0.0117697	Bcr/CflA family efflux transporter	xenobiotic detoxification by transmembrane export across the plasma membrane [GO:1990961]	xenobiotic transmembrane transporter activity [GO:0042910]
Dde_0673	1.08238	0.000549496	Glycine betaine/L-proline ABC transporter, ATPase subunit (EC 3.6.3.32)	glycine betaine transport [GO:0031460]	ATPase-coupled transmembrane transporter activity [GO:0042626]; ATP binding [GO:0005524]; hydrolase activity [GO:0016787]
Dde_0683	-1.04411	0.00726534	Cytochrome c family protein	NA	electron transfer activity [GO:0009055]; heme binding [GO:0020037]; metal ion binding [GO:0046872]
Dde_0685	-0.627529	0.0131253	Molybdopterin molybdenumtransferase (EC 2.10.1.1)	molybdopterin cofactor biosynthetic process [GO:0032324]; Mo-molybdopterin cofactor biosynthetic process [GO:0006777]	metal ion binding [GO:0046872]; molybdopterin molybdotransferase activity [GO:0061599]
Dde_0689	0.838026	0.0262267	Uncharacterized protein	NA	NA
Dde_0691	0.7213	0.0120458	Integral membrane protein TerC	NA	NA
Dde_0696	0.640074	0.0319423	Histidine kinase (EC 2.7.13.3)	NA	phosphorelay sensor kinase activity [GO:0000155]
Dde_0700	-2.74037	3.4e-16	Secretion protein HlyD family protein	NA	NA
Dde_0701	0.839481	0.00226494	Xanthine permease	NA	transmembrane transporter activity [GO:0022857]
Dde_0702	0.702109	0.012095	S-adenosylhomocysteine deaminase (EC 3.5.4.28)	NA	S-adenosylhomocysteine deaminase activity [GO:0050270]
Dde_0703	-0.71283	0.0032692	Methyl-accepting chemotaxis sensory transducer with Pas/Pac sensor	chemotaxis [GO:0006935]; regulation of transcription, DNA-templated [GO:0006355]; signal transduction [GO:0007165]	protein histidine kinase activity [GO:0004673]; transmembrane signaling receptor activity [GO:0004888]
Dde_0704	-2.72429	1.28e-17	Peptide methionine sulfoxide reductase MsrB (EC 1.8.4.12) (Peptide-methionine (R)-S-oxide reductase)	protein repair [GO:0030091]; response to oxidative stress [GO:0006979]	peptide-methionine (R)-S-oxide reductase activity [GO:0033743]
Dde_0706	-2.33635	1.69e-18	Formate dehydrogenase accessory protein	NA	NA
Dde_0707	-2.12258	6.87e-12	Formate dehydrogenase subunit FdhD	Mo-molybdopterin cofactor biosynthetic process [GO:0006777]	sulfurtransferase activity [GO:0016783]
Dde_0708	-2.61207	1.59e-14	Molybdenum cofactor guanylyltransferase (MoCo guanylyltransferase) (EC 2.7.7.77) (GTP:molybdopterin guanylyltransferase) (Mo-MPT guanylyltransferase) (Molybdopterin guanylyltransferase) (Molybdopterin-guanine dinucleotide synthase) (MGD synthase)	Mo-molybdopterin cofactor biosynthetic process [GO:0006777]	GTP binding [GO:0005525]; metal ion binding [GO:0046872]; molybdenum cofactor guanylyltransferase activity [GO:0061603]
Dde_0713	-3.05105	2.91e-25	Alkyl hydroperoxide reductase/ Thiol specific antioxidant/ Mal allergen	NA	antioxidant activity [GO:0016209]; oxidoreductase activity [GO:0016491]
Dde_0714	-0.870893	0.0270899	Transposase, putative	NA	NA
Dde_0715	-5.93287	6.8e-74	Uncharacterized protein	NA	NA
Dde_0717	-3.08236	2.69e-32	Formate dehydrogenase, alpha subunit (EC 1.7.99.4)	cellular respiration [GO:0045333]	4 iron, 4 sulfur cluster binding [GO:0051539]; electron transfer activity [GO:0009055]; formate dehydrogenase (cytochrome-c-553) activity [GO:0047111]; formate dehydrogenase (NAD+) activity [GO:0008863]; metal ion binding [GO:0046872]; molybdopterin cofactor binding [GO:0043546]; nitrate reductase activity [GO:0008940]
Dde_0718	-0.810355	0.0145943	Formate dehydrogenase, beta subunit, putative	NA	NA
Dde_0719	-1.49764	2.43e-06	Fe-S cluster domain protein	Mo-molybdopterin cofactor biosynthetic process [GO:0006777]	4 iron, 4 sulfur cluster binding [GO:0051539]; GTP binding [GO:0005525]; metal ion binding [GO:0046872]
Dde_0728	0.94465	0.000615154	Oligopeptide transporter OPT superfamily protein	NA	NA
Dde_0729	0.660965	0.0276155	Uncharacterized protein	NA	NA
Dde_0730	0.652836	0.00989096	Peptidase_M28 domain-containing protein	NA	metalloexopeptidase activity [GO:0008235]
Dde_0733	-0.886794	0.0139509	FtsX domain-containing protein	NA	NA
Dde_0734	1.02773	0.0213085	Polysaccharide deacetylase	carbohydrate metabolic process [GO:0005975]	hydrolase activity, acting on carbon-nitrogen (but not peptide) bonds [GO:0016810]
Dde_0743	-1.41595	3.91e-05	Uncharacterized protein	NA	NA
Dde_0749	-0.76751	0.017424	GntR domain protein	NA	DNA binding [GO:0003677]; DNA-binding transcription factor activity [GO:0003700]
Dde_0750	-1.07708	5.39e-05	(S)-2-hydroxy-acid oxidase (EC 1.1.3.15)	NA	FMN binding [GO:0010181]; long-chain-(S)-2-hydroxy-long-chain-acid oxidase activity [GO:0052853]; medium-chain-(S)-2-hydroxy-acid oxidase activity [GO:0052854]; very-long-chain-(S)-2-hydroxy-acid oxidase activity [GO:0052852]
Dde_0752	-1.28776	2.17e-05	Uncharacterized protein	NA	NA
Dde_0758	0.556217	0.0301038	Histidine kinase (EC 2.7.13.3)	NA	phosphorelay sensor kinase activity [GO:0000155]
Dde_0762	-2.62186	1.43e-23	Sulfite reductase, dissimilatory-type gamma subunit (EC 1.8.99.3)	NA	hydrogensulfite reductase activity [GO:0018551]
Dde_0765	-0.669913	0.0429987	CBS domain containing membrane protein	NA	NA
Dde_0770	-2.02631	1.54e-09	Uncharacterized protein	NA	NA
Dde_0772	-0.856043	0.00168627	Protein serine/threonine phosphatase with extracellular sensor	signal transduction [GO:0007165]	phosphatase activity [GO:0016791]
Dde_0773	-1.45384	1.4e-07	Import inner membrane translocase subunit Tim44	NA	NA
Dde_0774	-0.88403	0.0240243	Response regulator receiver protein	phosphorelay signal transduction system [GO:0000160]	NA
Dde_0781	0.559109	0.0187202	Helicase domain-containing protein	NA	ATP binding [GO:0005524]; helicase activity [GO:0004386]; nucleic acid binding [GO:0003676]
Dde_0788	0.594015	0.0236891	Tetratricopeptide TPR_1 repeat-containing protein	NA	NA
Dde_0789	1.32932	6.56e-05	5'-nucleotidase (EC 3.1.3.5)	nucleotide metabolic process [GO:0009117]	5'-nucleotidase activity [GO:0008253]; magnesium ion binding [GO:0000287]; nucleotide binding [GO:0000166]
Dde_0795	1.05554	0.0105807	Uncharacterized protein	NA	NA
Dde_0797	-0.637692	0.0314299	Cyclic dehypoxanthine futalosine synthase (Cyclic DHFL synthase) (EC 1.21.98.1) (Dehypoxanthine futalosine cyclase) (DHFL cyclase) (Menaquinone biosynthetic enzyme MqnC)	menaquinone biosynthetic process [GO:0009234]	4 iron, 4 sulfur cluster binding [GO:0051539]; iron ion binding [GO:0005506]; oxidoreductase activity, acting on X-H and Y-H to form an X-Y bond [GO:0046992]; transferase activity, transferring alkyl or aryl (other than methyl) groups [GO:0016765]
Dde_0798	-0.707669	0.0160968	Aminodeoxyfutalosine synthase (AFL synthase) (Aminofutalosine synthase) (EC 2.5.1.120) (Menaquinone biosynthetic enzyme MqnE)	menaquinone biosynthetic process [GO:0009234]	4 iron, 4 sulfur cluster binding [GO:0051539]; aminodeoxyfutalosine synthase activity [GO:0102573]; iron ion binding [GO:0005506]
Dde_0800	0.70667	0.0145165	4Fe-4S ferredoxin iron-sulfur binding domain-containing protein	NA	iron-sulfur cluster binding [GO:0051536]; metal ion binding [GO:0046872]
Dde_0801	-1.26326	0.000751059	Precorrin-4 C11-methyltransferase (EC 2.1.1.133)	cobalamin biosynthetic process [GO:0009236]; methylation [GO:0032259]	precorrin-4 C11-methyltransferase activity [GO:0046026]
Dde_0803	-1.22933	2.29e-05	Precorrin-6y C5,15-methyltransferase (Decarboxylating), CbiE subunit (EC 2.1.1.132)	cobalamin biosynthetic process [GO:0009236]	precorrin-6Y C5,15-methyltransferase (decarboxylating) activity [GO:0046025]; protein methyltransferase activity [GO:0008276]
Dde_0804	-0.901626	0.0177316	Cobalt-precorrin-5B C(1)-methyltransferase (EC 2.1.1.195) (Cobalt-precorrin-6A synthase)	cobalamin biosynthetic process [GO:0009236]; corrin biosynthetic process [GO:0046140]; methylation [GO:0032259]	cobalt-precorrin-5B C1-methyltransferase activity [GO:0043780]
Dde_0805	-1.37241	2.2e-08	Methylamine utilization protein MauE	methylamine metabolic process [GO:0030416]	NA
Dde_0807	-1.4928	6.09e-06	UPF0597 protein Dde_0807	NA	NA
Dde_0808	-1.30683	1.89e-05	Sodium:dicarboxylate symporter	NA	symporter activity [GO:0015293]
Dde_0809	-4.30556	1.17e-44	Endoribonuclease L-PSP	NA	NA
Dde_0811	0.679861	0.0103464	Peptidase M24	NA	manganese ion binding [GO:0030145]; metalloaminopeptidase activity [GO:0070006]
Dde_0814	-1.96881	0.00215896	Uncharacterized protein	NA	NA
Dde_0816	-3.53142	4.07e-19	Diguanylate cyclase	NA	NA
Dde_0818	-1.83984	2.01e-08	Type IV pilus assembly PilZ	NA	cyclic-di-GMP binding [GO:0035438]
Dde_0819	-1.42952	1.27e-06	Patatin	lipid metabolic process [GO:0006629]	NA
Dde_0822	0.487878	0.0497149	UBA/THIF-type NAD/FAD binding protein	NA	oxidoreductase activity [GO:0016491]; ubiquitin-like modifier activating enzyme activity [GO:0008641]
Dde_0825	-1.07604	0.000322527	Biotin/lipoyl attachment domain-containing protein	transmembrane transport [GO:0055085]	NA
Dde_0827	-0.619722	0.0221584	FtsX domain-containing protein	NA	NA
Dde_0828	-1.15065	1.46e-06	PEP-CTERM system TPR-repeat lipoprotein	NA	NA
Dde_0829	-1.88712	8.38e-11	Exopolysaccharide biosynthesis polyprenyl glycosylphosphotransferase	NA	transferase activity [GO:0016740]
Dde_0830	-1.55447	2.51e-10	Polysaccharide export protein, PEP-CTERM sytem-associated	NA	polysaccharide transmembrane transporter activity [GO:0015159]
Dde_0834	-1.11063	3.54e-05	PEP-CTERM system associated protein	NA	NA
Dde_0836	0.635435	0.0218353	CapK related-protein	NA	NA
Dde_0837	0.834757	0.0483145	Glycosyl transferase family 2	NA	transferase activity [GO:0016740]
Dde_0838	0.597182	0.0350705	Glycosyl transferase group 1	NA	transferase activity, transferring glycosyl groups [GO:0016757]
Dde_0843	0.748939	0.00571533	Glycosyl transferase family 2	NA	transferase activity [GO:0016740]
Dde_0845	0.686505	0.0172517	O-antigen polymerase	NA	NA
Dde_0850	0.815166	0.00658061	Two component, sigma54 specific, transcriptional regulator, Fis family	phosphorelay signal transduction system [GO:0000160]; regulation of transcription, DNA-templated [GO:0006355]	ATP binding [GO:0005524]; sequence-specific DNA binding [GO:0043565]; transcription factor binding [GO:0008134]
Dde_0851	0.783911	0.00559973	Teichoic-acid-transporting ATPase (EC 3.6.3.40)	NA	ATP binding [GO:0005524]; hydrolase activity [GO:0016787]
Dde_0865	0.589863	0.00935258	Metal dependent phosphohydrolase	defense response to virus [GO:0051607]	ATP binding [GO:0005524]; helicase activity [GO:0004386]; metal ion binding [GO:0046872]; nuclease activity [GO:0004518]
Dde_0867	-1.41522	6.8e-08	Diguanylate cyclase with PAS/PAC sensor	NA	NA
Dde_0871	-0.707675	0.0336768	Molybdenum-pterin binding protein	molybdate ion transport [GO:0015689]	NA
Dde_0872	0.629228	0.037192	Membrane bound O-acyl transferase MBOAT family protein	alginic acid biosynthetic process [GO:0042121]	transferase activity, transferring acyl groups [GO:0016746]
Dde_0876	-0.523453	0.0315641	Uncharacterized protein family UPF0324	NA	NA
Dde_0877	1.11835	0.000158088	Uncharacterized protein	NA	NA
Dde_0878	0.655273	0.00443211	Histidine kinase (EC 2.7.13.3)	NA	phosphorelay sensor kinase activity [GO:0000155]
Dde_0881	0.926088	0.00697214	Glycosyl transferase group 1	NA	transferase activity, transferring glycosyl groups [GO:0016757]
Dde_0882	-2.96885	1.41e-17	Superoxide dismutase (EC 1.15.1.1)	NA	metal ion binding [GO:0046872]; superoxide dismutase activity [GO:0004784]
Dde_0885	-1.4036	0.000278842	Uncharacterized protein	NA	NA
Dde_0890	0.816795	0.000838899	Uncharacterized protein	NA	NA
Dde_0891	0.639729	0.0149255	Uncharacterized protein	NA	NA
Dde_0892	0.740564	0.00195258	Uncharacterized protein	NA	NA
Dde_0896	0.711794	0.0123224	Resolvase domain-containing protein	NA	DNA binding [GO:0003677]; recombinase activity [GO:0000150]
Dde_0899	0.850064	0.00314332	Uncharacterized protein	NA	NA
Dde_0900	0.861544	0.000842845	RNA polymerase sigma factor, sigma-70 family	DNA-templated transcription, initiation [GO:0006352]	DNA-binding transcription factor activity [GO:0003700]
Dde_0901	0.746472	0.0467312	Uncharacterized protein	NA	NA
Dde_0902	0.548559	0.0312056	PDDEXK_1 domain-containing protein	NA	NA
Dde_0903	0.698841	0.0101328	Uncharacterized protein	NA	NA
Dde_0904	0.560759	0.0248245	Uncharacterized protein	NA	NA
Dde_0905	0.666284	0.0323292	ERCC4 domain protein	NA	DNA binding [GO:0003677]; nuclease activity [GO:0004518]
Dde_0906	0.732491	0.00296373	UvrD/REP helicase	NA	helicase activity [GO:0004386]
Dde_0908	0.747038	0.00262158	Filamentation induced by cAMP protein Fic	NA	NA
Dde_0921	1.54395	0.00248015	Uncharacterized protein	NA	NA
Dde_0922	0.57677	0.0120011	Site-specific DNA-methyltransferase (Adenine-specific) (EC 2.1.1.72)	NA	nucleic acid binding [GO:0003676]; site-specific DNA-methyltransferase (adenine-specific) activity [GO:0009007]
Dde_0925	1.67687	0.00711641	Uncharacterized protein	NA	NA
Dde_0928	1.02271	0.0253089	Uncharacterized protein	NA	NA
Dde_0929	0.959143	0.00183109	Uncharacterized protein	NA	NA
Dde_0930	1.69872	0.00140547	Uncharacterized protein	NA	NA
Dde_0959	2.04146	0.00068322	AIG2 family protein	NA	NA
Dde_0960	0.745196	0.00346198	Regulatory protein TetR	NA	DNA binding [GO:0003677]
Dde_0970	-1.62427	7.23e-11	Filamentation induced by cAMP protein Fic	NA	ATP binding [GO:0005524]
Dde_0971	-1.68098	2.6e-06	Uncharacterized protein	NA	NA
Dde_0975	0.903078	0.00089463	Pseudouridine synthase	pseudouridine synthesis [GO:0001522]	pseudouridine synthase activity [GO:0009982]; RNA binding [GO:0003723]
Dde_0977	-1.09858	4.28e-05	Two component transcriptional regulator, LuxR family	phosphorelay signal transduction system [GO:0000160]; regulation of transcription, DNA-templated [GO:0006355]	DNA binding [GO:0003677]
Dde_0978	-0.758585	0.0008232	Ribonuclease Y (RNase Y) (EC 3.1.-.-)	mRNA catabolic process [GO:0006402]	endoribonuclease activity [GO:0004521]; RNA binding [GO:0003723]
Dde_0979	-1.736	4.45e-09	Uncharacterized protein	NA	NA
Dde_0980	-1.78151	7.96e-10	Uncharacterized protein	cell septum assembly [GO:0090529]; FtsZ-dependent cytokinesis [GO:0043093]	NA
Dde_0981	-1.09357	0.000120713	Bifunctional protein GlmU [Includes: UDP-N-acetylglucosamine pyrophosphorylase (EC 2.7.7.23) (N-acetylglucosamine-1-phosphate uridyltransferase); Glucosamine-1-phosphate N-acetyltransferase (EC 2.3.1.157)]	cell morphogenesis [GO:0000902]; cell wall organization [GO:0071555]; lipid A biosynthetic process [GO:0009245]; peptidoglycan biosynthetic process [GO:0009252]; regulation of cell shape [GO:0008360]; UDP-N-acetylglucosamine biosynthetic process [GO:0006048]	glucosamine-1-phosphate N-acetyltransferase activity [GO:0019134]; magnesium ion binding [GO:0000287]; UDP-N-acetylglucosamine diphosphorylase activity [GO:0003977]
Dde_0985	1.61464	0.0352573	ATP synthase subunit beta (EC 7.1.2.2) (ATP synthase F1 sector subunit beta) (F-ATPase subunit beta)	NA	ATP binding [GO:0005524]; proton-transporting ATPase activity, rotational mechanism [GO:0046961]; proton-transporting ATP synthase activity, rotational mechanism [GO:0046933]
Dde_0988	-1.0194	0.00780351	ATP synthase subunit delta (ATP synthase F(1) sector subunit delta) (F-type ATPase subunit delta) (F-ATPase subunit delta)	NA	proton-transporting ATP synthase activity, rotational mechanism [GO:0046933]
Dde_0998	-1.47768	0.00758462	Methylated-DNA--[protein]-cysteine S-methyltransferase (EC 2.1.1.63)	DNA repair [GO:0006281]; methylation [GO:0032259]	methylated-DNA-[protein]-cysteine S-methyltransferase activity [GO:0003908]
Dde_1002	-2.41087	0.000374791	Peptide methionine sulfoxide reductase MsrA (Protein-methionine-S-oxide reductase) (EC 1.8.4.11) (Peptide-methionine (S)-S-oxide reductase) (Peptide Met(O) reductase)	cellular protein modification process [GO:0006464]	L-methionine:thioredoxin-disulfide S-oxidoreductase activity [GO:0033744]; peptide-methionine (S)-S-oxide reductase activity [GO:0008113]
Dde_1003	-1.59827	4.16e-06	Peptide methionine sulfoxide reductase MsrB (EC 1.8.4.12) (Peptide-methionine (R)-S-oxide reductase)	protein repair [GO:0030091]; response to oxidative stress [GO:0006979]	peptide-methionine (R)-S-oxide reductase activity [GO:0033743]
Dde_1005	-2.68576	7.78e-12	Uncharacterized protein	NA	NA
Dde_1006	-1.50674	1.84e-07	Enoyl-[acyl-carrier-protein] reductase [NADH] (EC 1.3.1.9)	fatty acid biosynthetic process [GO:0006633]	enoyl-[acyl-carrier-protein] reductase (NADH) activity [GO:0004318]; enoyl-[acyl-carrier-protein] reductase activity [GO:0016631]
Dde_1007	0.685251	0.00503741	Phosphoribosylaminoimidazole-succinocarboxamide synthase (EC 6.3.2.6) (SAICAR synthetase)	'de novo' IMP biosynthetic process [GO:0006189]	ATP binding [GO:0005524]; phosphoribosylaminoimidazolesuccinocarboxamide synthase activity [GO:0004639]
Dde_1008	0.966761	0.0188893	Histidinol dehydrogenase (HDH) (EC 1.1.1.23)	histidine biosynthetic process [GO:0000105]	histidinol dehydrogenase activity [GO:0004399]; NAD binding [GO:0051287]; zinc ion binding [GO:0008270]
Dde_1010	-4.88387	2.64e-93	Uncharacterized protein	NA	NA
Dde_1016	0.71114	0.00487496	Two component, sigma54 specific, transcriptional regulator, Fis family	phosphorelay signal transduction system [GO:0000160]; regulation of transcription, DNA-templated [GO:0006355]	ATP binding [GO:0005524]; sequence-specific DNA binding [GO:0043565]; transcription factor binding [GO:0008134]
Dde_1017	-1.34709	9.56e-06	Uncharacterized protein	NA	NA
Dde_1018	-1.95447	1.73e-12	Response regulator receiver protein	phosphorelay signal transduction system [GO:0000160]	NA
Dde_1023	-2.61299	4.3e-19	Chaperone protein DnaK (HSP70) (Heat shock 70 kDa protein) (Heat shock protein 70)	protein folding [GO:0006457]	ATPase activity [GO:0016887]; ATP binding [GO:0005524]; unfolded protein binding [GO:0051082]
Dde_1024	-0.632473	0.0322655	SnoaL-like domain-containing protein	NA	NA
Dde_1027	-0.851239	0.0493196	Alkyl hydroperoxide reductase/ Thiol specific antioxidant/ Mal allergen	NA	antioxidant activity [GO:0016209]; oxidoreductase activity [GO:0016491]
Dde_1028	-1.51699	1.2e-08	AsmA family protein	NA	NA
Dde_1029	-1.07068	0.00132661	Type IV pilus assembly PilZ	NA	cyclic-di-GMP binding [GO:0035438]
Dde_1032	-3.69534	2.68e-53	Pyruvate kinase (EC 2.7.1.40)	NA	ATP binding [GO:0005524]; kinase activity [GO:0016301]; magnesium ion binding [GO:0000287]; potassium ion binding [GO:0030955]; pyruvate kinase activity [GO:0004743]
Dde_1033	-1.68166	1.09e-09	Transcriptional regulator MraZ	NA	DNA binding [GO:0003677]; DNA-binding transcription factor activity [GO:0003700]
Dde_1034	-0.756422	0.00477418	Ribosomal RNA small subunit methyltransferase H (EC 2.1.1.199) (16S rRNA m(4)C1402 methyltransferase) (rRNA (cytosine-N(4)-)-methyltransferase RsmH)	rRNA base methylation [GO:0070475]	rRNA (cytosine-N4-)-methyltransferase activity [GO:0071424]
Dde_1035	-2.40895	1.57e-12	Uncharacterized protein	NA	NA
Dde_1036	-0.733723	0.00399136	Peptidoglycan glycosyltransferase (EC 2.4.1.129)	NA	penicillin binding [GO:0008658]; peptidoglycan glycosyltransferase activity [GO:0008955]
Dde_1041	0.697038	0.0318851	Cell wall polymerase (EC 2.4.1.129) (Peptidoglycan polymerase)	cell division [GO:0051301]; peptidoglycan biosynthetic process [GO:0009252]	peptidoglycan glycosyltransferase activity [GO:0008955]
Dde_1042	0.699059	0.00978094	UDP-N-acetylglucosamine--N-acetylmuramyl-(pentapeptide) pyrophosphoryl-undecaprenol N-acetylglucosamine transferase (EC 2.4.1.227) (Undecaprenyl-PP-MurNAc-pentapeptide-UDPGlcNAc GlcNAc transferase)	carbohydrate metabolic process [GO:0005975]; cell cycle [GO:0007049]; cell division [GO:0051301]; cell wall organization [GO:0071555]; lipid glycosylation [GO:0030259]; peptidoglycan biosynthetic process [GO:0009252]; regulation of cell shape [GO:0008360]	UDP-N-acetyl-D-glucosamine:N-acetylmuramoyl-L-alanyl-D-glutamyl-meso-2,6-diaminopimelyl-D-alanyl-D-alanine-diphosphoundecaprenol 4-beta-N-acetylglucosaminlytransferase activity [GO:0051991]; undecaprenyldiphospho-muramoylpentapeptide beta-N-acetylglucosaminyltransferase activity [GO:0050511]
Dde_1045	-0.542779	0.0391616	Polypeptide-transport-associated domain protein FtsQ-type	cell septum assembly [GO:0090529]	NA
Dde_1046	-1.65681	0.0307947	Cell division protein FtsA	FtsZ-dependent cytokinesis [GO:0043093]	NA
Dde_1051	-1.87526	1.51e-07	Protease HtpX homolog (EC 3.4.24.-)	NA	metalloendopeptidase activity [GO:0004222]; zinc ion binding [GO:0008270]
Dde_1054	0.791313	0.0325018	N-(5'-phosphoribosyl)anthranilate isomerase (PRAI) (EC 5.3.1.24)	tryptophan biosynthetic process [GO:0000162]	phosphoribosylanthranilate isomerase activity [GO:0004640]
Dde_1055	1.09203	0.00267697	ABC transporter related protein	NA	ATPase-coupled transmembrane transporter activity [GO:0042626]; ATP binding [GO:0005524]
Dde_1058	-1.06371	0.00145034	Late competence development protein ComFB	NA	NA
Dde_1059	0.765752	0.00935372	PhoH family protein	NA	ATP binding [GO:0005524]
Dde_1065	0.671203	0.00815947	Uncharacterized protein	NA	NA
Dde_1066	0.9454	0.0310064	DUF4376 domain-containing protein	NA	NA
Dde_1067	-0.82301	0.0214782	Uncharacterized protein	NA	NA
Dde_1070	-1.99566	1.56e-14	Probable transaldolase (EC 2.2.1.2)	carbohydrate metabolic process [GO:0005975]; pentose-phosphate shunt [GO:0006098]	aldehyde-lyase activity [GO:0016832]; sedoheptulose-7-phosphate:D-glyceraldehyde-3-phosphate glyceronetransferase activity [GO:0004801]
Dde_1071	-0.514124	0.0462883	Histidine kinase (EC 2.7.13.3)	NA	phosphorelay sensor kinase activity [GO:0000155]
Dde_1074	0.492139	0.0402675	L-lactate permease	NA	lactate transmembrane transporter activity [GO:0015129]
Dde_1076	-0.871124	0.00236212	Nitrate reductase (EC 1.7.99.4)	NA	iron-sulfur cluster binding [GO:0051536]; metal ion binding [GO:0046872]; molybdopterin cofactor binding [GO:0043546]; nitrate reductase activity [GO:0008940]
Dde_1082	-0.586031	0.0235626	Protein translocase subunit SecA (EC 7.4.2.8)	intracellular protein transmembrane transport [GO:0065002]; protein import [GO:0017038]; protein targeting [GO:0006605]	ATP binding [GO:0005524]; metal ion binding [GO:0046872]
Dde_1083	-1.19809	0.000277256	Uncharacterized protein	NA	NA
Dde_1095	-1.79156	1.95e-05	50S ribosomal protein L19	translation [GO:0006412]	structural constituent of ribosome [GO:0003735]
Dde_1098	-3.48597	2.95e-33	UPF0109 protein Dde_1098	NA	RNA binding [GO:0003723]
Dde_1099	-3.6761	3.98e-49	30S ribosomal protein S16	translation [GO:0006412]	structural constituent of ribosome [GO:0003735]
Dde_1109	-1.27928	1.22e-05	Adenylylsulfate reductase, beta subunit	NA	iron-sulfur cluster binding [GO:0051536]; metal ion binding [GO:0046872]
Dde_1115	0.887362	0.00548898	Uncharacterized protein	NA	NA
Dde_1124	0.789176	0.00342273	Aromatic-L-amino-acid decarboxylase (EC 4.1.1.28)	cellular amino acid metabolic process [GO:0006520]	aromatic-L-amino-acid decarboxylase activity [GO:0004058]; pyridoxal phosphate binding [GO:0030170]
Dde_1125	0.951429	0.00647716	Phosphatidate cytidylyltransferase (EC 2.7.7.41)	CDP-diacylglycerol biosynthetic process [GO:0016024]	phosphatidate cytidylyltransferase activity [GO:0004605]
Dde_1130	-0.742777	0.0134035	Glycosyl transferase family 2	NA	transferase activity [GO:0016740]
Dde_1133	-0.677147	0.0233558	30S ribosomal protein S2	translation [GO:0006412]	structural constituent of ribosome [GO:0003735]
Dde_1135	-0.628676	0.00846111	Asparagine synthase	asparagine biosynthetic process [GO:0006529]	asparagine synthase (glutamine-hydrolyzing) activity [GO:0004066]
Dde_1143	-1.88174	1.08e-08	Uncharacterized protein	NA	NA
Dde_1145	-2.02152	8.95e-12	Uncharacterized protein	NA	NA
Dde_1149	-0.941719	0.0195073	TSCPD domain-containing protein	NA	NA
Dde_1150	-2.3708	2.65e-20	17 kDa surface antigen	NA	NA
Dde_1151	-0.971709	0.00218119	Metal dependent phosphohydrolase	NA	hydrolase activity [GO:0016787]
Dde_1154	0.819289	0.0467944	Uncharacterized protein	NA	NA
Dde_1157	-1.04351	0.0353569	Uncharacterized protein	NA	NA
Dde_1158	1.00664	0.0146706	Putative phage repressor	NA	DNA binding [GO:0003677]
Dde_1164	-0.868319	0.00116646	Alcohol dehydrogenase (EC 1.1.1.1)	NA	alcohol dehydrogenase (NAD+) activity [GO:0004022]; metal ion binding [GO:0046872]
Dde_1169	-2.74685	6.73e-29	Intracellular protease, PfpI family	NA	peptidase activity [GO:0008233]
Dde_1171	0.655152	0.00587462	Diguanylate cyclase	NA	NA
Dde_1172	0.614904	0.0373332	ATP-dependent helicase HrpB	NA	ATP binding [GO:0005524]; helicase activity [GO:0004386]; nucleic acid binding [GO:0003676]
Dde_1173	-2.98779	5.59e-19	META domain-containing protein	NA	NA
Dde_1174	-0.630542	0.0135112	Malate synthase G (EC 2.3.3.9)	glyoxylate cycle [GO:0006097]; tricarboxylic acid cycle [GO:0006099]	malate synthase activity [GO:0004474]; metal ion binding [GO:0046872]
Dde_1175	-3.5002	4.15e-23	RNP-1 like RNA-binding protein	NA	nucleic acid binding [GO:0003676]
Dde_1177	-1.4199	1.34e-05	Dipeptide epimerase (EC 5.1.1.-)	NA	metal ion binding [GO:0046872]; racemase and epimerase activity, acting on amino acids and derivatives [GO:0016855]
Dde_1178	-4.2404	2.21e-52	Dihydroxyacetone kinase, DhaK subunit (EC 2.7.1.29)	glycerol metabolic process [GO:0006071]	glycerone kinase activity [GO:0004371]
Dde_1179	-2.26166	6.22e-17	Dihydroxyacetone kinase, L subunit	glycerol metabolic process [GO:0006071]	glycerone kinase activity [GO:0004371]
Dde_1180	-0.974018	4.77e-05	Phosphoenolpyruvate-protein phosphotransferase (EC 2.7.3.9)	phosphoenolpyruvate-dependent sugar phosphotransferase system [GO:0009401]	metal ion binding [GO:0046872]; phosphoenolpyruvate-glycerone phosphotransferase activity [GO:0047324]; phosphoenolpyruvate-protein phosphotransferase activity [GO:0008965]
Dde_1181	0.729807	0.0109416	Oligopeptide/dipeptide ABC transporter, ATPase subunit (EC 3.6.3.24)	peptide transport [GO:0015833]	ATPase-coupled transmembrane transporter activity [GO:0042626]; ATP binding [GO:0005524]; hydrolase activity [GO:0016787]
Dde_1185	-0.727622	0.00284307	ABC-type transporter, periplasmic subunit	transmembrane transport [GO:0055085]	NA
Dde_1186	-1.32179	7.04e-07	Peptidase M20	NA	hydrolase activity [GO:0016787]
Dde_1189	-1.80322	3.21e-12	Nickel transport complex protein, NikM subunit, transmembrane	NA	iron ion binding [GO:0005506]; oxidoreductase activity, acting on single donors with incorporation of molecular oxygen, incorporation of two atoms of oxygen [GO:0016702]
Dde_1193	0.883582	0.0172931	Component of nickel ABC transport system	NA	ATPase-coupled transmembrane transporter activity [GO:0042626]; ATP binding [GO:0005524]
Dde_1194	0.592246	0.0395668	ABC-type transporter, periplasmic subunit family 3	NA	NA
Dde_1196	0.769963	0.0310931	CheC domain protein	chemotaxis [GO:0006935]	NA
Dde_1201	0.660867	0.0152209	Sulfatase	NA	sulfuric ester hydrolase activity [GO:0008484]
Dde_1202	0.880855	0.0160656	Thioredoxin domain-containing protein	NA	NA
Dde_1203	0.941086	0.00501839	Thioredoxin-disulfide reductase (EC 1.8.1.9)	NA	thioredoxin-disulfide reductase activity [GO:0004791]
Dde_1204	0.808962	0.00215972	Sodium/sulphate symporter	NA	transmembrane transporter activity [GO:0022857]
Dde_1205	0.717033	0.0167014	Uncharacterized protein	NA	NA
Dde_1207	-0.998902	0.00475353	Heterodisulfide reductase, C subunit	NA	iron-sulfur cluster binding [GO:0051536]; metal ion binding [GO:0046872]
Dde_1208	-0.906053	0.00454893	CoB--CoM heterodisulfide reductase (EC 1.8.98.1)	NA	CoB--CoM heterodisulfide reductase activity [GO:0051912]
Dde_1264	1.82329	0.00686643	PAS modulated sigma54 specific transcriptional regulator, Fis family	regulation of transcription, DNA-templated [GO:0006355]	ATP binding [GO:0005524]; sequence-specific DNA binding [GO:0043565]; transcription factor binding [GO:0008134]
Dde_1265	-3.70609	6.47e-48	Endoribonuclease L-PSP	NA	NA
Dde_1266	-2.92992	1.84e-31	Diaminopropionate ammonia-lyase (EC 4.3.1.15)	NA	diaminopropionate ammonia-lyase activity [GO:0008838]; pyridoxal phosphate binding [GO:0030170]
Dde_1267	-1.71547	2.35e-11	Peptidase M20	NA	hydrolase activity [GO:0016787]
Dde_1268	-3.65537	8.42e-45	Na+/solute symporter	NA	transmembrane transporter activity [GO:0022857]
Dde_1269	-0.959441	0.00304899	N-acyl-D-amino-acid deacylase (EC 3.5.1.81)	NA	N-acyl-D-amino-acid deacylase activity [GO:0047420]
Dde_1285	0.997361	0.0265804	Response regulator receiver protein	phosphorelay signal transduction system [GO:0000160]	NA
Dde_1288	0.716098	0.00716065	Tetratricopeptide TPR_1 repeat-containing protein	NA	NA
Dde_1305	-0.976381	7.06e-05	Peptidase M24	NA	hydrolase activity [GO:0016787]
Dde_1309	-1.36456	8.27e-07	Tetratricopeptide TPR_2 repeat protein	NA	NA
Dde_1310	-0.91195	0.000713462	AMIN domain-containing protein	NA	NA
Dde_1312	-1.56648	1.62e-06	Heavy metal transport/detoxification protein	NA	metal ion binding [GO:0046872]
Dde_1313	-2.16408	0.00407502	Copper-translocating P-type ATPase (EC 3.6.3.4)	copper ion transport [GO:0006825]	ATPase-coupled cation transmembrane transporter activity [GO:0019829]; ATP binding [GO:0005524]; copper ion binding [GO:0005507]; hydrolase activity [GO:0016787]
Dde_1318	0.572849	0.0231162	DNA topoisomerase (EC 5.6.2.1)	DNA topological change [GO:0006265]	DNA binding [GO:0003677]; DNA topoisomerase type I (single strand cut, ATP-independent) activity [GO:0003917]
Dde_1320	-3.31415	2.8e-35	Rubrerythrin	NA	iron ion binding [GO:0005506]; oxidoreductase activity [GO:0016491]
Dde_1323	0.644651	0.00650811	Carboxylyase-related protein	NA	carboxy-lyase activity [GO:0016831]
Dde_1324	-2.55418	1.67e-18	6-phosphogluconolactonase (6PGL) (EC 3.1.1.31)	carbohydrate metabolic process [GO:0005975]; pentose-phosphate shunt [GO:0006098]	6-phosphogluconolactonase activity [GO:0017057]
Dde_1331	-1.5547	4.27e-08	Beta-lactamase domain protein	NA	NA
Dde_1333	0.694685	0.0213758	Uncharacterized protein	NA	NA
Dde_1335	0.94271	0.000849935	Uncharacterized protein	NA	NA
Dde_1337	0.675092	0.0120146	Na+/solute symporter	NA	transmembrane transporter activity [GO:0022857]
Dde_1339	0.808197	0.0206075	Phosphonate-transporting ATPase (EC 3.6.3.28)	NA	ATPase-coupled transmembrane transporter activity [GO:0042626]; ATP binding [GO:0005524]; hydrolase activity [GO:0016787]
Dde_1341	-0.668444	0.0268217	GCN5-related N-acetyltransferase	NA	N-acetyltransferase activity [GO:0008080]
Dde_1343	-1.26004	0.000404695	Heat shock protein Hsp20	NA	NA
Dde_1344	-2.1385	5e-09	Heat shock protein Hsp20	NA	NA
Dde_1346	-0.825754	0.000974488	Uncharacterized protein	NA	NA
Dde_1347	-1.11262	0.000111958	Uncharacterized protein	NA	NA
Dde_1349	-0.805601	0.000988582	Uncharacterized protein	NA	NA
Dde_1355	-2.43039	3.14e-10	Rhodanese-like protein	NA	NA
Dde_1357	-1.78747	2.55e-06	Uncharacterized protein family UPF0310	NA	NA
Dde_1362	-1.25371	0.00172915	Calcium-binding EF-hand-containing protein	NA	calcium ion binding [GO:0005509]
Dde_1366	0.784054	0.0108358	Lipoprotein releasing system, transmembrane protein, LolC/E family	lipoprotein transport [GO:0042953]	NA
Dde_1378	-1.63177	3.27e-07	Hydroxyethylthiazole kinase (EC 2.7.1.50) (4-methyl-5-beta-hydroxyethylthiazole kinase) (TH kinase) (Thz kinase)	thiamine biosynthetic process [GO:0009228]; thiamine diphosphate biosynthetic process [GO:0009229]	ATP binding [GO:0005524]; hydroxyethylthiazole kinase activity [GO:0004417]; magnesium ion binding [GO:0000287]
Dde_1379	-1.43711	3.61e-06	Thiamine-phosphate synthase (TP synthase) (TPS) (EC 2.5.1.3) (Thiamine-phosphate pyrophosphorylase) (TMP pyrophosphorylase) (TMP-PPase)	thiamine biosynthetic process [GO:0009228]; thiamine diphosphate biosynthetic process [GO:0009229]	magnesium ion binding [GO:0000287]; thiamine-phosphate diphosphorylase activity [GO:0004789]
Dde_1380	-1.53547	2.44e-05	Dinitrogenase iron-molybdenum cofactor biosynthesis protein	nitrogen fixation [GO:0009399]	NA
Dde_1381	-1.13432	1.35e-05	Oxidoreductase FAD/NAD(P)-binding domain protein	NA	oxidoreductase activity [GO:0016491]
Dde_1384	-2.71108	2.06e-10	Uncharacterized protein	NA	NA
Dde_1388	-1.32059	1.32e-06	Lysine exporter protein (LYSE/YGGA)	amino acid transport [GO:0006865]	NA
Dde_1389	-1.80201	2.67e-08	Uncharacterized protein	NA	NA
Dde_1390	-1.11679	5.46e-05	Molybdenum cofactor synthesis domain protein	NA	NA
Dde_1393	-0.913332	0.0103851	Uncharacterized protein	NA	NA
Dde_1394	-1.49907	1.46e-06	Uncharacterized protein	NA	NA
Dde_1401	1.0327	0.00605444	Histidinol-phosphate transaminase (EC 2.6.1.9)	biosynthetic process [GO:0009058]	histidinol-phosphate transaminase activity [GO:0004400]; pyridoxal phosphate binding [GO:0030170]
Dde_1402	0.918998	0.0367816	Glycosyl transferase group 1	NA	transferase activity [GO:0016740]
Dde_1405	-0.558962	0.039469	Two component, sigma54 specific, transcriptional regulator, Fis family	phosphorelay signal transduction system [GO:0000160]; regulation of transcription, DNA-templated [GO:0006355]	ATP binding [GO:0005524]; sequence-specific DNA binding [GO:0043565]; transcription factor binding [GO:0008134]
Dde_1408	-1.41346	5.1e-07	Uncharacterized protein	NA	NA
Dde_1412	-1.86562	0.000281231	30S ribosomal protein S6	translation [GO:0006412]	rRNA binding [GO:0019843]; structural constituent of ribosome [GO:0003735]
Dde_1415	-2.26281	1.53e-19	Type I secretion outer membrane protein, TolC family	NA	efflux transmembrane transporter activity [GO:0015562]
Dde_1418	0.743277	0.00565051	Type I secretion system ATPase (EC 3.6.3.43)	NA	ATPase-coupled transmembrane transporter activity [GO:0042626]; ATP binding [GO:0005524]; peptidase activity [GO:0008233]
Dde_1422	0.782182	0.0134982	Methylenetetrahydrofolate--tRNA-(uracil-5-)-methyltransferase TrmFO (EC 2.1.1.74) (Folate-dependent tRNA (uracil-5-)-methyltransferase) (Folate-dependent tRNA(M-5-U54)-methyltransferase)	NA	5,10-methylenetetrahydrofolate-dependent tRNA (m5U54) methyltransferase activity [GO:0030698]; flavin adenine dinucleotide binding [GO:0050660]; methylenetetrahydrofolate-tRNA-(uracil-5-)-methyltransferase (FADH2-oxidizing) activity [GO:0047151]
Dde_1424	-2.11793	8.79e-16	Glycogen phosphorylase (EC 2.4.1.1)	carbohydrate metabolic process [GO:0005975]	glycogen phosphorylase activity [GO:0008184]; linear malto-oligosaccharide phosphorylase activity [GO:0102250]; pyridoxal phosphate binding [GO:0030170]; SHG alpha-glucan phosphorylase activity [GO:0102499]
Dde_1428	1.33045	0.00025419	Phosphate-transporting ATPase (EC 3.6.3.27)	NA	ABC-type amino acid transporter activity [GO:0015424]; ATPase-coupled transmembrane transporter activity [GO:0042626]; ATP binding [GO:0005524]; hydrolase activity [GO:0016787]
Dde_1429	1.07868	0.00587481	ABC-type transporter, periplasmic subunit family 3	NA	ligand-gated ion channel activity [GO:0015276]
Dde_1432	-0.780599	0.00594458	Ribosomal protein L11 methyltransferase (L11 Mtase) (EC 2.1.1.-)	NA	protein methyltransferase activity [GO:0008276]
Dde_1435	-1.36582	1.76e-05	HhH-GPD family protein	base-excision repair [GO:0006284]	catalytic activity [GO:0003824]
Dde_1436	-0.454195	0.0474805	Peptidase M23	NA	NA
Dde_1443	1.21303	0.000684426	Uncharacterized protein	NA	NA
Dde_1444	0.857184	0.00230628	SufBD protein	iron-sulfur cluster assembly [GO:0016226]	NA
Dde_1448	-1.60835	2.54e-08	Uracil phosphoribosyltransferase (EC 2.4.2.9) (UMP pyrophosphorylase) (UPRTase)	nucleoside metabolic process [GO:0009116]; UMP salvage [GO:0044206]; uracil salvage [GO:0006223]	GTP binding [GO:0005525]; magnesium ion binding [GO:0000287]; uracil phosphoribosyltransferase activity [GO:0004845]
Dde_1450	-2.52124	3.44e-20	Uncharacterized protein	NA	NA
Dde_1453	0.632199	0.0305804	Histidinol-phosphate aminotransferase (EC 2.6.1.9) (Imidazole acetol-phosphate transaminase)	histidine biosynthetic process [GO:0000105]	histidinol-phosphate transaminase activity [GO:0004400]; pyridoxal phosphate binding [GO:0030170]
Dde_1454	-1.67162	7e-10	Universal stress protein	NA	NA
Dde_1455	-2.6069	8.59e-23	Uncharacterized protein	NA	NA
Dde_1457	-0.82798	0.00391123	Methyltransferase type 11	methylation [GO:0032259]	methyltransferase activity [GO:0008168]
Dde_1459	-0.665291	0.0287663	ABC-type transporter, periplasmic subunit family 3	NA	cytidine deaminase activity [GO:0004126]; zinc ion binding [GO:0008270]
Dde_1460	-1.09761	0.000158226	Type IV pilus assembly PilZ	NA	cyclic-di-GMP binding [GO:0035438]
Dde_1461	-0.799314	0.00166831	Glucokinase (EC 2.7.1.2)	glycolytic process [GO:0006096]	ATP binding [GO:0005524]; glucokinase activity [GO:0004340]; glucose binding [GO:0005536]
Dde_1466	-0.924604	0.0425135	Putative lipoprotein	NA	NA
Dde_1469	-2.49607	1.67e-10	Sec-independent protein translocase protein TatB	protein transport by the Tat complex [GO:0043953]	protein transmembrane transporter activity [GO:0008320]
Dde_1470	-0.593808	0.0230823	GMP synthase [glutamine-hydrolyzing] (EC 6.3.5.2) (GMP synthetase) (Glutamine amidotransferase)	glutamine metabolic process [GO:0006541]	ATP binding [GO:0005524]; GMP synthase (glutamine-hydrolyzing) activity [GO:0003922]; pyrophosphatase activity [GO:0016462]
Dde_1473	1.0895	0.002196	Tetratricopeptide TPR_2 repeat protein	NA	NA
Dde_1477	0.710813	0.0257797	Cytochrome c assembly protein	cytochrome complex assembly [GO:0017004]	heme binding [GO:0020037]; heme transmembrane transporter activity [GO:0015232]
Dde_1478	-2.47204	5.7e-18	Cytochrome c biogenesis protein CcmE	cytochrome complex assembly [GO:0017004]; protein-heme linkage [GO:0017003]	heme binding [GO:0020037]
Dde_1484	0.968671	0.00132142	tRNA (guanosine(18)-2'-O)-methyltransferase (EC 2.1.1.34) (tRNA [Gm18] methyltransferase)	tRNA guanine ribose methylation [GO:0002938]	tRNA (guanosine-2'-O-)-methyltransferase activity [GO:0009020]; tRNA (uracil-2'-O-)-methyltransferase activity [GO:0052665]; tRNA binding [GO:0000049]
Dde_1491	0.830702	0.0185674	Endonuclease III (EC 4.2.99.18) (DNA-(apurinic or apyrimidinic site) lyase)	base-excision repair [GO:0006284]	4 iron, 4 sulfur cluster binding [GO:0051539]; class I DNA-(apurinic or apyrimidinic site) endonuclease activity [GO:0140078]; DNA binding [GO:0003677]; DNA N-glycosylase activity [GO:0019104]; endonuclease activity [GO:0004519]; metal ion binding [GO:0046872]
Dde_1493	-0.706645	0.00683228	Response regulator receiver modulated CheW protein	chemotaxis [GO:0006935]; phosphorelay signal transduction system [GO:0000160]	NA
Dde_1497	-2.72112	6.58e-20	Uncharacterized protein	NA	NA
Dde_1498	-3.83545	7.19e-44	Pantothenate synthetase (PS) (EC 6.3.2.1) (Pantoate--beta-alanine ligase) (Pantoate-activating enzyme)	pantothenate biosynthetic process [GO:0015940]	ATP binding [GO:0005524]; pantoate-beta-alanine ligase activity [GO:0004592]
Dde_1500	-1.17212	1.81e-05	3-methyl-2-oxobutanoate hydroxymethyltransferase (EC 2.1.2.11) (Ketopantoate hydroxymethyltransferase) (KPHMT)	pantothenate biosynthetic process [GO:0015940]	3-methyl-2-oxobutanoate hydroxymethyltransferase activity [GO:0003864]; metal ion binding [GO:0046872]
Dde_1501	-1.66109	9.38e-09	Flagellin	bacterial-type flagellum-dependent cell motility [GO:0071973]	structural molecule activity [GO:0005198]
Dde_1506	0.806005	0.0186652	Xanthine-guanine phosphoribosyltransferase (XGPRT) (EC 2.4.2.-) (EC 2.4.2.22) (Xanthine phosphoribosyltransferase)	GMP salvage [GO:0032263]; XMP salvage [GO:0032265]	guanine phosphoribosyltransferase activity [GO:0052657]; hypoxanthine phosphoribosyltransferase activity [GO:0004422]; magnesium ion binding [GO:0000287]; xanthine phosphoribosyltransferase activity [GO:0000310]
Dde_1508	1.17576	0.00096407	ABC-type transporter, integral membrane subunit	NA	transmembrane transporter activity [GO:0022857]
Dde_1509	0.61562	0.0347822	ABC-type transporter, integral membrane subunit	NA	transmembrane transporter activity [GO:0022857]
Dde_1511	0.548345	0.0456196	Cation diffusion facilitator family transporter	NA	cation transmembrane transporter activity [GO:0008324]
Dde_1512	-1.14672	0.00128837	Regulatory protein, FmdB family	NA	NA
Dde_1513	-2.20624	1.05e-18	ATP-dependent zinc metalloprotease FtsH (EC 3.4.24.-)	protein catabolic process [GO:0030163]	ATP binding [GO:0005524]; ATP-dependent peptidase activity [GO:0004176]; metalloendopeptidase activity [GO:0004222]; zinc ion binding [GO:0008270]
Dde_1514	-1.11219	0.00328908	Dihydropteroate synthase (DHPS) (EC 2.5.1.15) (Dihydropteroate pyrophosphorylase)	folic acid biosynthetic process [GO:0046656]; tetrahydrofolate biosynthetic process [GO:0046654]	dihydropteroate synthase activity [GO:0004156]; metal ion binding [GO:0046872]
Dde_1515	-0.758438	0.00598166	Diadenylate cyclase (DAC) (EC 2.7.7.85) (Cyclic-di-AMP synthase) (c-di-AMP synthase)	cAMP biosynthetic process [GO:0006171]; second-messenger-mediated signaling [GO:0019932]	adenylate cyclase activity [GO:0004016]; ATP binding [GO:0005524]; nucleotidyltransferase activity [GO:0016779]
Dde_1516	0.725453	0.00408825	YbbR family protein	NA	NA
Dde_1521	-0.771793	0.0373145	Response regulator receiver protein	phosphorelay signal transduction system [GO:0000160]	NA
Dde_1529	0.871264	0.0429543	Cobalamin biosynthesis protein CobD	cobalamin biosynthetic process [GO:0009236]	ABC-type vitamin B12 transporter activity [GO:0015420]; threonine-phosphate decarboxylase activity [GO:0048472]
Dde_1533	0.808683	0.00344251	50S ribosomal subunit assembly factor BipA (EC 3.6.5.-) (GTP-binding protein BipA)	ribosomal large subunit assembly [GO:0000027]	GTPase activity [GO:0003924]; GTP binding [GO:0005525]; ribosome binding [GO:0043022]; rRNA binding [GO:0019843]; tRNA binding [GO:0000049]
Dde_1538	-1.22811	1.96e-05	MotA/TolQ/ExbB proton channel	protein transport [GO:0015031]	NA
Dde_1539	-0.885853	0.00145555	OmpA/MotB domain protein	NA	NA
Dde_1542	0.638095	0.00990392	Acetyl-coenzyme A carboxylase carboxyl transferase subunits beta/alpha (EC 2.1.3.15)	fatty acid biosynthetic process [GO:0006633]; malonyl-CoA biosynthetic process [GO:2001295]	acetyl-CoA carboxylase activity [GO:0003989]; ATP binding [GO:0005524]; transferase activity [GO:0016740]
Dde_1545	-1.81607	2.24e-09	Single-stranded DNA-binding protein (SSB)	DNA replication [GO:0006260]	single-stranded DNA binding [GO:0003697]
Dde_1546	0.737706	0.0326775	Transcriptional regulator, IclR family	regulation of transcription, DNA-templated [GO:0006355]	DNA binding [GO:0003677]
Dde_1547	-0.553312	0.0277889	Alanine racemase (EC 5.1.1.1)	D-alanine biosynthetic process [GO:0030632]	alanine racemase activity [GO:0008784]; pyridoxal phosphate binding [GO:0030170]
Dde_1551	0.789788	0.00282738	D-alanyl-D-alanine dipeptidase (D-Ala-D-Ala dipeptidase) (EC 3.4.13.22)	cell wall organization [GO:0071555]	dipeptidase activity [GO:0016805]; metallopeptidase activity [GO:0008237]; zinc ion binding [GO:0008270]
Dde_1553	-2.91208	6.46e-32	Alanine dehydrogenase (EC 1.4.1.1)	L-alanine catabolic process [GO:0042853]	alanine dehydrogenase activity [GO:0000286]; nucleotide binding [GO:0000166]
Dde_1554	-2.46919	4.77e-14	Thiamine biosynthesis protein ThiS	NA	NA
Dde_1555	-1.29827	1.06e-05	Thiazole synthase (EC 2.8.1.10)	thiamine diphosphate biosynthetic process [GO:0009229]	thiazole synthase activity [GO:1990107]
Dde_1560	0.974087	0.0102668	Regulatory protein MarR	NA	DNA-binding transcription factor activity [GO:0003700]
Dde_1563	0.644172	0.00921457	Acriflavin resistance protein	NA	transmembrane transporter activity [GO:0022857]
Dde_1569	0.525131	0.037451	(P)ppGpp synthetase I, SpoT/RelA (EC 2.7.6.5)	guanosine tetraphosphate metabolic process [GO:0015969]	GTP diphosphokinase activity [GO:0008728]
Dde_1571	-0.828451	0.00190383	Protein-glutamate methylesterase/protein-glutamine glutaminase 1 (EC 3.1.1.61) (EC 3.5.1.44)	chemotaxis [GO:0006935]; protein deamination [GO:0018277]; protein demethylation [GO:0006482]	phosphorelay response regulator activity [GO:0000156]; protein-glutamate methylesterase activity [GO:0008984]; protein-glutamine glutaminase activity [GO:0050568]
Dde_1572	-0.54547	0.0192578	PBS lyase heat domain protein repeat-containing protein	NA	lyase activity [GO:0016829]
Dde_1574	-1.88567	3.88e-10	Cobyrinic acid ac-diamide synthase	NA	NA
Dde_1575	-0.497728	0.0424127	CheW protein	chemotaxis [GO:0006935]; signal transduction [GO:0007165]	NA
Dde_1579	0.719825	0.0242884	Uncharacterized protein	NA	NA
Dde_1580	-2.55513	1.17e-12	Cell division coordinator CpoB	FtsZ-dependent cytokinesis [GO:0043093]	NA
Dde_1586	-1.96724	3.24e-13	2-nitropropane dioxygenase NPD	NA	dioxygenase activity [GO:0051213]; nitronate monooxygenase activity [GO:0018580]
Dde_1587	0.717505	0.0157767	PDDEXK_1 domain-containing protein	NA	NA
Dde_1588	0.68076	0.00919872	DNA helicase (EC 3.6.4.12)	NA	ATP binding [GO:0005524]; DNA binding [GO:0003677]; DNA helicase activity [GO:0003678]; hydrolase activity [GO:0016787]
Dde_1600	0.594895	0.0240627	TonB-dependent receptor	NA	NA
Dde_1601	0.529943	0.0245686	Xenobiotic-transporting ATPase (EC 3.6.3.44)	NA	ATPase-coupled transmembrane transporter activity [GO:0042626]; ATP binding [GO:0005524]; hydrolase activity [GO:0016787]
Dde_1602	0.713274	0.0141143	Xenobiotic-transporting ATPase (EC 3.6.3.44)	NA	ATPase-coupled transmembrane transporter activity [GO:0042626]; ATP binding [GO:0005524]; hydrolase activity [GO:0016787]
Dde_1603	0.662381	0.0165029	NAD_synthase domain-containing protein	NA	NA
Dde_1608	0.588016	0.00745089	Amino acid adenylation domain protein (EC 2.3.1.94) (EC 5.1.1.3)	fatty acid biosynthetic process [GO:0006633]	3-oxoacyl-[acyl-carrier-protein] synthase activity [GO:0004315]; erythronolide synthase activity [GO:0047879]; glutamate racemase activity [GO:0008881]; phosphopantetheine binding [GO:0031177]
Dde_1609	0.611251	0.00526962	Amino acid adenylation domain protein (EC 2.3.1.94) (EC 5.1.1.3)	fatty acid biosynthetic process [GO:0006633]	3-oxoacyl-[acyl-carrier-protein] synthase activity [GO:0004315]; erythronolide synthase activity [GO:0047879]; glutamate racemase activity [GO:0008881]; phosphopantetheine binding [GO:0031177]
Dde_1611	-4.35966	8.38e-10	Transcriptional regulator, AraC family	NA	DNA-binding transcription factor activity [GO:0003700]; sequence-specific DNA binding [GO:0043565]
Dde_1614	-3.14809	2.79e-24	Regulatory protein GntR HTH	NA	DNA binding [GO:0003677]; DNA-binding transcription factor activity [GO:0003700]
Dde_1615	-0.994816	0.000255387	Amino acid transporter, AAT family	NA	NA
Dde_1624	-0.602887	0.0488199	Phosphonate-transporting ATPase (EC 3.6.3.28)	NA	ATPase-coupled transmembrane transporter activity [GO:0042626]; ATP binding [GO:0005524]; hydrolase activity [GO:0016787]
Dde_1628	0.746102	0.00140142	Diguanylate cyclase/phosphodiesterase with CBS domains	NA	NA
Dde_1630	0.602409	0.0424528	Tetratricopeptide TPR_1 repeat-containing protein	NA	NA
Dde_1635	0.574938	0.0232727	Transcriptional regulator, NifA subfamily, Fis Family	regulation of transcription, DNA-templated [GO:0006355]	ATP binding [GO:0005524]; sequence-specific DNA binding [GO:0043565]; transcription factor binding [GO:0008134]
Dde_1636	0.836251	0.0349563	Uncharacterized protein	NA	NA
Dde_1644	0.780738	0.00459156	DegV family protein	glycerol metabolic process [GO:0006071]	glycerone kinase activity [GO:0004371]
Dde_1646	-0.782138	0.00106611	Intracellular protease, PfpI family	NA	peptidase activity [GO:0008233]
Dde_1650	0.542243	0.029429	Methyl-accepting chemotaxis sensory transducer with Pas/Pac sensor	regulation of transcription, DNA-templated [GO:0006355]; signal transduction [GO:0007165]	NA
Dde_1652	0.66948	0.00628138	7TM receptor with intracellular metal dependent phosphohydrolase	NA	hydrolase activity [GO:0016787]
Dde_1653	0.554836	0.0386226	PhoH family protein	NA	ATP binding [GO:0005524]
Dde_1654	-1.47531	1.19e-07	Uncharacterized protein	NA	NA
Dde_1657	0.690331	0.00565048	Threonine aldolase (EC 4.1.2.5)	cellular amino acid metabolic process [GO:0006520]	threonine aldolase activity [GO:0004793]
Dde_1659	-3.38678	2.27e-27	Chaperone DnaJ domain protein	protein folding [GO:0006457]	unfolded protein binding [GO:0051082]
Dde_1660	-2.46337	3.39e-12	Uncharacterized protein	NA	NA
Dde_1661	-2.83576	2.92e-25	Chaperone protein ClpB	protein refolding [GO:0042026]; response to heat [GO:0009408]	ATPase activity [GO:0016887]; ATP binding [GO:0005524]
Dde_1671	-2.24069	3.78e-08	Uncharacterized protein	NA	NA
Dde_1677	-2.65539	4.29e-17	Uncharacterized protein	NA	NA
Dde_1678	-2.32167	4.45e-13	Uncharacterized protein	NA	NA
Dde_1679	-0.852026	0.00687825	Uncharacterized protein	NA	NA
Dde_1680	0.488749	0.0452164	Thiamine biosynthesis protein ThiC	thiamine biosynthetic process [GO:0009228]	4 iron, 4 sulfur cluster binding [GO:0051539]; lyase activity [GO:0016829]; metal ion binding [GO:0046872]
Dde_1684	-1.64166	6.87e-12	Histidine kinase (EC 2.7.13.3)	NA	phosphorelay sensor kinase activity [GO:0000155]
Dde_1687	-0.893343	0.0231315	Uncharacterized protein	NA	NA
Dde_1689	-4.78296	3.67e-79	OmpA/MotB domain protein	NA	NA
Dde_1690	1.05026	0.000116602	Dihydrolipoyl dehydrogenase (EC 1.8.1.4)	cell redox homeostasis [GO:0045454]	dihydrolipoyl dehydrogenase activity [GO:0004148]; flavin adenine dinucleotide binding [GO:0050660]
Dde_1699	-1.11687	1.23e-06	Processing peptidase (EC 3.4.24.64)	NA	metal ion binding [GO:0046872]; metalloendopeptidase activity [GO:0004222]
Dde_1700	-2.62944	9.6e-27	Hpt protein	phosphorelay signal transduction system [GO:0000160]	NA
Dde_1702	-2.41029	1.87e-17	Uncharacterized protein	NA	NA
Dde_1704	-1.45911	1.13e-05	Uncharacterized protein	NA	NA
Dde_1709	-4.01078	2.25e-28	Flagellin	bacterial-type flagellum-dependent cell motility [GO:0071973]	structural molecule activity [GO:0005198]
Dde_1710	1.48274	1.47e-06	Uncharacterized protein	NA	NA
Dde_1711	-0.76722	0.00191321	Flagellar hook protein FlgE	bacterial-type flagellum-dependent cell motility [GO:0071973]	NA
Dde_1712	-1.14577	1.51e-05	Basal-body rod modification protein FlgD	bacterial-type flagellum organization [GO:0044781]	NA
Dde_1728	-1.32485	2.06e-07	zf-RING_7 domain-containing protein	NA	NA
Dde_1748	0.587413	0.0101455	Helicase domain-containing protein	NA	ATP binding [GO:0005524]; helicase activity [GO:0004386]; nucleosome-dependent ATPase activity [GO:0070615]
Dde_1758	0.94209	0.0400101	Uncharacterized protein	NA	NA
Dde_1763	1.07683	0.00944666	Uncharacterized protein	NA	NA
Dde_1765	0.634884	0.0126821	CTP synthase (EC 6.3.4.2) (Cytidine 5'-triphosphate synthase) (Cytidine triphosphate synthetase) (CTP synthetase) (CTPS) (UTP--ammonia ligase)	'de novo' CTP biosynthetic process [GO:0044210]; glutamine metabolic process [GO:0006541]	ATP binding [GO:0005524]; CTP synthase activity [GO:0003883]; metal ion binding [GO:0046872]
Dde_1766	0.625039	0.0306642	2-dehydro-3-deoxyphosphooctonate aldolase (EC 2.5.1.55) (3-deoxy-D-manno-octulosonic acid 8-phosphate synthase) (KDO-8-phosphate synthase) (KDO 8-P synthase) (KDOPS) (Phospho-2-dehydro-3-deoxyoctonate aldolase)	keto-3-deoxy-D-manno-octulosonic acid biosynthetic process [GO:0019294]	3-deoxy-8-phosphooctulonate synthase activity [GO:0008676]
Dde_1770	0.697969	0.0119721	Lipopolysaccharide export system ATP-binding protein LptB	NA	ATPase-coupled transmembrane transporter activity [GO:0042626]; ATP binding [GO:0005524]; hydrolase activity [GO:0016787]
Dde_1771	-1.04959	0.000151573	RNA polymerase sigma-54 factor	DNA-templated transcription, initiation [GO:0006352]	DNA binding [GO:0003677]; DNA-binding transcription activator activity [GO:0001216]; DNA-directed 5'-3' RNA polymerase activity [GO:0003899]; sigma factor activity [GO:0016987]
Dde_1772	-1.66986	7.29e-10	Ribosome hibernation promoting factor (HPF)	primary metabolic process [GO:0044238]; regulation of translation [GO:0006417]	NA
Dde_1773	-0.97894	0.000593806	Putative PTS IIA-like nitrogen-regulatory protein PtsN	NA	NA
Dde_1775	-0.739876	0.0196958	PTS system fructose subfamily IIA component	phosphoenolpyruvate-dependent sugar phosphotransferase system [GO:0009401]	kinase activity [GO:0016301]
Dde_1780	-0.905997	0.00202348	Cytokinin riboside 5'-monophosphate phosphoribohydrolase (EC 3.2.2.n1)	cytokinin biosynthetic process [GO:0009691]	AMP nucleosidase activity [GO:0008714]
Dde_1786	0.743544	0.0100762	Lytic transglycosylase catalytic	peptidoglycan metabolic process [GO:0000270]	lytic transglycosylase activity [GO:0008933]
Dde_1787	-1.27185	0.000197387	Outer membrane chaperone Skp (OmpH)	NA	unfolded protein binding [GO:0051082]
Dde_1792	-0.88382	0.000406654	2-oxoacid:acceptor oxidoreductase, alpha subunit (EC 1.2.7.3)	NA	2-oxoglutarate synthase activity [GO:0047553]
Dde_1796	-0.90267	0.000677986	Fructose-1,6-bisphosphatase	gluconeogenesis [GO:0006094]; glycerol metabolic process [GO:0006071]	fructose 1,6-bisphosphate 1-phosphatase activity [GO:0042132]; metal ion binding [GO:0046872]
Dde_1798	-0.652143	0.0184619	Diaminopimelate epimerase (DAP epimerase) (EC 5.1.1.7) (PLP-independent amino acid racemase)	lysine biosynthetic process via diaminopimelate [GO:0009089]	diaminopimelate epimerase activity [GO:0008837]
Dde_1800	0.729689	0.00646045	Flagellar synthesis regulator FleN	NA	ATP binding [GO:0005524]
Dde_1806	0.612869	0.0204547	Apolipoprotein N-acyltransferase (ALP N-acyltransferase) (EC 2.3.1.269)	lipoprotein biosynthetic process [GO:0042158]	N-acyltransferase activity [GO:0016410]
Dde_1807	-0.755814	0.0141422	CBS domain containing protein	NA	flavin adenine dinucleotide binding [GO:0050660]
Dde_1808	-0.908006	0.000599488	Uncharacterized protein	NA	NA
Dde_1809	0.736047	0.00471313	tRNA uridine 5-carboxymethylaminomethyl modification enzyme MnmG (Glucose-inhibited division protein A)	tRNA wobble uridine modification [GO:0002098]	flavin adenine dinucleotide binding [GO:0050660]
Dde_1812	-1.38686	2.55e-06	5-methylthioadenosine/S-adenosylhomocysteine deaminase (MTA/SAH deaminase) (EC 3.5.4.28) (EC 3.5.4.31)	NA	5'-methylthioadenosine deaminase activity [GO:0090614]; metal ion binding [GO:0046872]; S-adenosylhomocysteine deaminase activity [GO:0050270]
Dde_1821	-1.58939	1.24e-06	Cytochrome c class I	NA	electron transfer activity [GO:0009055]; heme binding [GO:0020037]; metal ion binding [GO:0046872]
Dde_1824	0.894385	0.000705613	Cytochrome aa3-type quinol oxidase subunit III	aerobic electron transport chain [GO:0019646]	cytochrome-c oxidase activity [GO:0004129]
Dde_1826	0.589768	0.0462775	Cytochrome c oxidase subunit 2 (EC 7.1.1.9)	NA	copper ion binding [GO:0005507]; cytochrome-c oxidase activity [GO:0004129]; heme binding [GO:0020037]
Dde_1827	1.03633	0.0231784	Protoheme IX farnesyltransferase (EC 2.5.1.141) (Heme B farnesyltransferase) (Heme O synthase)	heme O biosynthetic process [GO:0048034]	protoheme IX farnesyltransferase activity [GO:0008495]
Dde_1829	0.718246	0.0102984	L-aspartate oxidase (EC 1.4.3.16)	NAD biosynthetic process [GO:0009435]	L-aspartate:fumarate oxidoreductase activity [GO:0044318]; L-aspartate oxidase activity [GO:0008734]
Dde_1834	-3.46487	1.77e-26	Diguanylate cyclase	NA	NA
Dde_1839	-0.739587	0.0106115	Uncharacterized protein	NA	NA
Dde_1842	-2.67142	7.47e-24	Uncharacterized protein	NA	NA
Dde_1843	-3.44698	4.75e-40	Iron-sulfur cluster binding protein	lactate oxidation [GO:0019516]	4 iron, 4 sulfur cluster binding [GO:0051539]; metal ion binding [GO:0046872]
Dde_1844	-0.911994	0.00350083	Lactate utilization protein B/C	NA	NA
Dde_1849	-2.21078	6.35e-13	Type IV pilus assembly PilZ	NA	cyclic-di-GMP binding [GO:0035438]
Dde_1850	-0.830078	0.0228219	Uncharacterized protein	NA	NA
Dde_1852	0.83759	0.000548237	Glycosyl transferase group 1	NA	transferase activity, transferring glycosyl groups [GO:0016757]
Dde_1854	0.742167	0.0321377	Na+/Ca+ antiporter, CaCA family	transmembrane transport [GO:0055085]	NA
Dde_1858	1.05523	0.0131012	Restriction endonuclease	DNA restriction-modification system [GO:0009307]; regulation of transcription, DNA-templated [GO:0006355]; transcription, DNA-templated [GO:0006351]	DNA binding [GO:0003677]; endonuclease activity [GO:0004519]
Dde_1859	0.521217	0.0313181	Type I site-specific deoxyribonuclease (EC 3.1.21.3)	DNA modification [GO:0006304]	DNA binding [GO:0003677]; type I site-specific deoxyribonuclease activity [GO:0009035]
Dde_1860	0.693455	0.00707083	Restriction modification system DNA specificity domain-containing protein	NA	NA
Dde_1892	-1.88093	2.24e-09	Regulatory protein TetR	NA	DNA binding [GO:0003677]
Dde_1893	-0.957269	3.42e-05	ATPase, P-type (Transporting), HAD superfamily, subfamily IC (EC 3.6.3.8)	NA	ATPase activity [GO:0016887]; ATP binding [GO:0005524]; hydrolase activity [GO:0016787]
Dde_1899	0.895207	0.0326854	Uncharacterized protein	NA	NA
Dde_1900	0.796979	0.0214165	Uncharacterized protein	NA	NA
Dde_1901	1.15261	0.00216235	Uncharacterized protein	NA	NA
Dde_1904	0.90586	0.00116981	Site-specific DNA-methyltransferase (Adenine-specific) (EC 2.1.1.72)	NA	nucleic acid binding [GO:0003676]; site-specific DNA-methyltransferase (adenine-specific) activity [GO:0009007]
Dde_1917	0.817613	0.0154631	Uncharacterized protein	NA	NA
Dde_1919	-0.787227	0.0337997	Abortive phage resistance protein-like protein	NA	NA
Dde_1920	-1.23845	0.000897847	Abortive phage resistance protein-like protein	NA	ATPase activity [GO:0016887]; ATP binding [GO:0005524]
Dde_1921	0.827556	0.00361874	DNA primase catalytic core domain-containing protein	NA	DNA binding [GO:0003677]; DNA primase activity [GO:0003896]; zinc ion binding [GO:0008270]
Dde_1922	0.822266	0.00555387	UvrD/REP helicase	NA	helicase activity [GO:0004386]
Dde_1924	0.960414	0.00512546	Uncharacterized protein	NA	NA
Dde_1925	1.23291	0.000189256	Uncharacterized protein	NA	NA
Dde_1926	0.771627	0.0136188	PDDEXK_1 domain-containing protein	NA	NA
Dde_1929	0.921137	0.00262853	Uncharacterized protein	NA	NA
Dde_1934	0.880266	0.0352452	Putative bacteriophage-like protein	NA	NA
Dde_1940	-0.783207	0.00405991	Uncharacterized protein	NA	NA
Dde_1949	0.646619	0.00821172	Permease YjgP/YjgQ family protein	transmembrane transport [GO:0055085]	NA
Dde_1950	-1.18048	1.44e-05	Probable GTP-binding protein EngB	division septum assembly [GO:0000917]	GTP binding [GO:0005525]; metal ion binding [GO:0046872]
Dde_1955	0.487039	0.0477806	Cell division protein FtsK/SpoIIIE	cell division [GO:0051301]	ATP binding [GO:0005524]; DNA binding [GO:0003677]
Dde_1961	0.924628	0.000334711	DUF374 domain-containing protein	NA	NA
Dde_1962	0.767363	0.037864	Lipid A biosynthesis acyltransferase	NA	transferase activity, transferring acyl groups [GO:0016746]
Dde_1969	-1.77234	3.09e-08	2-amino-4-hydroxy-6-hydroxymethyldihydropteridine pyrophosphokinase (EC 2.7.6.3) (6-hydroxymethyl-7,8-dihydropterin pyrophosphokinase)	folic acid biosynthetic process [GO:0046656]; tetrahydrofolate biosynthetic process [GO:0046654]	2-amino-4-hydroxy-6-hydroxymethyldihydropteridine diphosphokinase activity [GO:0003848]; ATP binding [GO:0005524]; kinase activity [GO:0016301]
Dde_1973	-1.25059	0.000192716	Histidine triad (HIT) protein	NA	catalytic activity [GO:0003824]; nucleotide binding [GO:0000166]
Dde_1976	0.627082	0.0113205	DNA mismatch repair protein MutS	mismatch repair [GO:0006298]	ATP binding [GO:0005524]; damaged DNA binding [GO:0003684]; mismatched DNA binding [GO:0030983]
Dde_1979	0.777395	0.0343148	Methylglyoxal synthase (MGS) (EC 4.2.3.3)	methylglyoxal biosynthetic process [GO:0019242]	methylglyoxal synthase activity [GO:0008929]
Dde_1980	-1.76015	4.71e-09	Putative phage repressor	negative regulation of transcription, DNA-templated [GO:0045892]	DNA binding [GO:0003677]
Dde_1983	-0.727741	0.00463422	Mammalian cell entry related domain protein	NA	NA
Dde_1984	-0.928696	0.00240225	Fe(3+)-transporting ATPase (EC 3.6.3.30)	NA	ATPase-coupled transmembrane transporter activity [GO:0042626]; ATP binding [GO:0005524]; hydrolase activity [GO:0016787]
Dde_1987	0.532726	0.0406822	Glycosyl transferase family 2	NA	transferase activity [GO:0016740]
Dde_1988	-0.76044	0.0378127	Protein-export membrane protein SecG	protein secretion [GO:0009306]	P-P-bond-hydrolysis-driven protein transmembrane transporter activity [GO:0015450]
Dde_1989	-0.993195	0.00170801	Triosephosphate isomerase (TIM) (TPI) (EC 5.3.1.1) (Triose-phosphate isomerase)	gluconeogenesis [GO:0006094]; glycolytic process [GO:0006096]	triose-phosphate isomerase activity [GO:0004807]
Dde_1990	-0.792435	0.0283574	Ribosomal-protein-alanine acetyltransferase	N-terminal protein amino acid acetylation [GO:0006474]	N-acetyltransferase activity [GO:0008080]
Dde_2006	-0.872887	0.0113906	Uncharacterized protein	NA	NA
Dde_2007	-2.04648	1.75e-17	Endopeptidase La (EC 3.4.21.53)	protein catabolic process [GO:0030163]	ATP binding [GO:0005524]; ATP-dependent peptidase activity [GO:0004176]; serine-type endopeptidase activity [GO:0004252]
Dde_2008	-2.91425	2.49e-25	Heat shock protein Hsp20	NA	NA
Dde_2012	-0.661732	0.017282	Acetyl hydrolace	NA	hydrolase activity [GO:0016787]
Dde_2013	-1.93735	2.45e-12	Periplasmic serine endoprotease DegP-like (EC 3.4.21.107)	NA	serine-type endopeptidase activity [GO:0004252]
Dde_2014	-1.11685	2.9e-05	ATP-dependent protease ATPase subunit HslU (Unfoldase HslU)	protein unfolding [GO:0043335]	ATPase activity [GO:0016887]; ATP binding [GO:0005524]; peptidase activity [GO:0008233]
Dde_2015	-1.87657	7.35e-11	Acetylglutamate kinase (EC 2.7.2.8) (N-acetyl-L-glutamate 5-phosphotransferase) (NAG kinase) (NAGK)	arginine biosynthetic process via ornithine [GO:0042450]	acetylglutamate kinase activity [GO:0003991]; ATP binding [GO:0005524]
Dde_2018	-3.42251	1.27e-33	HesB/YadR/YfhF-family protein	NA	NA
Dde_2028	0.68838	0.025844	Adenylate kinase (AK) (EC 2.7.4.3) (ATP-AMP transphosphorylase) (ATP:AMP phosphotransferase) (Adenylate monophosphate kinase)	AMP salvage [GO:0044209]	adenylate kinase activity [GO:0004017]; ATP binding [GO:0005524]
Dde_2030	0.661893	0.0177778	Trk system potassium uptake protein TrkA	NA	potassium ion transmembrane transporter activity [GO:0015079]
Dde_2036	-2.66599	2.16e-22	Transcriptional regulator, XRE family	NA	DNA binding [GO:0003677]
Dde_2038	0.744855	0.0208353	SurA domain-containing protein	NA	NA
Dde_2039	0.489286	0.0269588	Transcription-repair-coupling factor (TRCF) (EC 3.6.4.-)	regulation of transcription, DNA-templated [GO:0006355]; transcription-coupled nucleotide-excision repair, DNA damage recognition [GO:0000716]	ATP binding [GO:0005524]; damaged DNA binding [GO:0003684]; hydrolase activity [GO:0016787]
Dde_2040	-1.93358	1.73e-11	CheW protein	chemotaxis [GO:0006935]; signal transduction [GO:0007165]	NA
Dde_2041	-1.36851	0.00435804	Uncharacterized protein	NA	NA
Dde_2042	-0.486037	0.0470478	UDP-glucose 6-dehydrogenase (EC 1.1.1.22)	polysaccharide biosynthetic process [GO:0000271]; UDP-glucuronate biosynthetic process [GO:0006065]	NAD binding [GO:0051287]; UDP-glucose 6-dehydrogenase activity [GO:0003979]
Dde_2043	-1.17394	0.000802065	Pyridoxine 5'-phosphate synthase (PNP synthase) (EC 2.6.99.2)	pyridoxine biosynthetic process [GO:0008615]	pyridoxine 5'-phosphate synthase activity [GO:0033856]
Dde_2045	-0.703738	0.0128278	Bifunctional NAD(P)H-hydrate repair enzyme (Nicotinamide nucleotide repair protein) [Includes: ADP-dependent (S)-NAD(P)H-hydrate dehydratase (EC 4.2.1.136) (ADP-dependent NAD(P)HX dehydratase); NAD(P)H-hydrate epimerase (EC 5.1.99.6)]	nicotinamide nucleotide metabolic process [GO:0046496]	ADP-dependent NAD(P)H-hydrate dehydratase activity [GO:0052855]; ATP binding [GO:0005524]; metal ion binding [GO:0046872]; NADHX epimerase activity [GO:0052856]; NADPHX epimerase activity [GO:0052857]
Dde_2049	0.683443	0.0080026	(R)-citramalate synthase (EC 2.3.1.182)	isoleucine biosynthetic process [GO:0009097]; leucine biosynthetic process [GO:0009098]	(R)-citramalate synthase activity [GO:0043714]; 2-isopropylmalate synthase activity [GO:0003852]
Dde_2052	-1.35967	4.38e-09	RNA polymerase sigma factor RpoD (Sigma-70)	transcription initiation from bacterial-type RNA polymerase promoter [GO:0001123]	DNA binding [GO:0003677]; sigma factor activity [GO:0016987]
Dde_2053	-1.47902	1.38e-10	DNA primase (EC 2.7.7.101)	NA	DNA binding [GO:0003677]; DNA primase activity [GO:0003896]; zinc ion binding [GO:0008270]
Dde_2054	0.592987	0.00790073	Endonuclease MutS2 (EC 3.1.-.-)	mismatch repair [GO:0006298]; negative regulation of DNA recombination [GO:0045910]	ATPase activity [GO:0016887]; ATP binding [GO:0005524]; endonuclease activity [GO:0004519]; mismatched DNA binding [GO:0030983]
Dde_2056	-2.35056	5.49e-08	30S ribosomal protein S21	translation [GO:0006412]	structural constituent of ribosome [GO:0003735]
Dde_2057	-1.94236	0.00114274	Uncharacterized protein	NA	NA
Dde_2058	-1.52713	5.2e-05	Histone family protein DNA-binding protein	NA	DNA binding [GO:0003677]
Dde_2060	-0.800371	0.00451767	Alpha,alpha-trehalose-phosphate synthase (UDP-forming) (EC 2.4.1.15)	trehalose biosynthetic process [GO:0005992]	alpha,alpha-trehalose-phosphate synthase (UDP-forming) activity [GO:0003825]
Dde_2065	-1.48973	0.000119407	Outer membrane protein assembly factor BamD	Gram-negative-bacterium-type cell outer membrane assembly [GO:0043165]; protein insertion into membrane [GO:0051205]	NA
Dde_2066	-1.1479	2.68e-06	Thioredoxin reductase (EC 1.8.1.9)	removal of superoxide radicals [GO:0019430]	thioredoxin-disulfide reductase activity [GO:0004791]
Dde_2067	-3.50241	7.7e-30	Thioredoxin	glycerol ether metabolic process [GO:0006662]	protein disulfide oxidoreductase activity [GO:0015035]
Dde_2068	-2.08129	0.0118422	tRNA N6-adenosine threonylcarbamoyltransferase (EC 2.3.1.234) (N6-L-threonylcarbamoyladenine synthase) (t(6)A synthase) (t(6)A37 threonylcarbamoyladenosine biosynthesis protein TsaD) (tRNA threonylcarbamoyladenosine biosynthesis protein TsaD)	tRNA threonylcarbamoyladenosine modification [GO:0002949]	iron ion binding [GO:0005506]; N(6)-L-threonylcarbamoyladenine synthase activity [GO:0061711]
Dde_2070	0.570217	0.0198212	Sporulation domain-containing protein	NA	peptidoglycan binding [GO:0042834]
Dde_2071	-2.25357	9.66e-12	Uncharacterized protein	NA	NA
Dde_2072	-2.66367	1.38e-09	Septum formation initiator	NA	NA
Dde_2073	-3.33752	1.43e-18	Uncharacterized protein	NA	NA
Dde_2077	-1.37363	9.8e-05	Protein-L-isoaspartate O-methyltransferase (EC 2.1.1.77) (L-isoaspartyl protein carboxyl methyltransferase) (Protein L-isoaspartyl methyltransferase) (Protein-beta-aspartate methyltransferase) (PIMT)	protein repair [GO:0030091]	protein-L-isoaspartate (D-aspartate) O-methyltransferase activity [GO:0004719]
Dde_2078	-2.90144	4.24e-19	CBS domain containing membrane protein	NA	NA
Dde_2082	-0.712056	0.00705957	Biotin/acetyl-CoA-carboxylase ligase	NA	biotin-[acetyl-CoA-carboxylase] ligase activity [GO:0004077]
Dde_2084	0.689872	0.0138922	Phenylacetate-coenzyme A ligase (EC 6.2.1.30) (Phenylacetyl-CoA ligase)	phenylacetate catabolic process [GO:0010124]	nucleotide binding [GO:0000166]; phenylacetate-CoA ligase activity [GO:0047475]
Dde_2085	-0.908991	0.0225711	4Fe-4S ferredoxin iron-sulfur binding domain-containing protein	NA	NA
Dde_2086	-1.24533	1.38e-07	Glutamate synthase (NADPH) (EC 1.4.1.13)	NA	glutamate synthase (NADPH) activity [GO:0004355]
Dde_2088	-1.63734	1.81e-06	Amino acid-binding ACT domain protein	NA	NA
Dde_2091	0.758427	0.0104372	Glutamine-dependent NAD(+) synthetase (EC 6.3.5.1) (NAD(+) synthase [glutamine-hydrolyzing])	NAD biosynthetic process [GO:0009435]	ATP binding [GO:0005524]; glutaminase activity [GO:0004359]; NAD+ synthase (glutamine-hydrolyzing) activity [GO:0003952]; NAD+ synthase activity [GO:0008795]
Dde_2097	-0.784687	0.0165855	Uncharacterized protein	NA	NA
Dde_2099	-2.61395	3.24e-20	ATP-dependent Clp protease, ATP-binding subunit clpA	protein unfolding [GO:0043335]	ATPase activity [GO:0016887]; ATP binding [GO:0005524]; peptidase activity [GO:0008233]
Dde_2100	-1.57455	3.74e-07	ATP-dependent Clp protease adapter protein ClpS	protein catabolic process [GO:0030163]; proteolysis [GO:0006508]	NA
Dde_2101	0.642546	0.0178308	Adenylate cyclase	NA	NA
Dde_2105	0.574613	0.0310075	Chemotaxis protein methyltransferase (EC 2.1.1.80)	NA	protein-glutamate O-methyltransferase activity [GO:0008983]
Dde_2108	-0.708138	0.0029481	Chemotaxis sensory transducer	signal transduction [GO:0007165]	NA
Dde_2117	0.656747	0.00833873	Tetratricopeptide TPR_2 repeat-containing protein	NA	NA
Dde_2119	-1.51927	8.83e-06	Uncharacterized protein	NA	NA
Dde_2121	-0.935715	0.00315752	Cysteine--tRNA ligase (EC 6.1.1.16) (Cysteinyl-tRNA synthetase) (CysRS)	cysteinyl-tRNA aminoacylation [GO:0006423]	ATP binding [GO:0005524]; cysteine-tRNA ligase activity [GO:0004817]; zinc ion binding [GO:0008270]
Dde_2129	-2.07045	2.68e-15	Transcriptional regulator, CarD family	NA	NA
Dde_2139	-2.38166	1.23e-14	Hydrogenase expression/formation protein	protein processing [GO:0016485]	enzyme activator activity [GO:0008047]; metal ion binding [GO:0046872]; peptidase activity [GO:0008233]
Dde_2140	-1.05719	0.0187004	Hydrogenase assembly chaperone hypC/hupF	NA	NA
Dde_2142	0.636174	0.0169437	Isoleucine--tRNA ligase (EC 6.1.1.5) (Isoleucyl-tRNA synthetase) (IleRS)	isoleucyl-tRNA aminoacylation [GO:0006428]	aminoacyl-tRNA editing activity [GO:0002161]; ATP binding [GO:0005524]; isoleucine-tRNA ligase activity [GO:0004822]; tRNA binding [GO:0000049]; zinc ion binding [GO:0008270]
Dde_2151	-1.08199	6.98e-06	Thioredoxin-disulfide reductase (EC 1.8.1.9)	NA	thioredoxin-disulfide reductase activity [GO:0004791]
Dde_2152	-1.5983	3.44e-12	Uncharacterized protein	NA	NA
Dde_2153	-3.05808	1.9e-35	MotA/TolQ/ExbB proton channel	protein transport [GO:0015031]	NA
Dde_2155	-1.42512	5.98e-05	Biopolymer transport protein ExbD/TolR	protein transport [GO:0015031]	transmembrane transporter activity [GO:0022857]
Dde_2156	-0.726711	0.0439415	Protein TonB	protein transport [GO:0015031]	energy transducer activity [GO:0031992]; siderophore transmembrane transporter activity [GO:0015343]
Dde_2157	0.728124	0.00973425	Tetratricopeptide TPR_1 repeat-containing protein	NA	NA
Dde_2159	0.585647	0.0251268	Methyl-accepting chemotaxis sensory transducer	signal transduction [GO:0007165]	NA
Dde_2161	-0.871541	0.000820808	Peptidase M48 Ste24p	NA	metal ion binding [GO:0046872]; metalloendopeptidase activity [GO:0004222]
Dde_2166	-1.0887	0.00403768	Ketol-acid reductoisomerase (NADP(+)) (KARI) (EC 1.1.1.86) (Acetohydroxy-acid isomeroreductase) (AHIR) (Alpha-keto-beta-hydroxylacyl reductoisomerase) (Ketol-acid reductoisomerase type 1) (Ketol-acid reductoisomerase type I)	isoleucine biosynthetic process [GO:0009097]; valine biosynthetic process [GO:0009099]	ketol-acid reductoisomerase activity [GO:0004455]; magnesium ion binding [GO:0000287]; NADP binding [GO:0050661]
Dde_2168	-0.485624	0.0432586	Acetolactate synthase (EC 2.2.1.6)	isoleucine biosynthetic process [GO:0009097]; valine biosynthetic process [GO:0009099]	acetolactate synthase activity [GO:0003984]; flavin adenine dinucleotide binding [GO:0050660]; magnesium ion binding [GO:0000287]; thiamine pyrophosphate binding [GO:0030976]
Dde_2169	-3.81707	5.84e-20	Uncharacterized protein	NA	NA
Dde_2170	-5.72405	2.91e-52	UPF0235 protein Dde_2170	NA	NA
Dde_2171	-1.87661	1.75e-07	DivIVA domain-containing protein	cell cycle [GO:0007049]; cell division [GO:0051301]	NA
Dde_2177	-1.32367	0.000201073	Sec-independent protein translocase protein TatA	protein transport by the Tat complex [GO:0043953]	protein transmembrane transporter activity [GO:0008320]
Dde_2178	-1.75323	2.55e-11	Putative lipoprotein	NA	NA
Dde_2185	1.20179	0.000658431	Lipid-A-disaccharide synthase (EC 2.4.1.182)	lipid A biosynthetic process [GO:0009245]	lipid-A-disaccharide synthase activity [GO:0008915]
Dde_2193	-0.676462	0.0123735	Metal-dependent phosphohydrolase HD sub domain-containing protein	NA	hydrolase activity [GO:0016787]
Dde_2194	-2.29745	1.99e-12	Uncharacterized protein	NA	NA
Dde_2206	-0.814314	0.00340104	Proline--tRNA ligase (EC 6.1.1.15) (Prolyl-tRNA synthetase) (ProRS)	prolyl-tRNA aminoacylation [GO:0006433]	aminoacyl-tRNA editing activity [GO:0002161]; ATP binding [GO:0005524]; proline-tRNA ligase activity [GO:0004827]
Dde_2207	-0.658244	0.0271631	4-hydroxy-3-methylbut-2-en-1-yl diphosphate synthase (flavodoxin) (EC 1.17.7.3) (1-hydroxy-2-methyl-2-(E)-butenyl 4-diphosphate synthase)	isopentenyl diphosphate biosynthetic process, methylerythritol 4-phosphate pathway [GO:0019288]; terpenoid biosynthetic process [GO:0016114]	4-hydroxy-3-methylbut-2-en-1-yl diphosphate synthase activity [GO:0046429]; 4 iron, 4 sulfur cluster binding [GO:0051539]; iron ion binding [GO:0005506]
Dde_2208	-1.42048	2.76e-07	Periplasmic component of zinc ABC transporter	metal ion transport [GO:0030001]	metal ion binding [GO:0046872]
Dde_2218	-2.15186	1.87e-14	Lon protease (EC 3.4.21.53) (ATP-dependent protease La)	cellular response to heat [GO:0034605]; protein quality control for misfolded or incompletely synthesized proteins [GO:0006515]	ATP binding [GO:0005524]; ATP-dependent peptidase activity [GO:0004176]; sequence-specific DNA binding [GO:0043565]; serine-type endopeptidase activity [GO:0004252]
Dde_2220	-2.20996	5.04e-12	ATP-dependent Clp protease proteolytic subunit (EC 3.4.21.92) (Endopeptidase Clp)	NA	ATP-dependent peptidase activity [GO:0004176]; serine-type endopeptidase activity [GO:0004252]
Dde_2224	-2.34099	2.39e-13	Uncharacterized protein	NA	NA
Dde_2226	-1.01769	0.000256953	Transcriptional regulator, LysR family	NA	DNA-binding transcription factor activity [GO:0003700]
Dde_2231	-1.11874	7.14e-05	DNA-directed RNA polymerase subunit alpha (RNAP subunit alpha) (EC 2.7.7.6) (RNA polymerase subunit alpha) (Transcriptase subunit alpha)	transcription, DNA-templated [GO:0006351]	DNA binding [GO:0003677]; DNA-directed 5'-3' RNA polymerase activity [GO:0003899]; protein dimerization activity [GO:0046983]
Dde_2233	-0.60255	0.0312954	30S ribosomal protein S11	translation [GO:0006412]	rRNA binding [GO:0019843]; structural constituent of ribosome [GO:0003735]
Dde_2234	-0.631462	0.0310731	30S ribosomal protein S13	translation [GO:0006412]	rRNA binding [GO:0019843]; structural constituent of ribosome [GO:0003735]; tRNA binding [GO:0000049]
Dde_2239	-1.55191	0.0201448	50S ribosomal protein L30	translation [GO:0006412]	structural constituent of ribosome [GO:0003735]
Dde_2240	-0.808994	0.00601063	30S ribosomal protein S5	translation [GO:0006412]	rRNA binding [GO:0019843]; structural constituent of ribosome [GO:0003735]
Dde_2243	-1.27466	0.000165215	30S ribosomal protein S8	translation [GO:0006412]	rRNA binding [GO:0019843]; structural constituent of ribosome [GO:0003735]
Dde_2244	-1.05572	0.047444	30S ribosomal protein S14 type Z	translation [GO:0006412]	rRNA binding [GO:0019843]; structural constituent of ribosome [GO:0003735]; zinc ion binding [GO:0008270]
Dde_2245	-0.645458	0.0381128	50S ribosomal protein L5	translation [GO:0006412]	rRNA binding [GO:0019843]; structural constituent of ribosome [GO:0003735]; tRNA binding [GO:0000049]
Dde_2246	-1.25677	0.00376382	50S ribosomal protein L24	translation [GO:0006412]	rRNA binding [GO:0019843]; structural constituent of ribosome [GO:0003735]
Dde_2250	-1.35919	0.00165912	50S ribosomal protein L16	translation [GO:0006412]	rRNA binding [GO:0019843]; structural constituent of ribosome [GO:0003735]; tRNA binding [GO:0000049]
Dde_2254	-0.710152	0.0293964	50S ribosomal protein L2	translation [GO:0006412]	rRNA binding [GO:0019843]; structural constituent of ribosome [GO:0003735]; transferase activity [GO:0016740]
Dde_2255	-0.710506	0.0424059	50S ribosomal protein L23	translation [GO:0006412]	rRNA binding [GO:0019843]; structural constituent of ribosome [GO:0003735]
Dde_2261	-0.90368	0.000904545	Elongation factor G (EF-G)	NA	GTPase activity [GO:0003924]; GTP binding [GO:0005525]; translation elongation factor activity [GO:0003746]
Dde_2262	-1.07773	0.0014497	30S ribosomal protein S7	translation [GO:0006412]	rRNA binding [GO:0019843]; structural constituent of ribosome [GO:0003735]; tRNA binding [GO:0000049]
Dde_2263	-0.6337	0.0373214	30S ribosomal protein S12	translation [GO:0006412]	rRNA binding [GO:0019843]; structural constituent of ribosome [GO:0003735]; tRNA binding [GO:0000049]
Dde_2265	-0.805518	0.000952866	Sulfate adenylyltransferase (EC 2.7.7.4)	sulfate assimilation [GO:0000103]	ATP binding [GO:0005524]; sulfate adenylyltransferase (ATP) activity [GO:0004781]
Dde_2271	0.688828	0.0118984	Inner membrane protein binds 2 heme b	NA	oxidoreductase activity [GO:0016491]
Dde_2276	0.603617	0.0205378	Small GTP-binding protein	NA	GTP binding [GO:0005525]
Dde_2280	-2.02435	0.000208061	Periplasmic Fe hydrogenase small subunit	NA	electron transfer activity [GO:0009055]; ferredoxin hydrogenase activity [GO:0008901]; iron ion binding [GO:0005506]; iron-sulfur cluster binding [GO:0051536]
Dde_2282	-0.979675	0.000269274	Hydantoinase/oxoprolinase	NA	hydrolase activity [GO:0016787]
Dde_2283	-1.73018	8.48e-09	4-hydroxythreonine-4-phosphate dehydrogenase (EC 1.1.1.262)	NA	4-hydroxythreonine-4-phosphate dehydrogenase activity [GO:0050570]; metal ion binding [GO:0046872]; NAD binding [GO:0051287]
Dde_2285	-0.748724	0.00289244	1,4-alpha-glucan branching enzyme GlgB (EC 2.4.1.18) (1,4-alpha-D-glucan:1,4-alpha-D-glucan 6-glucosyl-transferase) (Alpha-(1->4)-glucan branching enzyme) (Glycogen branching enzyme) (BE)	glycogen biosynthetic process [GO:0005978]	1,4-alpha-glucan branching enzyme activity [GO:0003844]; 1,4-alpha-glucan branching enzyme activity (using a glucosylated glycogenin as primer for glycogen synthesis) [GO:0102752]; cation binding [GO:0043169]; hydrolase activity, hydrolyzing O-glycosyl compounds [GO:0004553]
Dde_2286	-1.2319	1.08e-06	Glycogen synthase (EC 2.4.1.21) (Starch [bacterial glycogen] synthase)	glycogen biosynthetic process [GO:0005978]	alpha-1,4-glucan synthase activity [GO:0033201]; glycogen (starch) synthase activity [GO:0004373]; starch synthase activity [GO:0009011]
Dde_2287	-2.54479	1.88e-13	NUDIX hydrolase	NA	hydrolase activity [GO:0016787]
Dde_2294	-1.18071	2.97e-05	Malonyl CoA-acyl carrier protein transacylase (EC 2.3.1.39)	NA	[acyl-carrier-protein] S-malonyltransferase activity [GO:0004314]
Dde_2297	0.67177	0.0165553	Uncharacterized protein	NA	NA
Dde_2300	-2.11845	2.73e-11	Toluene tolerance family protein	NA	NA
Dde_2301	-1.01979	0.000169129	VacJ family lipoprotein	NA	NA
Dde_2303	1.28354	8.47e-06	Cupin 2 conserved barrel domain protein	NA	NA
Dde_2304	1.05568	0.0426533	Uncharacterized protein	NA	L-lysine efflux transmembrane transporter activity [GO:0015661]
Dde_2305	1.09048	0.0119969	Uncharacterized protein	NA	L-lysine efflux transmembrane transporter activity [GO:0015661]
Dde_2308	1.02682	0.00209522	Phosphonate-transporting ATPase (EC 3.6.3.28)	NA	ABC-type amino acid transporter activity [GO:0015424]; ATPase-coupled transmembrane transporter activity [GO:0042626]; ATP binding [GO:0005524]; hydrolase activity [GO:0016787]
Dde_2310	-0.740632	0.00569639	Nitrogen regulatory protein P-II	regulation of nitrogen utilization [GO:0006808]	enzyme regulator activity [GO:0030234]
Dde_2313	-3.61705	1.19e-36	Thiol peroxidase (Tpx) (EC 1.11.1.24) (Peroxiredoxin tpx) (Prx) (Thioredoxin peroxidase) (Thioredoxin-dependent peroxiredoxin)	NA	thioredoxin peroxidase activity [GO:0008379]
Dde_2314	-1.00262	0.00421173	Uncharacterized protein	NA	NA
Dde_2315	-3.65344	4.91e-21	Uncharacterized protein	NA	NA
Dde_2318	-1.25473	2.78e-05	Cupin 2 conserved barrel domain protein	NA	DNA binding [GO:0003677]
Dde_2324	0.849296	0.0247715	Crossover junction endodeoxyribonuclease RuvC (EC 3.1.22.4) (Holliday junction nuclease RuvC) (Holliday junction resolvase RuvC)	DNA recombination [GO:0006310]; DNA repair [GO:0006281]	crossover junction endodeoxyribonuclease activity [GO:0008821]; magnesium ion binding [GO:0000287]; nucleic acid binding [GO:0003676]
Dde_2328	-1.2128	2.41e-05	5-methyltetrahydropteroyltriglutamate--homocysteine methyltransferase (EC 2.1.1.14) (Cobalamin-independent methionine synthase) (Methionine synthase, vitamin-B12 independent isozyme)	methionine biosynthetic process [GO:0009086]; methylation [GO:0032259]	5-methyltetrahydropteroyltriglutamate-homocysteine S-methyltransferase activity [GO:0003871]; zinc ion binding [GO:0008270]
Dde_2331	-1.37885	1.63e-07	Indolepyruvate/phenylpyruvate decarboxylase (EC 4.1.1.74)	auxin biosynthetic process [GO:0009851]	indolepyruvate decarboxylase activity [GO:0047434]; magnesium ion binding [GO:0000287]; thiamine pyrophosphate binding [GO:0030976]
Dde_2334	0.601528	0.0216998	Succinate--CoA ligase [ADP-forming] subunit alpha (EC 6.2.1.5) (Succinyl-CoA synthetase subunit alpha) (SCS-alpha)	tricarboxylic acid cycle [GO:0006099]	ATP binding [GO:0005524]; metal ion binding [GO:0046872]; succinate-CoA ligase (ADP-forming) activity [GO:0004775]
Dde_2337	-1.10133	0.000162199	Histone deacetylase superfamily	NA	NA
Dde_2339	-0.974368	0.00204573	Metal dependent phosphohydrolase	NA	hydrolase activity [GO:0016787]; nucleic acid binding [GO:0003676]
Dde_2341	-0.92493	0.000278974	Fructose-1,6-bisphosphate aldolase, class II (EC 4.1.2.13)	fructose 1,6-bisphosphate metabolic process [GO:0030388]; glycolytic process [GO:0006096]	fructose-bisphosphate aldolase activity [GO:0004332]; zinc ion binding [GO:0008270]
Dde_2354	0.713936	0.0391117	Nuclease (SNase domain-containing protein)	NA	NA
Dde_2357	0.671269	0.0241783	Flp/Fap pilin component	NA	NA
Dde_2364	0.77987	0.0177261	Type II secretion system F domain-containing protein	NA	NA
Dde_2365	0.790367	0.00423371	Type II secretion system F domain-containing protein	NA	NA
Dde_2375	-1.76266	1.6e-05	Heavy metal-binding domain-containing protein	NA	metal ion binding [GO:0046872]
Dde_2378	0.648689	0.0437947	tRNA-2-methylthio-N(6)-dimethylallyladenosine synthase (EC 2.8.4.3) ((Dimethylallyl)adenosine tRNA methylthiotransferase MiaB) (tRNA-i(6)A37 methylthiotransferase)	tRNA modification [GO:0006400]	4 iron, 4 sulfur cluster binding [GO:0051539]; metal ion binding [GO:0046872]; methylthiotransferase activity [GO:0035596]
Dde_2381	0.646332	0.011687	Acriflavin resistance protein	NA	transmembrane transporter activity [GO:0022857]
Dde_2382	0.764157	0.00655451	Uncharacterized protein	NA	NA
Dde_2384	0.692438	0.0122093	Response regulator receiver	phosphorelay signal transduction system [GO:0000160]	NA
Dde_2385	-0.750321	0.0131961	Phosphate-specific transport system accessory protein PhoU	cellular phosphate ion homeostasis [GO:0030643]; negative regulation of phosphate metabolic process [GO:0045936]; phosphate ion transport [GO:0006817]	NA
Dde_2388	0.890518	0.00327362	3'-5' exonuclease	NA	3'-5' exonuclease activity [GO:0008408]; nucleic acid binding [GO:0003676]
Dde_2389	0.613161	0.0239802	4Fe-4S ferredoxin iron-sulfur binding domain-containing protein	NA	NA
Dde_2392	0.631394	0.0300525	tRNA modification GTPase MnmE (EC 3.6.-.-)	tRNA modification [GO:0006400]	GTPase activity [GO:0003924]; GTP binding [GO:0005525]; metal ion binding [GO:0046872]
Dde_2393	0.694465	0.00967109	Single-stranded nucleic acid binding R3H domain-containing protein	NA	nucleic acid binding [GO:0003676]
Dde_2398	-0.719739	0.0120145	FlgO domain-containing protein	NA	NA
Dde_2400	-1.23866	0.00557673	Hpt domain protein	phosphorelay signal transduction system [GO:0000160]	NA
Dde_2405	0.940133	0.029144	Spermidine export protein MdtI	NA	spermidine transmembrane transporter activity [GO:0015606]
Dde_2408	0.773235	0.00149195	YcaO-domain protein	NA	NA
Dde_2411	-0.528561	0.0188034	Methyl-accepting chemotaxis sensory transducer with Cache sensor	chemotaxis [GO:0006935]; regulation of transcription, DNA-templated [GO:0006355]; signal transduction [GO:0007165]	protein histidine kinase activity [GO:0004673]; transmembrane signaling receptor activity [GO:0004888]
Dde_2413	0.880038	0.00283984	Nitroreductase	NA	iron-sulfur cluster binding [GO:0051536]; metal ion binding [GO:0046872]; oxidoreductase activity [GO:0016491]
Dde_2415	-2.16544	4.9e-13	Uncharacterized protein	NA	NA
Dde_2417	-1.67789	3.15e-05	Thiamine_BP domain-containing protein	NA	NA
Dde_2421	-1.15377	9.61e-05	Rhomboid family protein	NA	serine-type endopeptidase activity [GO:0004252]
Dde_2422	-3.68501	2.85e-26	FxsA cytoplasmic membrane protein	NA	NA
Dde_2425	-1.54531	0.000195782	50S ribosomal protein L28	translation [GO:0006412]	structural constituent of ribosome [GO:0003735]
Dde_2426	-1.44877	2.32e-06	Uncharacterized protein	NA	NA
Dde_2429	-1.3822	2.72e-05	3-oxoacyl-[acyl-carrier-protein] reductase (EC 1.1.1.100)	fatty acid biosynthetic process [GO:0006633]	3-oxoacyl-[acyl-carrier-protein] reductase (NADPH) activity [GO:0004316]; 3-oxo-glutaryl-[acp] methyl ester reductase activity [GO:0102131]; 3-oxo-pimeloyl-[acp] methyl ester reductase activity [GO:0102132]; NAD binding [GO:0051287]
Dde_2430	1.03475	0.000783717	Acyl carrier protein (ACP)	NA	acyl carrier activity [GO:0000036]
Dde_2432	-1.37027	0.000139673	Serine hydroxymethyltransferase (SHMT) (Serine methylase) (EC 2.1.2.1)	glycine biosynthetic process from serine [GO:0019264]; tetrahydrofolate interconversion [GO:0035999]	glycine hydroxymethyltransferase activity [GO:0004372]; pyridoxal phosphate binding [GO:0030170]
Dde_2433	1.09175	0.000317138	CMP/dCMP deaminase zinc-binding protein	pyrimidine nucleotide metabolic process [GO:0006220]	dCMP deaminase activity [GO:0004132]; zinc ion binding [GO:0008270]
Dde_2434	0.7866	0.0325388	Riboflavin biosynthesis protein RibD [Includes: Diaminohydroxyphosphoribosylaminopyrimidine deaminase (DRAP deaminase) (EC 3.5.4.26) (Riboflavin-specific deaminase); 5-amino-6-(5-phosphoribosylamino)uracil reductase (EC 1.1.1.193) (HTP reductase)]	riboflavin biosynthetic process [GO:0009231]	5-amino-6-(5-phosphoribosylamino)uracil reductase activity [GO:0008703]; diaminohydroxyphosphoribosylaminopyrimidine deaminase activity [GO:0008835]; metal ion binding [GO:0046872]; NADP binding [GO:0050661]
Dde_2448	-0.587142	0.0260436	Uncharacterized protein	NA	NA
Dde_2451	-1.81754	1.43e-06	Uncharacterized protein	NA	NA
Dde_2455	-1.03114	0.000771205	Metal dependent phosphohydrolase	NA	hydrolase activity [GO:0016787]
Dde_2457	-0.82753	0.0318597	Response regulator receiver modulated metal dependent phosphohydrolase	phosphorelay signal transduction system [GO:0000160]	hydrolase activity [GO:0016787]
Dde_2460	-3.80064	9.52e-52	Aldehyde ferredoxin oxidoreductase (EC 1.2.7.5)	NA	4 iron, 4 sulfur cluster binding [GO:0051539]; aldehyde ferredoxin oxidoreductase activity [GO:0033726]; electron transfer activity [GO:0009055]; metal ion binding [GO:0046872]
Dde_2464	-0.757108	0.0203889	Uncharacterized protein	NA	NA
Dde_2473	-2.49369	3.63e-24	60 kDa chaperonin (GroEL protein) (Protein Cpn60)	protein refolding [GO:0042026]	ATPase activity [GO:0016887]; ATP binding [GO:0005524]; unfolded protein binding [GO:0051082]
Dde_2474	-3.34111	5.37e-30	10 kDa chaperonin (GroES protein) (Protein Cpn10)	protein folding [GO:0006457]	ATPase activity [GO:0016887]; ATP binding [GO:0005524]
Dde_2476	-2.66252	3.58e-19	Methionine transporter from the Na+/H+ antiporter superfamily	NA	NA
Dde_2477	0.491112	0.0456532	ATP-binding protein Uup (EC 3.6.1.-)	DNA repair [GO:0006281]	ATPase-coupled transmembrane transporter activity [GO:0042626]; ATP binding [GO:0005524]; DNA binding [GO:0003677]; hydrolase activity [GO:0016787]; ribosome binding [GO:0043022]
Dde_2478	-1.67509	3.37e-11	Uncharacterized protein	NA	NA
Dde_2480	-0.959484	0.000265683	DEAD/DEAH box helicase domain protein	NA	ATP binding [GO:0005524]; helicase activity [GO:0004386]; hydrolase activity [GO:0016787]; nucleic acid binding [GO:0003676]
Dde_2484	-0.818252	0.00407971	NYN domain-containing protein	NA	NA
Dde_2493	0.890991	0.00516599	Type III restriction protein res subunit	NA	ATP binding [GO:0005524]; DNA binding [GO:0003677]; hydrolase activity [GO:0016787]
Dde_2494	0.818702	0.0147323	Filamentation induced by cAMP protein Fic	NA	NA
Dde_2495	0.647134	0.00490943	ATPase_AAA_core domain-containing protein	NA	ATPase activity [GO:0016887]; ATP binding [GO:0005524]
Dde_2496	0.66044	0.0046252	Restriction modification system DNA specificity domain-containing protein	DNA modification [GO:0006304]	DNA binding [GO:0003677]
Dde_2497	0.620035	0.0308895	Uncharacterized protein	NA	NA
Dde_2498	0.626186	0.010731	Site-specific DNA-methyltransferase (adenine-specific) (EC 2.1.1.72)	DNA restriction-modification system [GO:0009307]	DNA binding [GO:0003677]; N-methyltransferase activity [GO:0008170]; site-specific DNA-methyltransferase (adenine-specific) activity [GO:0009007]
Dde_2499	0.506537	0.0261304	Type I site-specific deoxyribonuclease (EC 3.1.21.3)	DNA modification [GO:0006304]	ATP binding [GO:0005524]; DNA binding [GO:0003677]; type I site-specific deoxyribonuclease activity [GO:0009035]
Dde_2507	-2.4261	4.36e-22	PEP motif putative anchor domain protein	NA	NA
Dde_2509	-0.80418	0.00673392	PEP motif putative anchor domain protein	NA	NA
Dde_2510	-0.564784	0.0176637	PEP motif putative anchor domain protein	NA	NA
Dde_2512	1.03153	0.000408532	Transcription elongation factor GreA (Transcript cleavage factor GreA)	regulation of DNA-templated transcription, elongation [GO:0032784]	DNA binding [GO:0003677]; RNA polymerase binding [GO:0070063]; translation elongation factor activity [GO:0003746]
Dde_2524	-3.41947	1.72e-40	Nitroreductase	NA	oxidoreductase activity [GO:0016491]
Dde_2525	-2.13439	2.34e-15	Methylenetetrahydrofolate reductase (EC 1.5.1.20)	methionine metabolic process [GO:0006555]; tetrahydrofolate interconversion [GO:0035999]	methylenetetrahydrofolate reductase NADH activity [GO:0106312]; methylenetetrahydrofolate reductase NADPH activity [GO:0106313]
Dde_2528	0.547619	0.0401424	NAGPA domain-containing protein	NA	NA
Dde_2545	0.463678	0.0435932	Uncharacterized protein	NA	NA
Dde_2559	0.542907	0.0181065	Glycoside hydrolase family 3 domain protein	carbohydrate metabolic process [GO:0005975]	hydrolase activity, hydrolyzing O-glycosyl compounds [GO:0004553]
Dde_2560	-4.84259	3.02e-61	Peroxiredoxin (EC 1.11.1.24) (Thioredoxin peroxidase) (Thioredoxin-dependent peroxiredoxin)	NA	peroxidase activity [GO:0004601]; peroxiredoxin activity [GO:0051920]
Dde_2561	-1.65751	2.31e-11	Rhodanese-like protein	NA	metal ion binding [GO:0046872]; oxidoreductase activity [GO:0016491]; thiosulfate sulfurtransferase activity [GO:0004792]
Dde_2562	-1.7536	1.85e-10	Pyridine nucleotide-disulfide oxidoreductase family protein	NA	oxidoreductase activity [GO:0016491]
Dde_2564	-2.32364	6.51e-14	Uncharacterized protein	NA	NA
Dde_2565	-0.718387	0.00978189	MscS Mechanosensitive ion channel	transmembrane transport [GO:0055085]	NA
Dde_2567	-1.49189	1.56e-08	Uncharacterized protein	NA	NA
Dde_2573	-0.701617	0.021354	Lipoprotein	NA	NA
Dde_2575	-0.990403	0.000284114	Radical SAM domain protein	NA	4 iron, 4 sulfur cluster binding [GO:0051539]; catalytic activity [GO:0003824]; metal ion binding [GO:0046872]
Dde_2601	-1.5374	1.94e-09	Uncharacterized protein	NA	NA
Dde_2603	-0.564453	0.0209849	Glycoside hydrolase family protein	carbohydrate metabolic process [GO:0005975]	hydrolase activity [GO:0016787]
Dde_2607	-1.09213	0.00162104	50S ribosomal protein L13	translation [GO:0006412]	structural constituent of ribosome [GO:0003735]
Dde_2627	-0.849603	0.00316923	Uncharacterized protein	NA	NA
Dde_2628	-0.82324	0.00865156	Uncharacterized protein	NA	NA
Dde_2633	-1.66747	0.0281891	Transcriptional regulator, MerR family	regulation of transcription, DNA-templated [GO:0006355]	DNA binding [GO:0003677]
Dde_2635	0.688127	0.0245753	Phenylalanine--tRNA ligase alpha subunit (EC 6.1.1.20) (Phenylalanyl-tRNA synthetase alpha subunit) (PheRS)	phenylalanyl-tRNA aminoacylation [GO:0006432]	ATP binding [GO:0005524]; magnesium ion binding [GO:0000287]; phenylalanine-tRNA ligase activity [GO:0004826]; tRNA binding [GO:0000049]
Dde_2637	-0.839574	0.00182203	50S ribosomal protein L35	translation [GO:0006412]	structural constituent of ribosome [GO:0003735]
Dde_2638	-1.34573	1.97e-06	Translation initiation factor IF-3	NA	translation initiation factor activity [GO:0003743]
Dde_2645	-0.902954	0.00405259	Uncharacterized protein	NA	NA
Dde_2652	-1.77563	0.000141859	Uncharacterized protein	NA	NA
Dde_2656	1.13944	0.000735678	Adenosylmethionine-8-amino-7-oxononanoate aminotransferase (EC 2.6.1.62) (7,8-diamino-pelargonic acid aminotransferase) (DAPA AT) (DAPA aminotransferase) (7,8-diaminononanoate synthase) (DANS) (Diaminopelargonic acid synthase)	biotin biosynthetic process [GO:0009102]	adenosylmethionine-8-amino-7-oxononanoate transaminase activity [GO:0004015]; pyridoxal phosphate binding [GO:0030170]
Dde_2662	0.799752	0.011702	8-amino-7-oxononanoate synthase (EC 2.3.1.47)	biosynthetic process [GO:0009058]	8-amino-7-oxononanoate synthase activity [GO:0008710]; pyridoxal phosphate binding [GO:0030170]
Dde_2664	0.550984	0.0314397	Diaminopimelate decarboxylase (DAP decarboxylase) (DAPDC) (EC 4.1.1.20)	lysine biosynthetic process via diaminopimelate [GO:0009089]	diaminopimelate decarboxylase activity [GO:0008836]; pyridoxal phosphate binding [GO:0030170]
Dde_2668	-1.23219	0.000513996	Peptidyl-prolyl cis-trans isomerase (EC 5.2.1.8)	NA	peptidyl-prolyl cis-trans isomerase activity [GO:0003755]
Dde_2669	-0.863726	0.000292725	Ferrous iron transport protein B	iron ion homeostasis [GO:0055072]	ferrous iron transmembrane transporter activity [GO:0015093]; GTP binding [GO:0005525]
Dde_2670	-4.2431	5.38e-43	Ferrous iron transporter component feoA	NA	transition metal ion binding [GO:0046914]
Dde_2672	-2.83886	1.64e-18	Uncharacterized protein	NA	NA
Dde_2673	-1.71624	5.43e-10	Ferrous iron transporter component feoA	NA	transition metal ion binding [GO:0046914]
Dde_2677	-0.502363	0.0450296	Metalloprotease, iron regulated	NA	metal ion binding [GO:0046872]; metallopeptidase activity [GO:0008237]
Dde_2681	-0.893698	0.0275954	Uncharacterized protein	NA	NA
Dde_2682	-2.91002	1.14e-21	Glycoside hydrolase family 13 domain protein	NA	hydrolase activity [GO:0016787]
Dde_2687	0.680546	0.0061569	PAS/PAC sensor signal transduction histidine kinase	NA	kinase activity [GO:0016301]
Dde_2692	-2.05162	2.69e-10	50S ribosomal protein L21	translation [GO:0006412]	rRNA binding [GO:0019843]; structural constituent of ribosome [GO:0003735]
Dde_2695	0.689054	0.00517036	RNA methyltransferase, TrmA family	RNA processing [GO:0006396]	iron-sulfur cluster binding [GO:0051536]; RNA methyltransferase activity [GO:0008173]
Dde_2698	-1.8808	1.28e-06	ATP synthase protein I	NA	NA
Dde_2699	-1.04309	0.00158397	Uncharacterized protein	NA	NA
Dde_2701	0.5366	0.0476206	ATP synthase subunit c (ATP synthase F(0) sector subunit c) (F-type ATPase subunit c) (F-ATPase subunit c) (Lipid-binding protein)	NA	lipid binding [GO:0008289]; proton-transporting ATP synthase activity, rotational mechanism [GO:0046933]
Dde_2705	-3.62384	4.24e-21	Flagellar FliJ protein	bacterial-type flagellum-dependent cell motility [GO:0071973]; bacterial-type flagellum organization [GO:0044781]; chemotaxis [GO:0006935]; protein transport [GO:0015031]	NA
Dde_2706	-1.32117	1.03e-05	Uncharacterized protein	NA	NA
Dde_2708	-1.85333	1.56e-12	Flagellar motor switch protein FliM	bacterial-type flagellum-dependent cell motility [GO:0071973]; chemotaxis [GO:0006935]	motor activity [GO:0003774]
Dde_2714	0.815803	0.0256532	Lipoyl synthase (EC 2.8.1.8) (Lip-syn) (LS) (Lipoate synthase) (Lipoic acid synthase) (Sulfur insertion protein LipA)	protein lipoylation [GO:0009249]	4 iron, 4 sulfur cluster binding [GO:0051539]; lipoate synthase activity [GO:0016992]; lipoyl synthase activity (acting on glycine-cleavage complex H protein [GO:0102552]; lipoyl synthase activity (acting on pyruvate dehydrogenase E2 protein) [GO:0102553]; metal ion binding [GO:0046872]
Dde_2715	0.609888	0.0200275	Single-stranded-DNA-specific exonuclease RecJ	DNA recombination [GO:0006310]; DNA repair [GO:0006281]	5'-3' exonuclease activity [GO:0008409]; nucleic acid binding [GO:0003676]
Dde_2717	-1.62764	6.82e-09	Tetratricopeptide TPR_1 repeat-containing protein	NA	NA
Dde_2726	-0.732189	0.0262779	Chorismate synthase (CS) (EC 4.2.3.5) (5-enolpyruvylshikimate-3-phosphate phospholyase)	aromatic amino acid family biosynthetic process [GO:0009073]; cellular amino acid biosynthetic process [GO:0008652]; chorismate biosynthetic process [GO:0009423]	chorismate synthase activity [GO:0004107]
Dde_2727	-1.95406	3.88e-14	UspA domain-containing protein	NA	NA
Dde_2728	-2.49706	2.71e-19	Shikimate kinase (SK) (EC 2.7.1.71)	aromatic amino acid family biosynthetic process [GO:0009073]; cellular amino acid biosynthetic process [GO:0008652]; chorismate biosynthetic process [GO:0009423]	ATP binding [GO:0005524]; magnesium ion binding [GO:0000287]; shikimate kinase activity [GO:0004765]
Dde_2730	-1.28124	1.61e-05	Aminotransferase (EC 2.6.1.-)	biosynthetic process [GO:0009058]	pyridoxal phosphate binding [GO:0030170]; transaminase activity [GO:0008483]
Dde_2731	-1.40948	0.000117481	Homoserine dehydrogenase (EC 1.1.1.3)	isoleucine biosynthetic process [GO:0009097]; methionine biosynthetic process [GO:0009086]; threonine biosynthetic process [GO:0009088]	homoserine dehydrogenase activity [GO:0004412]; NADP binding [GO:0050661]
Dde_2736	0.773939	0.0083957	Amidohydrolase 2	NA	hydrolase activity [GO:0016787]
Dde_2738	-3.19373	4.76e-23	Ferredoxin-thioredoxin reductase subunit B (EC 1.8.7.2)	NA	4 iron, 4 sulfur cluster binding [GO:0051539]; metal ion binding [GO:0046872]; oxidoreductase activity, acting on iron-sulfur proteins as donors [GO:0016730]
Dde_2739	-3.36349	1.49e-22	Glutaredoxin	NA	protein disulfide oxidoreductase activity [GO:0015035]
Dde_2740	-2.17708	1.62e-16	Uncharacterized protein	NA	NA
Dde_2741	-1.35818	3.9e-09	Elongation factor G	NA	GTPase activity [GO:0003924]; GTP binding [GO:0005525]; translation elongation factor activity [GO:0003746]
Dde_2747	0.769429	0.00507508	Lysine 2,3-aminomutase YodO family protein (EC 5.4.3.2)	NA	4 iron, 4 sulfur cluster binding [GO:0051539]; lysine 2,3-aminomutase activity [GO:0050066]; metal ion binding [GO:0046872]
Dde_2750	-1.71867	6.28e-09	Transport-associated protein	NA	NA
Dde_2752	1.04961	0.0331345	Histone family protein DNA-binding protein	NA	DNA binding [GO:0003677]
Dde_2753	-1.79872	3.79e-06	Transcription activator effector binding protein	NA	NA
Dde_2761	-0.913571	0.00969408	Tetratricopeptide TPR_1 repeat-containing protein	NA	NA
Dde_2762	-0.697477	0.0214929	Histidine kinase	NA	kinase activity [GO:0016301]
Dde_2764	1.09808	0.00107581	ABC-type transporter, periplasmic subunit family 3	NA	NA
Dde_2765	0.588372	0.0369054	Polar amino acid ABC transporter, inner membrane subunit	amino acid transport [GO:0006865]	transmembrane transporter activity [GO:0022857]
Dde_2767	0.9837	0.00259523	Formate-dependent phosphoribosylglycinamide formyltransferase (5'-phosphoribosylglycinamide transformylase 2) (Formate-dependent GAR transformylase) (EC 2.1.2.-) (GAR transformylase 2) (GART 2) (Non-folate glycinamide ribonucleotide transformylase) (Phosphoribosylglycinamide formyltransferase 2)	'de novo' IMP biosynthetic process [GO:0006189]	ATP binding [GO:0005524]; magnesium ion binding [GO:0000287]; phosphoribosylglycinamide formyltransferase 2 activity [GO:0043815]; phosphoribosylglycinamide formyltransferase activity [GO:0004644]
Dde_2770	-1.06954	0.000318386	Uncharacterized protein	NA	NA
Dde_2778	-1.07904	0.0211345	Redox-active disulfide protein 2	NA	NA
Dde_2808	0.769752	0.00846515	Magnesium chelatase ChlI subunit	NA	NA
Dde_2809	0.92484	0.000596962	DUF2179 domain-containing protein	NA	NA
Dde_2817	0.559002	0.0178247	Elongation factor 4 (EF-4) (EC 3.6.5.n1) (Ribosomal back-translocase LepA)	positive regulation of translation [GO:0045727]	GTPase activity [GO:0003924]; GTP binding [GO:0005525]; ribosome binding [GO:0043022]; translation elongation factor activity [GO:0003746]
Dde_2820	0.69228	0.0238792	Protein-tyrosine-phosphatase (EC 3.1.3.48)	NA	protein tyrosine phosphatase activity [GO:0004725]
Dde_2824	-1.88278	1.42e-06	Uncharacterized protein	NA	NA
Dde_2825	0.742835	0.00296505	PAS modulated sigma54 specific transcriptional regulator, Fis family	phosphorelay signal transduction system [GO:0000160]; regulation of transcription, DNA-templated [GO:0006355]	ATP binding [GO:0005524]; sequence-specific DNA binding [GO:0043565]; transcription factor binding [GO:0008134]
Dde_2827	-1.08049	0.000249556	UspA domain-containing protein	NA	NA
Dde_2828	-0.998424	0.00151018	Uncharacterized protein	NA	NA
Dde_2834	-1.22036	0.000715498	Transcriptional regulator, LysR family	NA	DNA-binding transcription factor activity [GO:0003700]
Dde_2836	-1.44274	5e-06	MOSC domain containing protein	NA	catalytic activity [GO:0003824]; molybdenum ion binding [GO:0030151]; pyridoxal phosphate binding [GO:0030170]
Dde_2844	0.639185	0.0405314	Queuine tRNA-ribosyltransferase (EC 2.4.2.29) (Guanine insertion enzyme) (tRNA-guanine transglycosylase)	queuosine biosynthetic process [GO:0008616]; tRNA-guanine transglycosylation [GO:0101030]	metal ion binding [GO:0046872]; queuine tRNA-ribosyltransferase activity [GO:0008479]
Dde_2846	0.714294	0.0162631	DUF218 domain-containing protein	NA	NA
Dde_2848	-1.73521	7.64e-07	Thioredox_DsbH domain-containing protein	carbohydrate metabolic process [GO:0005975]	NA
Dde_2850	0.593101	0.025482	Uncharacterized protein	carbohydrate metabolic process [GO:0005975]	NA
Dde_2852	0.794004	0.00541304	Amino acid carrier protein	NA	alanine:sodium symporter activity [GO:0015655]
Dde_2854	-1.41319	2.09e-08	Uncharacterized protein	NA	NA
Dde_2857	-2.762	2.44e-27	Methyl-accepting chemotaxis sensory transducer with Pas/Pac sensor	signal transduction [GO:0007165]	NA
Dde_2858	-2.86161	2.19e-26	Cytochrome c family protein	NA	metal ion binding [GO:0046872]
Dde_2862	-1.72034	6.46e-08	Uncharacterized protein	NA	NA
Dde_2866	-0.580822	0.0211457	Uncharacterized protein	NA	NA
Dde_2867	-0.977058	0.000302395	Filamentation induced by cAMP protein Fic	NA	NA
Dde_2868	-0.671942	0.00538468	Site-specific DNA-methyltransferase (adenine-specific) (EC 2.1.1.72)	DNA restriction-modification system [GO:0009307]	DNA binding [GO:0003677]; N-methyltransferase activity [GO:0008170]; site-specific DNA-methyltransferase (adenine-specific) activity [GO:0009007]
Dde_2869	-0.545639	0.0438747	Restriction modification system DNA specificity domain-containing protein	DNA modification [GO:0006304]	DNA binding [GO:0003677]
Dde_2887	1.00076	0.0109586	Glycosyl transferase group 1	NA	transferase activity, transferring glycosyl groups [GO:0016757]
Dde_2891	0.559388	0.0181121	Asparagine synthase (Glutamine-hydrolyzing) (EC 6.3.5.4)	asparagine biosynthetic process [GO:0006529]; glutamine metabolic process [GO:0006541]	asparagine synthase (glutamine-hydrolyzing) activity [GO:0004066]; ATP binding [GO:0005524]
Dde_2894	-0.783228	0.0137177	Methyltransferase FkbM family	methylation [GO:0032259]	methyltransferase activity [GO:0008168]
Dde_2903	-1.15008	1.42e-06	Plasmid stabilization system	NA	NA
Dde_2904	-1.61782	2.99e-09	Transcriptional regulator, CopG family	NA	NA
Dde_2911	0.907929	0.00238864	Toxin	NA	NA
Dde_2931	0.551806	0.0473119	Mannose-1-phosphate guanylyltransferase (EC 2.7.7.13)	polysaccharide biosynthetic process [GO:0000271]	GTP binding [GO:0005525]; isomerase activity [GO:0016853]; mannose-1-phosphate guanylyltransferase activity [GO:0004475]
Dde_2935	0.789804	0.00343915	Polysulphide reductase NrfD	NA	NA
Dde_2945	-1.25227	1.8e-05	Phosphoglucomutase/phosphomannomutase alpha/beta/alpha domain I	carbohydrate metabolic process [GO:0005975]	intramolecular transferase activity, phosphotransferases [GO:0016868]; magnesium ion binding [GO:0000287]
Dde_2946	-1.73363	5.43e-11	Protein HflK	NA	NA
Dde_2947	-0.913724	0.000817019	Protein HflC	regulation of peptidase activity [GO:0052547]	NA
Dde_2950	-0.950301	0.000130015	Histidine kinase (EC 2.7.13.3)	NA	phosphorelay sensor kinase activity [GO:0000155]
Dde_2957	0.812423	0.00856527	GTP cyclohydrolase FolE2 (EC 3.5.4.16)	7,8-dihydroneopterin 3'-triphosphate biosynthetic process [GO:0035998]	GTP cyclohydrolase I activity [GO:0003934]
Dde_2958	2.48324	4.3e-12	Flagellar basal body rod protein	NA	NA
Dde_2959	0.990625	0.000925333	Sigma54 specific transcriptional regulator, Fis family	regulation of transcription, DNA-templated [GO:0006355]	ATP binding [GO:0005524]; sequence-specific DNA binding [GO:0043565]; transcription factor binding [GO:0008134]
Dde_2963	0.67155	0.0173973	S-adenosylhomocysteine deaminase (EC 3.5.4.28)	NA	S-adenosylhomocysteine deaminase activity [GO:0050270]
Dde_2967	0.524674	0.0391727	Dual-specificity RNA methyltransferase RlmN (EC 2.1.1.192) (23S rRNA (adenine(2503)-C(2))-methyltransferase) (23S rRNA m2A2503 methyltransferase) (Ribosomal RNA large subunit methyltransferase N) (tRNA (adenine(37)-C(2))-methyltransferase) (tRNA m2A37 methyltransferase)	rRNA base methylation [GO:0070475]	4 iron, 4 sulfur cluster binding [GO:0051539]; metal ion binding [GO:0046872]; rRNA (adenine-C2-)-methyltransferase activity [GO:0070040]; rRNA binding [GO:0019843]; tRNA (adenine-C2-)-methyltransferase activity [GO:0002935]; tRNA binding [GO:0000049]
Dde_2975	1.22436	0.000382185	Uncharacterized protein	NA	NA
Dde_2978	1.21935	0.00379549	Putative manganese efflux pump MntP	NA	manganese ion transmembrane transporter activity [GO:0005384]
Dde_2982	-1.24447	0.000937217	50S ribosomal protein L31	translation [GO:0006412]	metal ion binding [GO:0046872]; rRNA binding [GO:0019843]; structural constituent of ribosome [GO:0003735]
Dde_2985	0.841657	0.00733721	Release factor glutamine methyltransferase (RF MTase) (EC 2.1.1.297) (N5-glutamine methyltransferase PrmC) (Protein-(glutamine-N5) MTase PrmC) (Protein-glutamine N-methyltransferase PrmC)	peptidyl-glutamine methylation [GO:0018364]	nucleic acid binding [GO:0003676]; protein-(glutamine-N5) methyltransferase activity [GO:0102559]; protein-glutamine N-methyltransferase activity [GO:0036009]
Dde_2986	-2.52779	2.69e-23	UDP-3-O-acyl-N-acetylglucosamine deacetylase (UDP-3-O-acyl-GlcNAc deacetylase) (EC 3.5.1.108) (UDP-3-O-[R-3-hydroxymyristoyl]-N-acetylglucosamine deacetylase)	lipid A biosynthetic process [GO:0009245]	metal ion binding [GO:0046872]; UDP-3-O-[3-hydroxymyristoyl] N-acetylglucosamine deacetylase activity [GO:0008759]; UDP-3-O-acyl-N-acetylglucosamine deacetylase activity [GO:0103117]
Dde_2989	-1.3366	1.51e-08	Elongation factor Tu (EF-Tu)	NA	GTPase activity [GO:0003924]; GTP binding [GO:0005525]; translation elongation factor activity [GO:0003746]
Dde_2991	-1.79717	3.24e-07	Transcription termination/antitermination protein NusG	DNA-templated transcription, elongation [GO:0006354]; DNA-templated transcription, termination [GO:0006353]; regulation of DNA-templated transcription, elongation [GO:0032784]; transcription antitermination [GO:0031564]	RNA binding [GO:0003723]
Dde_2993	0.697267	0.0107852	50S ribosomal protein L1	regulation of translation [GO:0006417]; translation [GO:0006412]	rRNA binding [GO:0019843]; structural constituent of ribosome [GO:0003735]; tRNA binding [GO:0000049]
Dde_2995	0.585299	0.0494373	50S ribosomal protein L7/L12	translation [GO:0006412]	structural constituent of ribosome [GO:0003735]
Dde_2998	0.529676	0.0281204	DNA-directed RNA polymerase subunit beta' (RNAP subunit beta') (EC 2.7.7.6) (RNA polymerase subunit beta') (Transcriptase subunit beta')	transcription, DNA-templated [GO:0006351]	DNA binding [GO:0003677]; DNA-directed 5'-3' RNA polymerase activity [GO:0003899]; magnesium ion binding [GO:0000287]; zinc ion binding [GO:0008270]
Dde_3001	-1.28421	4.05e-05	Uncharacterized protein	NA	catalytic activity [GO:0003824]
Dde_3003	-0.845504	0.00534073	Two component, sigma54 specific, transcriptional regulator, Fis family	phosphorelay signal transduction system [GO:0000160]; regulation of transcription, DNA-templated [GO:0006355]	ATP binding [GO:0005524]; sequence-specific DNA binding [GO:0043565]; transcription factor binding [GO:0008134]
Dde_3007	-0.686041	0.0100711	HcyBio domain-containing protein	NA	NA
Dde_3010	-1.16006	0.00400531	Regulatory protein, FmdB family	NA	NA
Dde_3011	1.0275	8.82e-05	Adenylosuccinate lyase (ASL) (EC 4.3.2.2) (Adenylosuccinase)	'de novo' AMP biosynthetic process [GO:0044208]; 'de novo' IMP biosynthetic process [GO:0006189]	(S)-2-(5-amino-1-(5-phospho-D-ribosyl)imidazole-4-carboxamido)succinate AMP-lyase (fumarate-forming) activity [GO:0070626]; N6-(1,2-dicarboxyethyl)AMP AMP-lyase (fumarate-forming) activity [GO:0004018]
Dde_3020	-2.71235	3.45e-22	Methyl-accepting chemotaxis sensory transducer with Cache sensor	signal transduction [GO:0007165]	NA
Dde_3021	-0.692451	0.0224773	Nitroreductase	NA	iron-sulfur cluster binding [GO:0051536]; metal ion binding [GO:0046872]; oxidoreductase activity [GO:0016491]
Dde_3023	-1.96037	3.79e-11	4Fe-4S ferredoxin iron-sulfur binding domain-containing protein	NA	FMN binding [GO:0010181]; iron-sulfur cluster binding [GO:0051536]; metal ion binding [GO:0046872]
Dde_3025	-1.1512	0.00113725	Uncharacterized protein	NA	NA
Dde_3028	-1.36645	3.11e-09	Carbon monoxide dehydrogenase (EC 1.2.7.4)	generation of precursor metabolites and energy [GO:0006091]	4 iron, 4 sulfur cluster binding [GO:0051539]; carbon-monoxide dehydrogenase (acceptor) activity [GO:0018492]; carbon-monoxide dehydrogenase (ferredoxin) activity [GO:0043885]; nickel cation binding [GO:0016151]
Dde_3029	-0.962316	0.000502581	Cobyrinic acid ac-diamide synthase	NA	NA
Dde_3030	0.691838	0.0123407	Uncharacterized protein	NA	NA
Dde_3032	0.802242	0.0260009	Uncharacterized protein	NA	NA
Dde_3033	0.985623	0.00309483	Amidohydrolase (EC 3.5.1.47)	NA	N-acetyldiaminopimelate deacetylase activity [GO:0050118]
Dde_3034	0.794491	0.00235902	L-serine ammonia-lyase (EC 4.3.1.17)	gluconeogenesis [GO:0006094]	4 iron, 4 sulfur cluster binding [GO:0051539]; L-serine ammonia-lyase activity [GO:0003941]; metal ion binding [GO:0046872]
Dde_3035	-0.644632	0.0402865	Methyltransferase FkbM family	methylation [GO:0032259]	methyltransferase activity [GO:0008168]
Dde_3036	-1.80569	4.09e-10	Uncharacterized protein	NA	flavin adenine dinucleotide binding [GO:0050660]
Dde_3040	1.13517	0.0025387	Putative two component, sigma54 specific, transcriptional regulator	phosphorelay signal transduction system [GO:0000160]; regulation of transcription, DNA-templated [GO:0006355]	ATP binding [GO:0005524]; DNA binding [GO:0003677]; transcription factor binding [GO:0008134]
Dde_3041	-1.84274	1.66e-12	L-lysine 2,3-aminomutase (EC 5.4.3.2)	NA	4 iron, 4 sulfur cluster binding [GO:0051539]; lysine 2,3-aminomutase activity [GO:0050066]; metal ion binding [GO:0046872]
Dde_3042	-1.30142	4e-06	D-alanine--D-alanine ligase (EC 6.3.2.4)	cell wall organization [GO:0071555]	ATP binding [GO:0005524]; D-alanine-D-alanine ligase activity [GO:0008716]; metal ion binding [GO:0046872]
Dde_3046	-1.96166	4.08e-06	Uncharacterized protein	NA	NA
Dde_3047	3.05392	0.00325116	Protein serine/threonine phosphatase	NA	phosphatase activity [GO:0016791]
Dde_3048	-1.37214	2.01e-06	Diguanylate cyclase with PAS/PAC sensor	NA	NA
Dde_3053	0.572325	0.0174117	Major facilitator superfamily MFS_1	NA	transmembrane transporter activity [GO:0022857]
Dde_3054	0.670092	0.00782072	Glycyl-radical enzyme activating protein family (EC 1.97.1.4)	NA	[formate-C-acetyltransferase]-activating enzyme activity [GO:0043365]; 4 iron, 4 sulfur cluster binding [GO:0051539]; metal ion binding [GO:0046872]
Dde_3055	0.692643	0.00275943	Pyruvate formate-lyase PFL	NA	lyase activity [GO:0016829]
Dde_3059	0.86697	0.00957694	L-seryl-tRNA(Sec) selenium transferase (EC 2.9.1.1) (Selenocysteine synthase) (Sec synthase) (Selenocysteinyl-tRNA(Sec) synthase)	selenocysteine incorporation [GO:0001514]; selenocysteinyl-tRNA(Sec) biosynthetic process [GO:0097056]	L-seryl-tRNASec selenium transferase activity [GO:0004125]
Dde_3060	0.859075	0.0134621	UDP-glucuronate decarboxylase (EC 4.1.1.35)	D-xylose metabolic process [GO:0042732]; UDP-D-xylose biosynthetic process [GO:0033320]	NAD+ binding [GO:0070403]; UDP-glucuronate decarboxylase activity [GO:0048040]
Dde_3061	1.6851	0.0146907	M18 family aminopeptidase (EC 3.4.11.-)	NA	aminopeptidase activity [GO:0004177]; metallopeptidase activity [GO:0008237]; zinc ion binding [GO:0008270]
Dde_3065	-0.811577	0.00319372	Membrane-bound lytic murein transglycosylase B-like protein	NA	NA
Dde_3072	-2.06352	3.95e-10	Uncharacterized protein	NA	NA
Dde_3076	0.680123	0.0114174	Metal dependent phosphohydrolase	NA	hydrolase activity [GO:0016787]
Dde_3077	0.798348	0.00149969	Metal dependent phosphohydrolase	NA	hydrolase activity [GO:0016787]
Dde_3078	-2.3111	6.57e-15	Nitrogen fixation protein NifU	iron-sulfur cluster assembly [GO:0016226]; nitrogen fixation [GO:0009399]	iron ion binding [GO:0005506]; iron-sulfur cluster binding [GO:0051536]
Dde_3079	-3.0392	1.16e-22	Cysteine desulfurase (EC 2.8.1.7) (Nitrogenase metalloclusters biosynthesis protein NifS)	cellular amino acid metabolic process [GO:0006520]	cysteine desulfurase activity [GO:0031071]; iron-sulfur cluster binding [GO:0051536]; metal ion binding [GO:0046872]; pyridoxal phosphate binding [GO:0030170]
Dde_3080	-1.62039	9.25e-07	Cysteine synthase (EC 2.5.1.47)	cysteine biosynthetic process from serine [GO:0006535]	cysteine synthase activity [GO:0004124]
Dde_3086	0.931996	0.0163981	Cobalamin B12-binding domain protein	NA	cobalamin binding [GO:0031419]; metal ion binding [GO:0046872]
Dde_3087	0.754259	0.0277447	Diguanylate cyclase	NA	NA
Dde_3088	-0.445954	0.0364452	Alpha-1,4 glucan phosphorylase (EC 2.4.1.1)	carbohydrate metabolic process [GO:0005975]	glycogen phosphorylase activity [GO:0008184]; linear malto-oligosaccharide phosphorylase activity [GO:0102250]; pyridoxal phosphate binding [GO:0030170]; SHG alpha-glucan phosphorylase activity [GO:0102499]
Dde_3092	-1.4703	3.47e-06	Heat shock protein Hsp20	NA	NA
Dde_3093	-1.38507	5.27e-05	UPF0434 protein Dde_3093	NA	NA
Dde_3095	0.798379	0.00969438	Peptidase U32	NA	NA
Dde_3097	0.901857	0.00168699	Putative two component, sigma54 specific, transcriptional regulator	phosphorelay signal transduction system [GO:0000160]; regulation of transcription, DNA-templated [GO:0006355]	ATP binding [GO:0005524]; transcription factor binding [GO:0008134]
Dde_3099	-1.50098	0.000313561	Methylated-DNA/protein-cysteine methyltransferase	DNA repair [GO:0006281]; methylation [GO:0032259]	methyltransferase activity [GO:0008168]
Dde_3100	-0.511832	0.0414436	Response regulator receiver modulated CheW protein	chemotaxis [GO:0006935]; phosphorelay signal transduction system [GO:0000160]	NA
Dde_3101	-1.64707	4.54e-12	PAS fold domain protein	NA	NA
Dde_3102	0.766429	0.0489524	Nucleoside recognition domain protein	NA	NA
Dde_3105	1.35498	0.00276556	Iron-chelate-transporting ATPase (EC 3.6.3.34)	NA	ATPase-coupled transmembrane transporter activity [GO:0042626]; ATP binding [GO:0005524]; hydrolase activity [GO:0016787]
Dde_3106	0.571533	0.0325174	ABC-type transporter, periplasmic subunit	NA	NA
Dde_3115	-1.52151	0.0108117	Carboxymuconolactone decarboxylase	NA	peroxiredoxin activity [GO:0051920]
Dde_3118	-3.15758	1.9e-14	Uncharacterized protein	NA	NA
Dde_3121	-1.28831	1.39e-05	Aldehyde dehydrogenase	cellular aldehyde metabolic process [GO:0006081]	oxidoreductase activity, acting on the aldehyde or oxo group of donors, NAD or NADP as acceptor [GO:0016620]
Dde_3122	0.796573	0.00236747	Glycosyl transferase family 39	NA	transferase activity, transferring glycosyl groups [GO:0016757]
Dde_3125	-0.778952	0.00548355	Uncharacterized protein	NA	NA
Dde_3126	0.636944	0.019154	Alcohol dehydrogenase (EC 1.1.1.1)	NA	alcohol dehydrogenase (NAD+) activity [GO:0004022]; metal ion binding [GO:0046872]
Dde_3134	-1.13283	7.23e-06	Adenosylhomocysteinase (EC 3.3.1.1) (S-adenosyl-L-homocysteine hydrolase) (AdoHcyase)	one-carbon metabolic process [GO:0006730]	adenosylhomocysteinase activity [GO:0004013]
Dde_3135	-2.68219	7.47e-21	Transcriptional regulator, ArsR family	NA	DNA-binding transcription factor activity [GO:0003700]; methyltransferase activity [GO:0008168]
Dde_3141	0.641244	0.0301401	NADPH-dependent FMN reductase	NA	oxidoreductase activity [GO:0016491]
Dde_3144	-1.83897	2.07e-08	Uncharacterized protein	NA	NA
Dde_3146	-2.20084	1.59e-16	Uncharacterized protein	NA	NA
Dde_3152	-0.777709	0.00511894	Flagellar hook-associated protein 1	bacterial-type flagellum assembly [GO:0044780]	structural molecule activity [GO:0005198]
Dde_3153	-0.938502	0.0124987	FlgN family protein	bacterial-type flagellum assembly [GO:0044780]	NA
Dde_3154	-1.58487	2.61e-06	Peptidase M23	NA	NA
Dde_3155	-2.845	7.87e-13	Flagellar P-ring protein (Basal body P-ring protein)	bacterial-type flagellum-dependent cell motility [GO:0071973]	structural molecule activity [GO:0005198]
Dde_3156	-3.94919	7.29e-30	Flagellar L-ring protein (Basal body L-ring protein)	bacterial-type flagellum-dependent cell motility [GO:0071973]	motor activity [GO:0003774]
Dde_3157	-3.41551	2.86e-24	Flagella basal body P-ring formation protein FlgA	bacterial-type flagellum assembly [GO:0044780]	NA
Dde_3158	-3.88696	1.19e-31	Flagellar basal-body rod protein FlgG (Distal rod protein)	bacterial-type flagellum-dependent cell motility [GO:0071973]	NA
Dde_3159	-3.38096	6.39e-28	Flagellar basal-body rod protein FlgF	bacterial-type flagellum-dependent cell motility [GO:0071973]	NA
Dde_3162	-0.478383	0.0424361	Translation initiation factor IF-2	NA	GTPase activity [GO:0003924]; GTP binding [GO:0005525]; translation initiation factor activity [GO:0003743]
Dde_3164	1.1889	0.0144219	Phosphoesterase RecJ domain protein	NA	nucleic acid binding [GO:0003676]
Dde_3165	-1.26939	0.000103566	tRNA pseudouridine synthase B (EC 5.4.99.25) (tRNA pseudouridine(55) synthase) (Psi55 synthase) (tRNA pseudouridylate synthase) (tRNA-uridine isomerase)	tRNA pseudouridine synthesis [GO:0031119]	RNA binding [GO:0003723]; tRNA pseudouridine synthase activity [GO:0106029]
Dde_3167	0.845975	0.000670283	Polyribonucleotide nucleotidyltransferase (EC 2.7.7.8) (Polynucleotide phosphorylase) (PNPase)	mRNA catabolic process [GO:0006402]; RNA processing [GO:0006396]	magnesium ion binding [GO:0000287]; polyribonucleotide nucleotidyltransferase activity [GO:0004654]; RNA binding [GO:0003723]
Dde_3171	0.969712	0.00267166	GCN5-related N-acetyltransferase	NA	N-acetyltransferase activity [GO:0008080]
Dde_3181	0.635351	0.0188859	Precorrin-3B C17-methyltransferase (EC 2.1.1.131)	cobalamin biosynthetic process [GO:0009236]; methylation [GO:0032259]	precorrin-3B C17-methyltransferase activity [GO:0030789]
Dde_3182	-1.66832	6.77e-06	Cytochrome c class III	NA	electron transfer activity [GO:0009055]; heme binding [GO:0020037]; metal ion binding [GO:0046872]
Dde_3183	-2.14265	1.42e-16	Uncharacterized protein	NA	NA
Dde_3187	0.876995	0.00535357	Nucleotide sugar dehydrogenase (EC 1.1.1.22)	polysaccharide biosynthetic process [GO:0000271]	NAD binding [GO:0051287]; oxidoreductase activity, acting on the CH-CH group of donors, NAD or NADP as acceptor [GO:0016628]; UDP-glucose 6-dehydrogenase activity [GO:0003979]
Dde_3189	-1.38034	2.34e-06	Trans-hexaprenyltranstransferase (EC 2.5.1.30)	isoprenoid biosynthetic process [GO:0008299]	heptaprenyl diphosphate synthase activity [GO:0036422]
Dde_3190	0.482193	0.0482836	Diguanylate cyclase with PAS/PAC sensor	NA	NA
Dde_3191	0.894041	0.000316241	Phosphoribosylformylglycinamidine synthase subunit PurL (FGAM synthase) (EC 6.3.5.3) (Formylglycinamide ribonucleotide amidotransferase subunit II) (FGAR amidotransferase II) (FGAR-AT II) (Glutamine amidotransferase PurL) (Phosphoribosylformylglycinamidine synthase subunit II)	'de novo' IMP biosynthetic process [GO:0006189]	ATP binding [GO:0005524]; magnesium ion binding [GO:0000287]; phosphoribosylformylglycinamidine synthase activity [GO:0004642]
Dde_3193	-4.62411	2.03e-60	Desulfoferrodoxin (Dfx) (EC 1.15.1.2) (Superoxide reductase) (SOR)	removal of superoxide radicals [GO:0019430]	iron ion binding [GO:0005506]; superoxide reductase activity [GO:0050605]
Dde_3194	-1.03139	0.0312552	Rubredoxin	NA	electron transfer activity [GO:0009055]; iron ion binding [GO:0005506]
Dde_3197	-3.05326	1.75e-30	Uncharacterized protein	NA	NA
Dde_3198	-4.49301	6.39e-40	Dinitrogenase iron-molybdenum cofactor biosynthesis protein	nitrogen fixation [GO:0009399]	NA
Dde_3199	-4.32187	2.64e-46	Uncharacterized protein	NA	NA
Dde_3200	-3.40422	8.24e-33	Cobyrinic acid ac-diamide synthase	NA	iron-sulfur cluster binding [GO:0051536]; metal ion binding [GO:0046872]
Dde_3201	-3.26061	4.95e-23	Cobyrinic acid ac-diamide synthase	NA	NA
Dde_3202	-1.6709	7.39e-10	Iron-sulfur cluster carrier protein	iron-sulfur cluster assembly [GO:0016226]; nitrogen fixation [GO:0009399]	ATPase activity [GO:0016887]; ATP binding [GO:0005524]; hydrolase activity [GO:0016787]; iron-sulfur cluster binding [GO:0051536]; metal ion binding [GO:0046872]
Dde_3204	-0.7723	0.00172294	Cytochrome bd ubiquinol oxidase subunit I	aerobic electron transport chain [GO:0019646]	electron transfer activity [GO:0009055]; metal ion binding [GO:0046872]
Dde_3206	-1.207	2.01e-06	Histidine kinase (EC 2.7.13.3)	NA	phosphorelay sensor kinase activity [GO:0000155]
Dde_3211	0.850205	0.00805561	Split soret cytochrome c	NA	NA
Dde_3212	-1.56846	1.85e-05	Probable chemoreceptor glutamine deamidase CheD (EC 3.5.1.44)	chemotaxis [GO:0006935]	protein-glutamine glutaminase activity [GO:0050568]
Dde_3213	-3.11095	3.71e-18	Histone family protein DNA-binding protein	NA	DNA binding [GO:0003677]
Dde_3215	-0.940128	0.00134053	Haloacid dehalogenase domain protein hydrolase	NA	hydrolase activity [GO:0016787]
Dde_3217	-0.732418	0.0236282	CDP-diacylglycerol--serine O-phosphatidyltransferase (EC 2.7.8.8) (Phosphatidylserine synthase)	phospholipid biosynthetic process [GO:0008654]	CDP-diacylglycerol-serine O-phosphatidyltransferase activity [GO:0003882]
Dde_3222	0.956406	0.0305789	3-isopropylmalate dehydrogenase (EC 1.1.1.85) (3-IPM-DH) (Beta-IPM dehydrogenase) (IMDH)	branched-chain amino acid biosynthetic process [GO:0009082]; leucine biosynthetic process [GO:0009098]	3-isopropylmalate dehydrogenase activity [GO:0003862]; magnesium ion binding [GO:0000287]; NAD binding [GO:0051287]
Dde_3223	-1.43818	1e-05	ABC-type transporter, periplasmic subunit family 3	NA	NA
Dde_3224	-1.81646	0.000133455	Phage shock protein C	NA	NA
Dde_3225	-3.71152	3.22e-17	Phage shock protein B	phage shock [GO:0009271]; regulation of transcription, DNA-templated [GO:0006355]	NA
Dde_3226	-3.65656	6.64e-32	Phage shock protein A, PspA	NA	NA
Dde_3228	-0.795431	0.0112547	Molybdopterin molybdenumtransferase (EC 2.10.1.1)	molybdopterin cofactor biosynthetic process [GO:0032324]; Mo-molybdopterin cofactor biosynthetic process [GO:0006777]	metal ion binding [GO:0046872]; molybdopterin molybdotransferase activity [GO:0061599]
Dde_3230	-4.25035	9.99e-25	Uncharacterized protein	NA	NA
Dde_3233	0.72973	0.00100428	Histidine kinase (EC 2.7.13.3)	NA	phosphorelay sensor kinase activity [GO:0000155]
Dde_3234	0.574911	0.035615	Putative two component, sigma54 specific, transcriptional regulator	phosphorelay signal transduction system [GO:0000160]; regulation of transcription, DNA-templated [GO:0006355]	ATP binding [GO:0005524]; DNA binding [GO:0003677]; transcription factor binding [GO:0008134]
Dde_3237	-3.47975	6.48e-46	Pyruvate:ferredoxin oxidoreductase (EC 1.2.7.1) (Pyruvate synthase)	electron transport chain [GO:0022900]	4 iron, 4 sulfur cluster binding [GO:0051539]; iron ion binding [GO:0005506]; pyruvate synthase activity [GO:0019164]; thiamine pyrophosphate binding [GO:0030976]
Dde_3238	-0.470918	0.0485853	L-lactate permease	NA	lactate transmembrane transporter activity [GO:0015129]
Dde_3239	-0.92468	0.00433818	D-lactate dehydrogenase (Cytochrome) (EC 1.1.2.4)	NA	D-lactate dehydrogenase (cytochrome) activity [GO:0004458]; FAD binding [GO:0071949]
Dde_3248	-1.44363	1.87e-08	Rhodanese-like protein	NA	thiosulfate sulfurtransferase activity [GO:0004792]
Dde_3254	-0.624118	0.0253546	Methyltransferase type 11	methylation [GO:0032259]	methyltransferase activity [GO:0008168]
Dde_3255	-0.677984	0.0205277	UDP-N-acetyl-D-glucosamine 2-epimerase, UDP-hydrolysing (EC 5.1.3.14)	UDP-N-acetylglucosamine metabolic process [GO:0006047]	hydrolase activity, hydrolyzing O-glycosyl compounds [GO:0004553]; UDP-N-acetylglucosamine 2-epimerase activity [GO:0008761]
Dde_3256	-2.35908	2.28e-16	N-acetylneuraminate synthase (EC 2.5.1.56)	carbohydrate biosynthetic process [GO:0016051]	N-acetylneuraminate synthase activity [GO:0050462]
Dde_3257	-1.09278	2.43e-05	N-acylneuraminate cytidylyltransferase (EC 2.7.7.43)	NA	N-acylneuraminate cytidylyltransferase activity [GO:0008781]
Dde_3261	-1.5702	3.78e-10	Methyl-accepting chemotaxis sensory transducer with Cache sensor	signal transduction [GO:0007165]	NA
Dde_3264	1.01952	0.0273039	Microcompartments protein	NA	NA
Dde_3265	1.19089	0.0225357	Microcompartments protein	NA	NA
Dde_3267	0.858323	0.00415625	Alcohol dehydrogenase (EC 1.1.1.1)	NA	alcohol dehydrogenase (NAD+) activity [GO:0004022]; metal ion binding [GO:0046872]
Dde_3272	0.983396	0.00147825	Microcompartments protein	NA	NA
Dde_3273	0.755042	0.0100379	Ethanolamine utilization protein EutN/carboxysome structural protein Ccml	NA	NA
Dde_3274	0.954268	0.00196752	Uncharacterized protein	NA	NA
Dde_3275	0.958541	0.0200197	Putative shell protein	cell division [GO:0051301]	NA
Dde_3279	0.692611	0.0110156	Acetaldehyde dehydrogenase (Acetylating) (EC 1.2.1.10)	NA	acetaldehyde dehydrogenase (acetylating) activity [GO:0008774]
Dde_3280	0.653771	0.018092	Microcompartments protein	NA	NA
Dde_3281	0.770668	0.00950496	Choline trimethylamine-lyase activating enzyme (EC 1.97.1.-) (Choline utilization protein D) (GRE activase CutD) (Glycyl-radical enzyme activating enzyme CutD) (GRE activating enzyme CutD)	choline catabolic process [GO:0042426]	4 iron, 4 sulfur cluster binding [GO:0051539]; glycyl-radical enzyme activating activity [GO:0043364]; metal ion binding [GO:0046872]; S-adenosyl-L-methionine binding [GO:1904047]
Dde_3282	0.819681	0.00541692	Choline trimethylamine-lyase (Choline TMA-lyase) (EC 4.3.99.4) (Choline utilization protein C) (Glycyl radical enzyme CutC) (GRE CutC)	choline catabolic process [GO:0042426]	carbon-nitrogen lyase activity [GO:0016840]; choline binding [GO:0033265]; protein homodimerization activity [GO:0042803]
Dde_3284	0.900118	0.0324513	Microcompartments protein	NA	NA
Dde_3289	1.01815	0.013546	Uncharacterized protein	NA	NA
Dde_3291	0.575566	0.0445477	Transcriptional regulator, MerR family	regulation of transcription, DNA-templated [GO:0006355]	DNA binding [GO:0003677]
Dde_3293	-0.552619	0.0258337	Methyl-accepting chemotaxis sensory transducer with Cache sensor	signal transduction [GO:0007165]	NA
Dde_3295	-1.84395	1.72e-12	Methyl-accepting chemotaxis sensory transducer with Cache sensor	signal transduction [GO:0007165]	NA
Dde_3297	-2.2187	6.81e-12	YceI family protein	NA	NA
Dde_3298	0.773698	0.0174097	Tryptophan/tyrosine permease	NA	aromatic amino acid transmembrane transporter activity [GO:0015173]
Dde_3303	0.8111	0.00397866	Probable membrane transporter protein	NA	NA
Dde_3306	0.665605	0.0253476	ABC-type glycine betaine transport, periplasmic subunit	NA	transmembrane transporter activity [GO:0022857]
Dde_3308	0.765921	0.0137092	Diguanylate cyclase	NA	NA
Dde_3309	-0.723557	0.00946828	ABC transporter substrate-binding protein	NA	NA
Dde_3311	0.686434	0.0111954	Autoinducer 2-binding periplasmic protein LuxP	NA	NA
Dde_3317	0.694815	0.0335679	Asparagine synthase (Glutamine-hydrolyzing)	asparagine biosynthetic process [GO:0006529]; glutamine metabolic process [GO:0006541]	asparagine synthase (glutamine-hydrolyzing) activity [GO:0004066]; ATP binding [GO:0005524]
Dde_3319	0.763547	0.0284698	Uncharacterized protein	NA	NA
Dde_3320	0.811023	0.00489603	Glycosyl transferase family 2	NA	transferase activity [GO:0016740]
Dde_3325	0.876568	0.00119081	Phosphonate ABC transporter, periplasmic phosphonate binding protein	organic phosphonate transport [GO:0015716]; transmembrane transport [GO:0055085]	NA
Dde_3326	0.779434	0.0109991	Phosphonate ABC transporter, inner membrane subunit	NA	ABC-type phosphonate transporter activity [GO:0015416]
Dde_3331	1.1555	0.00242551	Alpha-D-ribose 1-methylphosphonate 5-phosphate C-P lyase (PRPn C-P lyase) (EC 4.7.1.1)	organic phosphonate catabolic process [GO:0019700]	4 iron, 4 sulfur cluster binding [GO:0051539]; alpha-D-ribose 1-methylphosphonate 5-phosphate C-P-lyase activity [GO:0098848]; metal ion binding [GO:0046872]
Dde_3333	1.12508	0.0432319	Phosphonate C-P lyase system protein PhnL (EC 3.6.3.28)	NA	ATPase-coupled transmembrane transporter activity [GO:0042626]; ATP binding [GO:0005524]; hydrolase activity [GO:0016787]; lyase activity [GO:0016829]
Dde_3336	1.09856	0.0184185	Ribose 1,5-bisphosphate phosphokinase PhnN (EC 2.7.4.23) (Ribose 1,5-bisphosphokinase)	5-phosphoribose 1-diphosphate biosynthetic process [GO:0006015]; organic phosphonate metabolic process [GO:0019634]	ATP binding [GO:0005524]; ribose 1,5-bisphosphate phosphokinase activity [GO:0033863]
Dde_3339	0.823244	0.00273962	Glutathione-dependent formaldehyde-activating GFA	NA	carbon-sulfur lyase activity [GO:0016846]; metal ion binding [GO:0046872]
Dde_3342	0.974616	0.000185832	Integrase catalytic region	DNA integration [GO:0015074]; transposition, DNA-mediated [GO:0006313]	DNA binding [GO:0003677]; transposase activity [GO:0004803]
Dde_3345	-2.15919	3.04e-09	Helix-turn-helix domain protein	NA	DNA binding [GO:0003677]
Dde_3350	0.483149	0.0369296	Transposase-like Mu	DNA integration [GO:0015074]	DNA binding [GO:0003677]
Dde_3351	0.883402	0.0115082	AAA domain-containing protein	NA	NA
Dde_3352	0.905976	0.0120847	Uncharacterized protein	NA	NA
Dde_3360	0.735372	0.00624013	DNA-binding protein	NA	DNA binding [GO:0003677]
Dde_3361	0.688782	0.0101689	Integrase catalytic region	DNA integration [GO:0015074]	nucleic acid binding [GO:0003676]
Dde_3364	-0.91024	0.0103727	Integrase catalytic region	DNA integration [GO:0015074]; transposition, DNA-mediated [GO:0006313]	DNA binding [GO:0003677]; transposase activity [GO:0004803]
Dde_3367	0.721357	0.0249045	Peptidase M15A	NA	NA
Dde_3369	1.01772	0.0344601	Uncharacterized protein	NA	NA
Dde_3372	0.731908	0.00675579	Portal protein, putative	NA	NA
Dde_3374	0.76999	0.00515776	Phage head morphogenesis protein, SPP1 gp7 family	NA	NA
Dde_3377	0.822022	0.0142601	Uncharacterized protein	NA	NA
Dde_3378	1.79719	0.00312269	Uncharacterized protein	NA	NA
Dde_3382	0.756604	0.0125157	Uncharacterized protein	NA	NA
Dde_3383	1.08074	0.0434463	Uncharacterized protein	NA	NA
Dde_3386	0.907761	0.00295352	Phage tail tape measure protein, TP901 family	NA	NA
Dde_3393	0.612494	0.0345245	Tail fiber protein, putative	NA	NA
Dde_3396	0.897314	0.00592902	Uncharacterized protein	NA	NA
Dde_3399	-0.818996	0.00672747	Uncharacterized protein	NA	NA
Dde_3412	-3.64072	2.07e-34	Heat shock protein Hsp20	NA	NA
Dde_3413	-3.88666	1.12e-49	ATPase AAA-2 domain protein	NA	ATPase activity [GO:0016887]; ATP binding [GO:0005524]
Dde_3414	-2.30785	3.35e-11	Uncharacterized protein	NA	NA
Dde_3424	0.655863	0.0144419	Type I restriction enzyme R Protein (EC 3.1.21.3)	DNA restriction-modification system [GO:0009307]	ATP binding [GO:0005524]; DNA binding [GO:0003677]; type I site-specific deoxyribonuclease activity [GO:0009035]
Dde_3430	-0.643874	0.0307679	DNA binding domain protein, excisionase family	NA	DNA binding [GO:0003677]
Dde_3452	0.680461	0.0310736	Serine--pyruvate transaminase (EC 2.6.1.51)	NA	serine-pyruvate transaminase activity [GO:0004760]
Dde_3453	-1.60554	0.000284225	Uncharacterized protein	NA	NA
Dde_3461	-2.71481	4.8e-18	Uncharacterized protein	NA	NA
Dde_3466	0.60434	0.0367029	ADP-L-glycero-D-manno-heptose-6-epimerase (EC 5.1.3.20) (ADP-L-glycero-beta-D-manno-heptose-6-epimerase) (ADP-glyceromanno-heptose 6-epimerase) (ADP-hep 6-epimerase) (AGME)	ADP-L-glycero-beta-D-manno-heptose biosynthetic process [GO:0097171]; carbohydrate metabolic process [GO:0005975]	ADP-glyceromanno-heptose 6-epimerase activity [GO:0008712]; NADP binding [GO:0050661]
Dde_3468	-0.667984	0.0105865	Non-specific serine/threonine protein kinase (EC 2.7.11.1)	NA	ATP binding [GO:0005524]; protein serine kinase activity [GO:0106310]; protein threonine kinase activity [GO:0106311]
Dde_3470	-3.26135	2.31e-32	6-phosphogluconate dehydrogenase, decarboxylating (EC 1.1.1.44)	D-gluconate metabolic process [GO:0019521]; pentose-phosphate shunt [GO:0006098]	NADP binding [GO:0050661]; phosphogluconate dehydrogenase (decarboxylating) activity [GO:0004616]
Dde_3471	-1.73425	4.03e-09	Glucose-6-phosphate 1-dehydrogenase (G6PD) (EC 1.1.1.49)	glucose metabolic process [GO:0006006]; pentose-phosphate shunt [GO:0006098]	glucose-6-phosphate dehydrogenase activity [GO:0004345]; NADP binding [GO:0050661]
Dde_3484	0.556329	0.0348949	Anthranilate synthase (EC 4.1.3.27)	biosynthetic process [GO:0009058]	anthranilate synthase activity [GO:0004049]
Dde_3488	-1.31171	2.67e-07	3-dehydroquinate synthase	aromatic amino acid family biosynthetic process [GO:0009073]; cellular amino acid biosynthetic process [GO:0008652]	3-dehydroquinate synthase activity [GO:0003856]; oxidoreductase activity [GO:0016491]
Dde_3489	-0.879084	0.00238029	2-amino-3,7-dideoxy-D-threo-hept-6-ulosonate synthase (ADH synthase) (ADHS) (ADTH synthase) (EC 2.2.1.10)	aromatic amino acid family biosynthetic process [GO:0009073]; cellular amino acid biosynthetic process [GO:0008652]	fructose-bisphosphate aldolase activity [GO:0004332]; hydro-lyase activity [GO:0016836]; transferase activity, transferring aldehyde or ketonic groups [GO:0016744]
Dde_3490	-1.09178	1.93e-05	2-amino-3,7-dideoxy-D-threo-hept-6-ulosonate synthase (ADH synthase) (ADHS) (ADTH synthase) (EC 2.2.1.10)	aromatic amino acid family biosynthetic process [GO:0009073]; cellular amino acid biosynthetic process [GO:0008652]	fructose-bisphosphate aldolase activity [GO:0004332]; hydro-lyase activity [GO:0016836]; transferase activity, transferring aldehyde or ketonic groups [GO:0016744]
Dde_3499	-0.637513	0.00405946	UvrD/REP helicase	NA	ATP binding [GO:0005524]; helicase activity [GO:0004386]; hydrolase activity [GO:0016787]
Dde_3503	1.26842	0.00241504	Uncharacterized protein	NA	NA
Dde_3506	0.60119	0.0414434	Uncharacterized protein	NA	NA
Dde_3508	0.647228	0.013458	Methyl-accepting chemotaxis sensory transducer	chemotaxis [GO:0006935]; signal transduction [GO:0007165]	transmembrane signaling receptor activity [GO:0004888]
Dde_3511	-2.90912	3.39e-17	Putative transcriptional regulator, ModE family	NA	DNA-binding transcription factor activity [GO:0003700]
Dde_3512	-1.03676	0.00103645	Molybdopterin oxidoreductase Fe4S4 region	NA	4 iron, 4 sulfur cluster binding [GO:0051539]; oxidoreductase activity [GO:0016491]
Dde_3518	-3.43158	2.25e-38	Molybdenum ABC transporter, periplasmic molybdate-binding protein	molybdate ion transport [GO:0015689]	metal ion binding [GO:0046872]; molybdate ion binding [GO:0030973]
Dde_3519	-2.00836	1.72e-10	Molybdenum transport system permease	NA	molybdate ion transmembrane transporter activity [GO:0015098]
Dde_3520	-1.06564	9.08e-05	Molybdate-transporting ATPase (EC 3.6.3.29)	NA	ATPase-coupled transmembrane transporter activity [GO:0042626]; ATP binding [GO:0005524]; hydrolase activity [GO:0016787]
Dde_3530	0.643486	0.0298768	Oxidoreductase FAD/NAD(P)-binding domain protein	pyrimidine nucleotide biosynthetic process [GO:0006221]	2 iron, 2 sulfur cluster binding [GO:0051537]; flavin adenine dinucleotide binding [GO:0050660]; metal ion binding [GO:0046872]; oxidoreductase activity [GO:0016491]
Dde_3532	0.755804	0.0122547	Uncharacterized protein	NA	NA
Dde_3534	0.623472	0.0287378	Alcohol dehydrogenase (EC 1.1.1.1)	NA	alcohol dehydrogenase (NAD+) activity [GO:0004022]; metal ion binding [GO:0046872]
Dde_3535	0.512981	0.0436068	Histidine kinase (EC 2.7.13.3)	NA	phosphorelay sensor kinase activity [GO:0000155]
Dde_3536	0.568631	0.0211699	Two component, sigma54 specific, transcriptional regulator, Fis family	phosphorelay signal transduction system [GO:0000160]; regulation of transcription, DNA-templated [GO:0006355]	ATP binding [GO:0005524]; sequence-specific DNA binding [GO:0043565]; transcription factor binding [GO:0008134]
Dde_3538	0.507165	0.0444846	Molybdopterin molybdenumtransferase (EC 2.10.1.1)	molybdopterin cofactor biosynthetic process [GO:0032324]; Mo-molybdopterin cofactor biosynthetic process [GO:0006777]	metal ion binding [GO:0046872]; molybdopterin molybdotransferase activity [GO:0061599]
Dde_3539	0.618859	0.0162303	Aldehyde dehydrogenase (FAD-independent) (EC 1.2.99.7)	NA	2 iron, 2 sulfur cluster binding [GO:0051537]; aldehyde dehydrogenase (FAD-independent) activity [GO:0033727]; electron transfer activity [GO:0009055]; metal ion binding [GO:0046872]
Dde_3544	0.649877	0.0362966	Radical SAM domain protein	NA	catalytic activity [GO:0003824]; iron-sulfur cluster binding [GO:0051536]; metal ion binding [GO:0046872]
Dde_3550	0.62599	0.0135696	Phosphoglycerate mutase	NA	NA
Dde_3553	0.660855	0.0377832	Uncharacterized protein	NA	NA
Dde_3556	0.642875	0.0208296	Acyltransferase 3	NA	transferase activity, transferring acyl groups other than amino-acyl groups [GO:0016747]
Dde_3561	0.803886	0.0016001	Methyl-accepting chemotaxis sensory transducer	signal transduction [GO:0007165]	NA
Dde_3562	-1.19125	1.1e-05	DUF302 domain-containing protein	NA	NA
Dde_3563	-0.577225	0.042766	Copper resistance lipoprotein NlpE	NA	NA
Dde_3582	-1.13179	0.00230165	Flagellar biosynthetic protein FliQ	bacterial-type flagellum assembly [GO:0044780]; protein secretion [GO:0009306]	NA
Dde_3583	-1.03283	0.00117224	Flagellar biosynthetic protein FliP	bacterial-type flagellum organization [GO:0044781]; protein secretion [GO:0009306]	NA
Dde_3586	-0.688125	0.0133278	Flagellar protein FliL	bacterial-type flagellum-dependent cell motility [GO:0071973]; chemotaxis [GO:0006935]	NA
Dde_3589	-0.86507	0.00366518	MotA/TolQ/ExbB proton channel	archaeal or bacterial-type flagellum-dependent cell motility [GO:0097588]	NA
Dde_3593	-0.810081	0.00887756	Uncharacterized protein	NA	NA
Dde_3596	-0.960055	0.00132271	Aminotransferase (EC 2.6.1.-)	biosynthetic process [GO:0009058]	pyridoxal phosphate binding [GO:0030170]; transaminase activity [GO:0008483]
Dde_3601	-2.84594	1.05e-11	Uncharacterized protein	NA	NA
Dde_3606	0.72699	0.00511777	Uncharacterized protein	NA	NA
Dde_3609	-1.35775	5.99e-07	Response regulator receiver protein	phosphorelay signal transduction system [GO:0000160]	NA
Dde_3613	0.587452	0.02094	Glycosyl transferase group 1	NA	transferase activity, transferring glycosyl groups [GO:0016757]
Dde_3621	-0.589208	0.0383134	DNA polymerase IV (Pol IV) (EC 2.7.7.7)	DNA-dependent DNA replication [GO:0006261]; DNA repair [GO:0006281]	damaged DNA binding [GO:0003684]; DNA-directed DNA polymerase activity [GO:0003887]; magnesium ion binding [GO:0000287]
Dde_3628	-0.779695	0.000979783	Efflux transporter, RND family, MFP subunit	NA	transmembrane transporter activity [GO:0022857]
Dde_3646	-1.33499	4.64e-05	Carbamoyl-phosphate synthase small chain (EC 6.3.5.5) (Carbamoyl-phosphate synthetase glutamine chain)	'de novo' pyrimidine nucleobase biosynthetic process [GO:0006207]; 'de novo' UMP biosynthetic process [GO:0044205]; arginine biosynthetic process [GO:0006526]; glutamine metabolic process [GO:0006541]	ATP binding [GO:0005524]; carbamoyl-phosphate synthase (glutamine-hydrolyzing) activity [GO:0004088]
Dde_3649	0.898687	0.00363037	Peptide chain release factor 3 (RF-3)	regulation of translational termination [GO:0006449]	GTPase activity [GO:0003924]; GTP binding [GO:0005525]; translation release factor activity, codon specific [GO:0016149]
Dde_3655	1.0087	0.000357685	Aldose 1-epimerase (EC 5.1.3.3)	hexose metabolic process [GO:0019318]	aldose 1-epimerase activity [GO:0004034]; carbohydrate binding [GO:0030246]
Dde_3656	0.980869	0.000436341	Glycerol-3-phosphate-transporting ATPase (EC 3.6.3.20)	NA	ATPase-coupled transmembrane transporter activity [GO:0042626]; ATP binding [GO:0005524]; hydrolase activity [GO:0016787]
Dde_3657	0.929862	0.000802361	Extracellular solute-binding protein family 1	NA	NA
Dde_3659	0.930616	0.0121961	ABC-type transporter, integral membrane subunit	transmembrane transport [GO:0055085]	NA
Dde_3666	-2.59813	4.39e-12	Uncharacterized protein	NA	NA
Dde_3667	-4.09744	9.67e-57	Flavodoxin	NA	electron transfer activity [GO:0009055]; FMN binding [GO:0010181]
Dde_3671	0.662593	0.0180385	ABC-type transporter, integral membrane subunit	transmembrane transport [GO:0055085]	NA
Dde_3674	-3.08597	5.48e-27	Ferric uptake regulation protein	NA	DNA binding [GO:0003677]; DNA-binding transcription factor activity [GO:0003700]; metal ion binding [GO:0046872]
Dde_3675	0.706406	0.00748917	Uncharacterized protein	NA	NA
Dde_3684	0.826541	0.0349149	HTH arsR-type domain-containing protein	NA	DNA-binding transcription factor activity [GO:0003700]
Dde_3687	0.90349	0.00169976	3-deoxy-D-manno-octulosonate cytidylyltransferase (EC 2.7.7.38)	lipopolysaccharide biosynthetic process [GO:0009103]	3-deoxy-manno-octulosonate cytidylyltransferase activity [GO:0008690]
Dde_3689	0.786538	0.0196009	Phosphoglycerate dehydrogenase (EC 1.1.1.95)	NA	NAD binding [GO:0051287]; phosphoglycerate dehydrogenase activity [GO:0004617]
Dde_3697	0.645795	0.0412626	DegT/DnrJ/EryC1/StrS aminotransferase	NA	transaminase activity [GO:0008483]
Dde_3699	0.872369	0.00969788	Oligosaccharyl transferase STT3 subunit	protein glycosylation [GO:0006486]	metal ion binding [GO:0046872]; oligosaccharyl transferase activity [GO:0004576]
Dde_3700	-1.06879	0.018194	Uncharacterized protein	NA	NA
Dde_3702	-3.25441	4.07e-26	Transcriptional regulator, AraC family	NA	DNA-binding transcription factor activity [GO:0003700]; sequence-specific DNA binding [GO:0043565]
Dde_3713	-1.24183	0.0046668	Response regulator receiver protein	phosphorelay signal transduction system [GO:0000160]	NA
Dde_3717	0.633379	0.0184389	Histidine kinase (EC 2.7.13.3)	phosphorelay signal transduction system [GO:0000160]	protein histidine kinase activity [GO:0004673]
Dde_3718	0.730236	0.0054833	Histidine kinase (EC 2.7.13.3)	regulation of transcription, DNA-templated [GO:0006355]	phosphorelay sensor kinase activity [GO:0000155]
Dde_3729	2.00946	0.000277318	ABC transporter related protein	phosphate ion transmembrane transport [GO:0035435]	ATP binding [GO:0005524]; inorganic phosphate transmembrane transporter activity [GO:0005315]
Dde_3733	-1.3555	1.99e-08	Glycerol-3-phosphate dehydrogenase (EC 1.1.5.3)	glycerol-3-phosphate metabolic process [GO:0006072]	sn-glycerol-3-phosphate:ubiquinone-8 oxidoreductase activity [GO:0052591]
Dde_3735	0.776889	0.00927147	Alpha/beta hydrolase fold protein	NA	hydrolase activity [GO:0016787]
Dde_3736	-2.8377	4.5e-29	Glyceraldehyde-3-phosphate dehydrogenase (EC 1.2.1.-)	glucose metabolic process [GO:0006006]	NAD binding [GO:0051287]; NADP binding [GO:0050661]; oxidoreductase activity, acting on the aldehyde or oxo group of donors, NAD or NADP as acceptor [GO:0016620]
Dde_3737	-4.47768	1.38e-67	Putative GAF sensor protein	NA	NA
Dde_3742	1.10107	0.000392789	ABC-type transporter, periplasmic subunit family 3	NA	ligand-gated ion channel activity [GO:0015276]
Dde_3743	1.47974	3.8e-05	Polar amino acid ABC transporter, inner membrane subunit	amino acid transport [GO:0006865]	transmembrane transporter activity [GO:0022857]
Dde_3744	1.07109	0.000174158	Phosphonate-transporting ATPase (EC 3.6.3.28)	NA	ABC-type amino acid transporter activity [GO:0015424]; ATPase-coupled transmembrane transporter activity [GO:0042626]; ATP binding [GO:0005524]; hydrolase activity [GO:0016787]
Dde_3749	-1.21062	8.68e-06	ATPase domain protein	NA	NA
Dde_3756	0.630299	0.0152097	Cytochrome-c3 hydrogenase (EC 1.12.2.1)	NA	cytochrome-c3 hydrogenase activity [GO:0047806]; ferredoxin hydrogenase activity [GO:0008901]; nickel cation binding [GO:0016151]
Dde_3758	-0.723888	0.00637867	Uncharacterized protein	NA	NA
Dde_3760	-0.868983	0.00762781	Uncharacterized protein family UPF0150	regulation of transcription, DNA-templated [GO:0006355]	NA
Dde_3773	-1.04501	0.00464911	Uncharacterized protein	NA	NA
Dde_3774	-1.8796	2.6e-07	Uncharacterized protein	NA	NA
Dde_3775	-1.73775	1.92e-08	4Fe-4S ferredoxin iron-sulfur binding domain-containing protein	NA	iron-sulfur cluster binding [GO:0051536]; metal ion binding [GO:0046872]
Dde_3779	-0.688444	0.0123983	MerR family transcriptional regulator	regulation of transcription, DNA-templated [GO:0006355]	DNA binding [GO:0003677]
Dde_3782	0.771581	0.00253456	Histidine kinase (EC 2.7.13.3)	NA	phosphorelay sensor kinase activity [GO:0000155]
Dde_4000	1.24958	0.00756367	Glycosyl transferase group 1	NA	transferase activity, transferring glycosyl groups [GO:0016757]
Dde_4001	-1.7896	1.02e-10	zf-TFIIB domain-containing protein	NA	NA
Dde_4005	-4.23248	7.58e-50	Uncharacterized protein	NA	NA
Dde_4008	-1.34697	0.00398566	Uncharacterized protein	NA	NA
Dde_4010	-1.81736	0.000981205	50S ribosomal protein L33	translation [GO:0006412]	structural constituent of ribosome [GO:0003735]
Dde_4011	-2.06759	3.23e-06	Excinuclease ABC C subunit domain protein	NA	NA
Dde_4012	-0.966303	0.0101841	Uncharacterized protein	NA	NA
Dde_4013	-1.98753	6.71e-13	Uncharacterized protein	NA	NA
Dde_4020	-0.763036	0.00373285	Uncharacterized protein	NA	NA
Dde_4025	-5.57995	7.64e-19	Uncharacterized protein	NA	NA
Dde_4035	1.86698	0.0019552	Uncharacterized protein	NA	NA
Dde_4036	-0.988053	0.0211555	PLDc_N domain-containing protein	NA	NA
Dde_4038	-2.06937	1.63e-08	Uncharacterized protein	NA	NA
Dde_4046	-1.60492	0.00687607	Uncharacterized protein	NA	NA
Dde_4053	-3.1847	1.19e-20	Uncharacterized protein	NA	NA
Dde_4057	-2.97795	2.06e-23	DNA binding domain protein, excisionase family	NA	DNA binding [GO:0003677]

## Sheet: SP2(0 vs. 15)
Gene ID	log2FC	P-value	Protein name	GO-Biological Process	GO-Molecular Function
Dde_2535	3.95327	2.53e-26	ApbE family lipoprotein	NA	NA
Dde_2958	3.11896	6.85e-24	Flagellar basal body rod protein	NA	NA
Dde_3047	3.08229	0.00952984	Protein serine/threonine phosphatase	NA	phosphatase activity [GO:0016791]
Dde_1981	3.05412	0.00108748	Uncharacterized protein	NA	NA
Dde_0899	2.9847	6.01e-10	Uncharacterized protein	NA	NA
Dde_1205	2.96027	2.47e-11	Uncharacterized protein	NA	NA
Dde_2895	2.85667	0.00302493	Teichoic-acid-transporting ATPase (EC 3.6.3.40)	NA	ATP binding [GO:0005524]; hydrolase activity [GO:0016787]
Dde_1929	2.82164	9.14e-09	Uncharacterized protein	NA	NA
Dde_2799	2.81319	8.52e-06	Phage regulatory protein, Rha family	NA	NA
Dde_0900	2.77185	2.9e-07	RNA polymerase sigma factor, sigma-70 family	DNA-templated transcription, initiation [GO:0006352]	DNA-binding transcription factor activity [GO:0003700]
Dde_2875	2.74377	0.00449333	Methyltransferase FkbM family	methylation [GO:0032259]; protein glycosylation [GO:0006486]	fucosyltransferase activity [GO:0008417]; methyltransferase activity [GO:0008168]
Dde_3274	2.73759	1.23e-06	Uncharacterized protein	NA	NA
Dde_0611	2.70858	1.24e-09	ABC-type transporter, integral membrane subunit	NA	transmembrane transporter activity [GO:0022857]
Dde_0673	2.69785	3.85e-09	Glycine betaine/L-proline ABC transporter, ATPase subunit (EC 3.6.3.32)	glycine betaine transport [GO:0031460]	ATPase-coupled transmembrane transporter activity [GO:0042626]; ATP binding [GO:0005524]; hydrolase activity [GO:0016787]
Dde_0890	2.65224	1.85e-16	Uncharacterized protein	NA	NA
Dde_4015	2.62055	5.08e-05	Uncharacterized protein	NA	NA
Dde_3742	2.57831	1.98e-08	ABC-type transporter, periplasmic subunit family 3	NA	ligand-gated ion channel activity [GO:0015276]
Dde_1927	2.5783	1.31e-06	Uncharacterized protein	NA	NA
Dde_0959	2.57268	0.000318169	AIG2 family protein	NA	NA
Dde_3368	2.56167	4.6e-06	Uncharacterized protein	NA	NA
Dde_2800	2.56079	6.92e-14	Restriction endonuclease	DNA restriction-modification system [GO:0009307]	DNA binding [GO:0003677]; endonuclease activity [GO:0004519]
Dde_1264	2.54658	0.000259543	PAS modulated sigma54 specific transcriptional regulator, Fis family	regulation of transcription, DNA-templated [GO:0006355]	ATP binding [GO:0005524]; sequence-specific DNA binding [GO:0043565]; transcription factor binding [GO:0008134]
Dde_1934	2.53201	1.26e-06	Putative bacteriophage-like protein	NA	NA
Dde_3054	2.52906	1.36e-08	Glycyl-radical enzyme activating protein family (EC 1.97.1.4)	NA	[formate-C-acetyltransferase]-activating enzyme activity [GO:0043365]; 4 iron, 4 sulfur cluster binding [GO:0051539]; metal ion binding [GO:0046872]
Dde_3105	2.50992	9.09e-07	Iron-chelate-transporting ATPase (EC 3.6.3.34)	NA	ATPase-coupled transmembrane transporter activity [GO:0042626]; ATP binding [GO:0005524]; hydrolase activity [GO:0016787]
Dde_0928	2.50817	3.94e-05	Uncharacterized protein	NA	NA
Dde_4035	2.4742	0.000528755	Uncharacterized protein	NA	NA
Dde_0894	2.47298	6.76e-06	Uncharacterized protein	NA	NA
Dde_0906	2.47183	1.05e-06	UvrD/REP helicase	NA	helicase activity [GO:0004386]
Dde_3339	2.45978	4.38e-08	Glutathione-dependent formaldehyde-activating GFA	NA	carbon-sulfur lyase activity [GO:0016846]; metal ion binding [GO:0046872]
Dde_1901	2.44976	1.62e-07	Uncharacterized protein	NA	NA
Dde_3102	2.44627	1.14e-08	Nucleoside recognition domain protein	NA	NA
Dde_3743	2.43881	4.36e-10	Polar amino acid ABC transporter, inner membrane subunit	amino acid transport [GO:0006865]	transmembrane transporter activity [GO:0022857]
Dde_0910	2.4382	3.47e-08	Uncharacterized protein	NA	NA
Dde_3352	2.43285	9.26e-06	Uncharacterized protein	NA	NA
Dde_3280	2.41218	6.59e-08	Microcompartments protein	NA	NA
Dde_0897	2.40943	3.93e-05	Putative phage-like protein	NA	NA
Dde_3389	2.40683	8.44e-07	Baseplate assembly protein	NA	NA
Dde_1202	2.4063	1.25e-05	Thioredoxin domain-containing protein	NA	NA
Dde_3367	2.40582	4.48e-06	Peptidase M15A	NA	NA
Dde_2662	2.40354	9.89e-09	8-amino-7-oxononanoate synthase (EC 2.3.1.47)	biosynthetic process [GO:0009058]	8-amino-7-oxononanoate synthase activity [GO:0008710]; pyridoxal phosphate binding [GO:0030170]
Dde_1863	2.39575	0.0103206	AIG2 family protein	NA	NA
Dde_0903	2.39174	3.39e-09	Uncharacterized protein	NA	NA
Dde_1059	2.38145	2.11e-07	PhoH family protein	NA	ATP binding [GO:0005524]
Dde_0975	2.35472	2.12e-12	Pseudouridine synthase	pseudouridine synthesis [GO:0001522]	pseudouridine synthase activity [GO:0009982]; RNA binding [GO:0003723]
Dde_2816	2.35231	0.024458	Signal peptidase I (EC 3.4.21.89)	NA	serine-type endopeptidase activity [GO:0004252]
Dde_2493	2.34395	0.00369306	Type III restriction protein res subunit	NA	ATP binding [GO:0005524]; DNA binding [GO:0003677]; hydrolase activity [GO:0016787]
Dde_3053	2.33444	0.00546769	Major facilitator superfamily MFS_1	NA	transmembrane transporter activity [GO:0022857]
Dde_1601	2.33431	6.56e-07	Xenobiotic-transporting ATPase (EC 3.6.3.44)	NA	ATPase-coupled transmembrane transporter activity [GO:0042626]; ATP binding [GO:0005524]; hydrolase activity [GO:0016787]
Dde_3061	2.32869	0.0024265	M18 family aminopeptidase (EC 3.4.11.-)	NA	aminopeptidase activity [GO:0004177]; metallopeptidase activity [GO:0008237]; zinc ion binding [GO:0008270]
Dde_2975	2.31383	2.44e-05	Uncharacterized protein	NA	NA
Dde_3375	2.31325	8.81e-08	Uncharacterized protein	NA	NA
Dde_0847	2.30573	0.00102737	Eight transmembrane protein EpsH	NA	peptidase activity [GO:0008233]
Dde_0696	2.30307	2.9e-07	Histidine kinase (EC 2.7.13.3)	NA	phosphorelay sensor kinase activity [GO:0000155]
Dde_2304	2.3015	0.000744987	Uncharacterized protein	NA	L-lysine efflux transmembrane transporter activity [GO:0015661]
Dde_1852	2.30086	1.32e-08	Glycosyl transferase group 1	NA	transferase activity, transferring glycosyl groups [GO:0016757]
Dde_0902	2.297	3.87e-06	PDDEXK_1 domain-containing protein	NA	NA
Dde_3532	2.28823	6.26e-09	Uncharacterized protein	NA	NA
Dde_3273	2.28269	3.48e-06	Ethanolamine utilization protein EutN/carboxysome structural protein Ccml	NA	NA
Dde_0930	2.27922	4.63e-05	Uncharacterized protein	NA	NA
Dde_0921	2.27563	0.00111194	Uncharacterized protein	NA	NA
Dde_3384	2.27032	5.37e-05	Uncharacterized protein	NA	NA
Dde_1560	2.2684	0.0381222	Regulatory protein MarR	NA	DNA-binding transcription factor activity [GO:0003700]
Dde_1737	2.26108	0.000465642	Phage regulatory protein, Rha family	NA	NA
Dde_3675	2.23949	1.21e-06	Uncharacterized protein	NA	NA
Dde_2360	2.23586	3.62e-05	Type II and III secretion system protein	protein secretion [GO:0009306]	NA
Dde_0877	2.2308	3.28e-09	Uncharacterized protein	NA	NA
Dde_2906	2.22847	4.14e-08	Transposase IS3/IS911 family protein	transposition, DNA-mediated [GO:0006313]	DNA binding [GO:0003677]; transposase activity [GO:0004803]
Dde_3342	2.22835	2.25e-09	Integrase catalytic region	DNA integration [GO:0015074]; transposition, DNA-mediated [GO:0006313]	DNA binding [GO:0003677]; transposase activity [GO:0004803]
Dde_2850	2.21921	3.18e-06	Uncharacterized protein	carbohydrate metabolic process [GO:0005975]	NA
Dde_3376	2.21781	0.00047542	Uncharacterized protein	NA	NA
Dde_0904	2.21192	6.3e-07	Uncharacterized protein	NA	NA
Dde_0629	2.20729	1.13e-05	Putative CBS domain and cyclic nucleotide-regulated nucleotidyltransferase	NA	[protein-PII] uridylyltransferase activity [GO:0008773]
Dde_2736	2.20485	8.95e-06	Amidohydrolase 2	NA	hydrolase activity [GO:0016787]
Dde_0905	2.20383	0.0206274	ERCC4 domain protein	NA	DNA binding [GO:0003677]; nuclease activity [GO:0004518]
Dde_0145	2.19708	9.75e-07	ABC-type glycine betaine transport, periplasmic subunit	choline transport [GO:0015871]	choline binding [GO:0033265]; transmembrane transporter activity [GO:0022857]
Dde_1903	2.19396	0.000424651	Uncharacterized protein	NA	NA
Dde_3267	2.19103	2.4e-07	Alcohol dehydrogenase (EC 1.1.1.1)	NA	alcohol dehydrogenase (NAD+) activity [GO:0004022]; metal ion binding [GO:0046872]
Dde_0841	2.18761	1.01e-06	Transport permease protein	transmembrane transport [GO:0055085]	NA
Dde_1603	2.1858	2e-08	NAD_synthase domain-containing protein	NA	NA
Dde_0628	2.18076	1.81e-06	DNA-directed DNA polymerase (EC 2.7.7.7)	DNA replication [GO:0006260]	DNA binding [GO:0003677]; DNA-directed DNA polymerase activity [GO:0003887]
Dde_0177	2.17623	3.2e-06	DNA polymerase III subunit delta	NA	NA
Dde_0907	2.17466	1.64e-06	DNA primase catalytic core domain-containing protein	NA	DNA binding [GO:0003677]; DNA primase activity [GO:0003896]; zinc ion binding [GO:0008270]
Dde_0188	2.17402	1.11e-07	Beta-lysine N-acetyltransferase	NA	N-acetyltransferase activity [GO:0008080]
Dde_0289	2.17025	8.76e-05	Proprionate catabolism activator, Fis family	regulation of transcription, DNA-templated [GO:0006355]	ATP binding [GO:0005524]; phosphorelay response regulator activity [GO:0000156]; sequence-specific DNA binding [GO:0043565]; transcription factor binding [GO:0008134]
Dde_3268	2.16845	0.0102637	Uncharacterized protein	NA	NA
Dde_3311	2.1682	7.91e-06	Autoinducer 2-binding periplasmic protein LuxP	NA	NA
Dde_0922	2.1678	2.3e-07	Site-specific DNA-methyltransferase (Adenine-specific) (EC 2.1.1.72)	NA	nucleic acid binding [GO:0003676]; site-specific DNA-methyltransferase (adenine-specific) activity [GO:0009007]
Dde_3281	2.16503	2.37e-05	Choline trimethylamine-lyase activating enzyme (EC 1.97.1.-) (Choline utilization protein D) (GRE activase CutD) (Glycyl-radical enzyme activating enzyme CutD) (GRE activating enzyme CutD)	choline catabolic process [GO:0042426]	4 iron, 4 sulfur cluster binding [GO:0051539]; glycyl-radical enzyme activating activity [GO:0043364]; metal ion binding [GO:0046872]; S-adenosyl-L-methionine binding [GO:1904047]
Dde_1748	2.16351	4.15e-12	Helicase domain-containing protein	NA	ATP binding [GO:0005524]; helicase activity [GO:0004386]; nucleosome-dependent ATPase activity [GO:0070615]
Dde_1921	2.16244	7.04e-06	DNA primase catalytic core domain-containing protein	NA	DNA binding [GO:0003677]; DNA primase activity [GO:0003896]; zinc ion binding [GO:0008270]
Dde_2747	2.15747	4.16e-07	Lysine 2,3-aminomutase YodO family protein (EC 5.4.3.2)	NA	4 iron, 4 sulfur cluster binding [GO:0051539]; lysine 2,3-aminomutase activity [GO:0050066]; metal ion binding [GO:0046872]
Dde_3331	2.15717	8.54e-05	Alpha-D-ribose 1-methylphosphonate 5-phosphate C-P lyase (PRPn C-P lyase) (EC 4.7.1.1)	organic phosphonate catabolic process [GO:0019700]	4 iron, 4 sulfur cluster binding [GO:0051539]; alpha-D-ribose 1-methylphosphonate 5-phosphate C-P-lyase activity [GO:0098848]; metal ion binding [GO:0046872]
Dde_1763	2.15262	6.2e-06	Uncharacterized protein	NA	NA
Dde_2490	2.14856	5.29e-06	Transcriptional regulator, LysR family	NA	DNA-binding transcription factor activity [GO:0003700]
Dde_3330	2.14854	2.57e-05	Phosphonate metabolism	organic phosphonate metabolic process [GO:0019634]	NA
Dde_3272	2.14746	3.43e-07	Microcompartments protein	NA	NA
Dde_3386	2.14485	3.95e-07	Phage tail tape measure protein, TP901 family	NA	NA
Dde_0838	2.13773	1.19e-05	Glycosyl transferase group 1	NA	transferase activity, transferring glycosyl groups [GO:0016757]
Dde_2358	2.13492	0.000744628	Peptidase A24A prepilin type IV	NA	aspartic-type endopeptidase activity [GO:0004190]
Dde_0691	2.12538	1.13e-08	Integral membrane protein TerC	NA	NA
Dde_3744	2.12533	1.14e-07	Phosphonate-transporting ATPase (EC 3.6.3.28)	NA	ABC-type amino acid transporter activity [GO:0015424]; ATPase-coupled transmembrane transporter activity [GO:0042626]; ATP binding [GO:0005524]; hydrolase activity [GO:0016787]
Dde_2229	2.12486	9.46e-07	Uncharacterized protein	NA	NA
Dde_1605	2.12479	0.000386638	Oleoyl-(Acyl-carrier-protein) hydrolase (EC 3.1.2.14)	biosynthetic process [GO:0009058]	myristoyl-[acyl-carrier-protein] hydrolase activity [GO:0016295]; oleoyl-[acyl-carrier-protein] hydrolase activity [GO:0004320]; palmitoyl-[acyl-carrier-protein] hydrolase activity [GO:0016296]
Dde_2569	2.11939	1.4e-06	Uncharacterized protein	NA	NA
Dde_2308	2.11818	2.47e-06	Phosphonate-transporting ATPase (EC 3.6.3.28)	NA	ABC-type amino acid transporter activity [GO:0015424]; ATPase-coupled transmembrane transporter activity [GO:0042626]; ATP binding [GO:0005524]; hydrolase activity [GO:0016787]
Dde_0543	2.11724	2.69e-08	Probable lipid II flippase MurJ	cell wall organization [GO:0071555]; peptidoglycan biosynthetic process [GO:0009252]; regulation of cell shape [GO:0008360]	lipid-linked peptidoglycan transporter activity [GO:0015648]
Dde_0477	2.11284	8.84e-07	Transposase IS200-family protein	transposition, DNA-mediated [GO:0006313]	DNA binding [GO:0003677]; transposase activity [GO:0004803]
Dde_0927	2.11101	0.00168947	Uncharacterized protein	NA	NA
Dde_3132	2.10723	7.07e-07	Uncharacterized protein	NA	NA
Dde_3325	2.10669	0.0190286	Phosphonate ABC transporter, periplasmic phosphonate binding protein	organic phosphonate transport [GO:0015716]; transmembrane transport [GO:0055085]	NA
Dde_3369	2.10597	0.00152313	Uncharacterized protein	NA	NA
Dde_1916	2.10568	0.0024426	Uncharacterized protein	NA	NA
Dde_1925	2.10418	0.000178224	Uncharacterized protein	NA	NA
Dde_3335	2.09968	1.59e-05	Phosphonate metabolism protein	NA	NA
Dde_3388	2.09821	0.00100243	Uncharacterized protein	NA	NA
Dde_3661	2.09543	2.98e-07	Phospholipid/glycerol acyltransferase	NA	transferase activity, transferring acyl groups [GO:0016746]
Dde_3087	2.09184	8.52e-06	Diguanylate cyclase	NA	NA
Dde_1719	2.08947	0.000101033	Anti-sigma factor antagonist	NA	anti-sigma factor antagonist activity [GO:0043856]
Dde_0728	2.0847	1.56e-06	Oligopeptide transporter OPT superfamily protein	NA	NA
Dde_0872	2.08363	5.67e-06	Membrane bound O-acyl transferase MBOAT family protein	alginic acid biosynthetic process [GO:0042121]	transferase activity, transferring acyl groups [GO:0016746]
Dde_3265	2.08256	0.00117423	Microcompartments protein	NA	NA
Dde_0925	2.08202	0.00256461	Uncharacterized protein	NA	NA
Dde_0901	2.082	9.66e-06	Uncharacterized protein	NA	NA
Dde_2305	2.0816	4.76e-05	Uncharacterized protein	NA	L-lysine efflux transmembrane transporter activity [GO:0015661]
Dde_3359	2.07823	0.000297334	Uncharacterized protein	NA	NA
Dde_3382	2.06671	1.11e-06	Uncharacterized protein	NA	NA
Dde_2364	2.05996	6.47e-05	Type II secretion system F domain-containing protein	NA	NA
Dde_3350	2.05977	1.13e-06	Transposase-like Mu	DNA integration [GO:0015074]	DNA binding [GO:0003677]
Dde_1900	2.05743	3.42e-08	Uncharacterized protein	NA	NA
Dde_3288	2.05714	5.52e-07	Uncharacterized protein	NA	NA
Dde_3024	2.0547	6.64e-07	GCN5-related N-acetyltransferase	NA	N-acetyltransferase activity [GO:0008080]
Dde_0244	2.05082	5.98e-05	PP-loop domain protein	NA	NA
Dde_0630	2.04207	1.7e-05	Putative sodium symporter protein	NA	transmembrane transporter activity [GO:0022857]
Dde_3374	2.04142	0.0211718	Phage head morphogenesis protein, SPP1 gp7 family	NA	NA
Dde_1840	2.04066	3.59e-06	UPF0056 inner membrane protein	NA	NA
Dde_3077	2.02892	1.19e-06	Metal dependent phosphohydrolase	NA	hydrolase activity [GO:0016787]
Dde_2656	2.02637	7.55e-06	Adenosylmethionine-8-amino-7-oxononanoate aminotransferase (EC 2.6.1.62) (7,8-diamino-pelargonic acid aminotransferase) (DAPA AT) (DAPA aminotransferase) (7,8-diaminononanoate synthase) (DANS) (Diaminopelargonic acid synthase)	biotin biosynthetic process [GO:0009102]	adenosylmethionine-8-amino-7-oxononanoate transaminase activity [GO:0004015]; pyridoxal phosphate binding [GO:0030170]
Dde_1201	2.02573	0.000112222	Sulfatase	NA	sulfuric ester hydrolase activity [GO:0008484]
Dde_1917	2.02559	2.77e-05	Uncharacterized protein	NA	NA
Dde_2365	2.02449	7.5e-05	Type II secretion system F domain-containing protein	NA	NA
Dde_1559	2.01963	2.26e-06	Uncharacterized protein	NA	NA
Dde_1430	2.0152	0.000202883	Polar amino acid ABC transporter, inner membrane subunit	amino acid transport [GO:0006865]	transmembrane transporter activity [GO:0022857]
Dde_2774	2.01313	4.3e-11	Recombinase	NA	DNA binding [GO:0003677]; recombinase activity [GO:0000150]
Dde_1342	2.01246	6.77e-06	Uncharacterized protein	NA	NA
Dde_3279	2.01156	3.81e-06	Acetaldehyde dehydrogenase (Acetylating) (EC 1.2.1.10)	NA	acetaldehyde dehydrogenase (acetylating) activity [GO:0008774]
Dde_2985	2.01061	6.79e-08	Release factor glutamine methyltransferase (RF MTase) (EC 2.1.1.297) (N5-glutamine methyltransferase PrmC) (Protein-(glutamine-N5) MTase PrmC) (Protein-glutamine N-methyltransferase PrmC)	peptidyl-glutamine methylation [GO:0018364]	nucleic acid binding [GO:0003676]; protein-(glutamine-N5) methyltransferase activity [GO:0102559]; protein-glutamine N-methyltransferase activity [GO:0036009]
Dde_0891	2.00461	6.43e-07	Uncharacterized protein	NA	NA
Dde_0473	2.00262	4.12e-06	Formate dehydrogenase, alpha subunit (EC 1.7.99.4)	formate metabolic process [GO:0015942]	4 iron, 4 sulfur cluster binding [GO:0051539]; formate dehydrogenase (NAD+) activity [GO:0008863]; metal ion binding [GO:0046872]; molybdopterin cofactor binding [GO:0043546]
Dde_3211	1.99198	1.19e-05	Split soret cytochrome c	NA	NA
Dde_1935	1.98017	0.0369738	Resolvase domain-containing protein	NA	DNA binding [GO:0003677]; recombinase activity [GO:0000150]
Dde_3372	1.97293	0.0267666	Portal protein, putative	NA	NA
Dde_3729	1.96948	0.000614076	ABC transporter related protein	phosphate ion transmembrane transport [GO:0035435]	ATP binding [GO:0005524]; inorganic phosphate transmembrane transporter activity [GO:0005315]
Dde_3393	1.96763	1.43e-05	Tail fiber protein, putative	NA	NA
Dde_1602	1.96705	1e-08	Xenobiotic-transporting ATPase (EC 3.6.3.44)	NA	ATPase-coupled transmembrane transporter activity [GO:0042626]; ATP binding [GO:0005524]; hydrolase activity [GO:0016787]
Dde_3398	1.96576	9.59e-16	Integrase family protein	DNA integration [GO:0015074]; DNA recombination [GO:0006310]	DNA binding [GO:0003677]
Dde_1608	1.96532	7.91e-10	Amino acid adenylation domain protein (EC 2.3.1.94) (EC 5.1.1.3)	fatty acid biosynthetic process [GO:0006633]	3-oxoacyl-[acyl-carrier-protein] synthase activity [GO:0004315]; erythronolide synthase activity [GO:0047879]; glutamate racemase activity [GO:0008881]; phosphopantetheine binding [GO:0031177]
Dde_3784	1.96438	3.69e-08	Peptidase M23	NA	NA
Dde_1158	1.95797	2.17e-05	Putative phage repressor	NA	DNA binding [GO:0003677]
Dde_2911	1.9563	1.64e-08	Toxin	NA	NA
Dde_4000	1.95356	0.000707852	Glycosyl transferase group 1	NA	transferase activity, transferring glycosyl groups [GO:0016757]
Dde_0845	1.95207	2.58e-08	O-antigen polymerase	NA	NA
Dde_3333	1.9515	0.00809059	Phosphonate C-P lyase system protein PhnL (EC 3.6.3.28)	NA	ATPase-coupled transmembrane transporter activity [GO:0042626]; ATP binding [GO:0005524]; hydrolase activity [GO:0016787]; lyase activity [GO:0016829]
Dde_0694	1.94905	0.00500083	Response regulator receiver protein	phosphorelay signal transduction system [GO:0000160]	NA
Dde_0276	1.94856	5.04e-08	Cystathionine beta-lyase (EC 4.4.1.8)	biosynthetic process [GO:0009058]	cystathionine beta-lyase activity [GO:0004121]; pyridoxal phosphate binding [GO:0030170]
Dde_3385	1.94589	0.00316434	Uncharacterized protein	NA	NA
Dde_2659	1.94089	0.00593147	Phosphopantetheine-binding protein	NA	NA
Dde_1551	1.93655	1.1e-05	D-alanyl-D-alanine dipeptidase (D-Ala-D-Ala dipeptidase) (EC 3.4.13.22)	cell wall organization [GO:0071555]	dipeptidase activity [GO:0016805]; metallopeptidase activity [GO:0008237]; zinc ion binding [GO:0008270]
Dde_0157	1.93185	4.32e-10	Transcriptional regulator, GntR family with aminotransferase domain-containing protein	biosynthetic process [GO:0009058]	DNA-binding transcription factor activity [GO:0003700]; pyridoxal phosphate binding [GO:0030170]; transaminase activity [GO:0008483]
Dde_1961	1.93139	1.92e-06	DUF374 domain-containing protein	NA	NA
Dde_0811	1.92991	1.35e-06	Peptidase M24	NA	manganese ion binding [GO:0030145]; metalloaminopeptidase activity [GO:0070006]
Dde_0326	1.92772	4.26e-05	Sodium/sulphate symporter	NA	transmembrane transporter activity [GO:0022857]
Dde_3383	1.92768	0.0078074	Uncharacterized protein	NA	NA
Dde_3332	1.92694	0.00320964	Phosphonate C-P lyase system protein PhnK (EC 3.6.3.28)	NA	ATPase-coupled transmembrane transporter activity [GO:0042626]; ATP binding [GO:0005524]; hydrolase activity [GO:0016787]; lyase activity [GO:0016829]
Dde_1628	1.92576	2.48e-05	Diguanylate cyclase/phosphodiesterase with CBS domains	NA	NA
Dde_1902	1.92393	1.4e-06	Uncharacterized protein	NA	NA
Dde_1171	1.92218	5.84e-07	Diguanylate cyclase	NA	NA
Dde_3264	1.92142	0.00226025	Microcompartments protein	NA	NA
Dde_3334	1.91601	0.000855525	Phosphonate metabolism protein PhnM	organic phosphonate catabolic process [GO:0019700]	hydrolase activity, acting on carbon-nitrogen (but not peptide) bonds [GO:0016810]
Dde_0836	1.91259	0.000227838	CapK related-protein	NA	NA
Dde_3527	1.90095	0.0016219	Methyl-viologen-reducing hydrogenase delta subunit	NA	metal ion binding [GO:0046872]; oxidoreductase activity [GO:0016491]
Dde_1061	1.89959	0.000189421	Phosphate transport system permease protein	phosphate ion transport [GO:0006817]	inorganic phosphate transmembrane transporter activity [GO:0005315]
Dde_0214	1.89868	8.1e-06	Aminoglycoside phosphotransferase	NA	transferase activity [GO:0016740]
Dde_3303	1.89472	2.14e-10	Probable membrane transporter protein	NA	NA
Dde_0878	1.89259	5.57e-06	Histidine kinase (EC 2.7.13.3)	NA	phosphorelay sensor kinase activity [GO:0000155]
Dde_1443	1.89206	2.29e-05	Uncharacterized protein	NA	NA
Dde_1204	1.88828	2.92e-08	Sodium/sulphate symporter	NA	transmembrane transporter activity [GO:0022857]
Dde_0579	1.88603	0.00140131	Uncharacterized protein	NA	NA
Dde_1928	1.8856	0.000107998	RNA polymerase sigma factor, sigma-70 family	DNA-templated transcription, initiation [GO:0006352]	DNA binding [GO:0003677]; sigma factor activity [GO:0016987]
Dde_1054	1.88112	1.97e-05	N-(5'-phosphoribosyl)anthranilate isomerase (PRAI) (EC 5.3.1.24)	tryptophan biosynthetic process [GO:0000162]	phosphoribosylanthranilate isomerase activity [GO:0004640]
Dde_3315	1.88081	7.8e-09	PMT_2 domain-containing protein	NA	transferase activity, transferring glycosyl groups [GO:0016757]
Dde_3358	1.87928	0.000427161	Uncharacterized protein	NA	NA
Dde_3106	1.87251	1.56e-05	ABC-type transporter, periplasmic subunit	NA	NA
Dde_3373	1.87229	8.77e-05	Uncharacterized protein	NA	NA
Dde_1531	1.87168	2.02e-07	Alpha/beta hydrolase fold protein	NA	hydrolase activity [GO:0016787]
Dde_0701	1.86944	2.58e-07	Xanthine permease	NA	transmembrane transporter activity [GO:0022857]
Dde_0896	1.86888	6.71e-07	Resolvase domain-containing protein	NA	DNA binding [GO:0003677]; recombinase activity [GO:0000150]
Dde_2765	1.86387	1e-06	Polar amino acid ABC transporter, inner membrane subunit	amino acid transport [GO:0006865]	transmembrane transporter activity [GO:0022857]
Dde_1520	1.86234	0.00468948	Uncharacterized protein	NA	NA
Dde_3561	1.86082	1.73e-06	Methyl-accepting chemotaxis sensory transducer	signal transduction [GO:0007165]	NA
Dde_0843	1.85982	8.6e-06	Glycosyl transferase family 2	NA	transferase activity [GO:0016740]
Dde_3353	1.85791	0.00787054	Uncharacterized protein	NA	NA
Dde_0631	1.85504	0.0275675	Putative solute symporter protein	NA	NA
Dde_2362	1.85407	0.00150845	Response regulator receiver protein	NA	NA
Dde_2357	1.85211	7.66e-06	Flp/Fap pilin component	NA	NA
Dde_2361	1.85169	0.0332649	Uncharacterized protein	NA	NA
Dde_1203	1.84757	7.73e-05	Thioredoxin-disulfide reductase (EC 1.8.1.9)	NA	thioredoxin-disulfide reductase activity [GO:0004791]
Dde_3326	1.8462	0.0462174	Phosphonate ABC transporter, inner membrane subunit	NA	ABC-type phosphonate transporter activity [GO:0015416]
Dde_2405	1.84115	7.32e-05	Spermidine export protein MdtI	NA	spermidine transmembrane transporter activity [GO:0015606]
Dde_0689	1.84082	2.43e-05	Uncharacterized protein	NA	NA
Dde_2276	1.84035	0.000127828	Small GTP-binding protein	NA	GTP binding [GO:0005525]
Dde_2865	1.83833	1.85e-11	Integrase family protein	DNA integration [GO:0015074]; DNA recombination [GO:0006310]	DNA binding [GO:0003677]
Dde_3396	1.83823	1.69e-05	Uncharacterized protein	NA	NA
Dde_3351	1.83538	0.000398223	AAA domain-containing protein	NA	NA
Dde_0263	1.8347	0.0012003	Metal dependent phosphohydrolase	NA	hydrolase activity [GO:0016787]
Dde_3508	1.8337	3.79e-09	Methyl-accepting chemotaxis sensory transducer	chemotaxis [GO:0006935]; signal transduction [GO:0007165]	transmembrane signaling receptor activity [GO:0004888]
Dde_2324	1.83294	3.49e-05	Crossover junction endodeoxyribonuclease RuvC (EC 3.1.22.4) (Holliday junction nuclease RuvC) (Holliday junction resolvase RuvC)	DNA recombination [GO:0006310]; DNA repair [GO:0006281]	crossover junction endodeoxyribonuclease activity [GO:0008821]; magnesium ion binding [GO:0000287]; nucleic acid binding [GO:0003676]
Dde_3699	1.83283	3.21e-05	Oligosaccharyl transferase STT3 subunit	protein glycosylation [GO:0006486]	metal ion binding [GO:0046872]; oligosaccharyl transferase activity [GO:0004576]
Dde_1509	1.8296	3.01e-08	ABC-type transporter, integral membrane subunit	NA	transmembrane transporter activity [GO:0022857]
Dde_1609	1.82831	1.01e-07	Amino acid adenylation domain protein (EC 2.3.1.94) (EC 5.1.1.3)	fatty acid biosynthetic process [GO:0006633]	3-oxoacyl-[acyl-carrier-protein] synthase activity [GO:0004315]; erythronolide synthase activity [GO:0047879]; glutamate racemase activity [GO:0008881]; phosphopantetheine binding [GO:0031177]
Dde_3086	1.82402	0.000281819	Cobalamin B12-binding domain protein	NA	cobalamin binding [GO:0031419]; metal ion binding [GO:0046872]
Dde_3278	1.82306	0.00204849	Microcompartments protein	NA	NA
Dde_2388	1.82155	2.72e-06	3'-5' exonuclease	NA	3'-5' exonuclease activity [GO:0008408]; nucleic acid binding [GO:0003676]
Dde_1528	1.82153	0.000227754	tRNA (cytidine(34)-2'-O)-methyltransferase (EC 2.1.1.207) (tRNA (cytidine/uridine-2'-O-)-methyltransferase TrmL)	NA	RNA binding [GO:0003723]; S-adenosylmethionine-dependent methyltransferase activity [GO:0008757]; tRNA methyltransferase activity [GO:0008175]
Dde_3076	1.82096	1.75e-06	Metal dependent phosphohydrolase	NA	hydrolase activity [GO:0016787]
Dde_1941	1.81937	5.3e-07	Histidine kinase (EC 2.7.13.3)	NA	phosphorelay sensor kinase activity [GO:0000155]
Dde_0419	1.81779	2.12e-06	Polysaccharide pyruvyl transferase	NA	transferase activity [GO:0016740]
Dde_1762	1.81677	0.0139295	Uncharacterized protein	NA	NA
Dde_2773	1.81464	0.000296431	Magnesium chelatase ChlI subunit	NA	NA
Dde_1585	1.81462	1.09e-06	Tyrosine recombinase XerC	cell cycle [GO:0007049]; cell division [GO:0051301]; chromosome segregation [GO:0007059]; transposition, DNA-mediated [GO:0006313]	DNA binding [GO:0003677]; tyrosine-based site-specific recombinase activity [GO:0009037]
Dde_1428	1.81253	0.00012926	Phosphate-transporting ATPase (EC 3.6.3.27)	NA	ABC-type amino acid transporter activity [GO:0015424]; ATPase-coupled transmembrane transporter activity [GO:0042626]; ATP binding [GO:0005524]; hydrolase activity [GO:0016787]
Dde_0461	1.81161	5.73e-05	Na+/H+ antiporter NhaC	NA	NA
Dde_0325	1.80195	7.14e-05	CBS domain containing protein	NA	NA
Dde_1761	1.79048	4.85e-09	Transporter	NA	symporter activity [GO:0015293]
Dde_2657	1.78949	0.00478539	Beta-hydroxyacyl-(Acyl-carrier-protein) dehydratase FabA/FabZ	NA	NA
Dde_2363	1.78923	0.000517372	Type II secretion system protein E	NA	NA
Dde_1942	1.77593	0.000121133	Response regulator receiver modulated metal dependent phosphohydrolase	phosphorelay signal transduction system [GO:0000160]	hydrolase activity [GO:0016787]
Dde_1427	1.77517	0.00285773	Uncharacterized protein	NA	NA
Dde_1604	1.7741	0.000207325	4'-phosphopantetheinyl transferase	NA	holo-[acyl-carrier-protein] synthase activity [GO:0008897]; magnesium ion binding [GO:0000287]
Dde_0146	1.77297	0.00024532	ABC-type glycine betaine transport, periplasmic subunit	choline transport [GO:0015871]	choline binding [GO:0033265]; transmembrane transporter activity [GO:0022857]
Dde_0926	1.77251	8.97e-05	Uncharacterized protein	NA	NA
Dde_0264	1.76969	0.0017428	Uncharacterized protein	NA	NA
Dde_1915	1.76579	0.00246044	Uncharacterized protein	NA	NA
Dde_3320	1.7652	2.1e-06	Glycosyl transferase family 2	NA	transferase activity [GO:0016740]
Dde_2029	1.76516	4.98e-05	Trk system potassium uptake protein	NA	metal ion binding [GO:0046872]; potassium:chloride symporter activity [GO:0015379]
Dde_0929	1.7561	3.09e-05	Uncharacterized protein	NA	NA
Dde_1337	1.75575	3.97e-07	Na+/solute symporter	NA	transmembrane transporter activity [GO:0022857]
Dde_3097	1.75233	1.7e-05	Putative two component, sigma54 specific, transcriptional regulator	phosphorelay signal transduction system [GO:0000160]; regulation of transcription, DNA-templated [GO:0006355]	ATP binding [GO:0005524]; transcription factor binding [GO:0008134]
Dde_2829	1.7499	0.000126469	Major facilitator superfamily MFS_1	NA	transmembrane transporter activity [GO:0022857]
Dde_1335	1.73816	1.88e-07	Uncharacterized protein	NA	NA
Dde_3314	1.73526	0.000372832	Uncharacterized protein	NA	NA
Dde_3282	1.73228	0.0008185	Choline trimethylamine-lyase (Choline TMA-lyase) (EC 4.3.99.4) (Choline utilization protein C) (Glycyl radical enzyme CutC) (GRE CutC)	choline catabolic process [GO:0042426]	carbon-nitrogen lyase activity [GO:0016840]; choline binding [GO:0033265]; protein homodimerization activity [GO:0042803]
Dde_2887	1.732	3.79e-05	Glycosyl transferase group 1	NA	transferase activity, transferring glycosyl groups [GO:0016757]
Dde_1753	1.73166	0.0393871	Uncharacterized protein	NA	NA
Dde_3657	1.72483	2.23e-06	Extracellular solute-binding protein family 1	NA	NA
Dde_1429	1.72297	2.53e-05	ABC-type transporter, periplasmic subunit family 3	NA	ligand-gated ion channel activity [GO:0015276]
Dde_0892	1.72128	8.06e-12	Uncharacterized protein	NA	NA
Dde_2136	1.72105	0.00013928	Hydrogenase maturation protease	NA	enzyme activator activity [GO:0008047]; peptidase activity [GO:0008233]
Dde_3503	1.71579	0.00623176	Uncharacterized protein	NA	NA
Dde_3755	1.70689	0.00141799	Cytochrome-c3 hydrogenase (EC 1.12.2.1)	NA	3 iron, 4 sulfur cluster binding [GO:0051538]; 4 iron, 4 sulfur cluster binding [GO:0051539]; cytochrome-c3 hydrogenase activity [GO:0047806]; ferredoxin hydrogenase activity [GO:0008901]; metal ion binding [GO:0046872]
Dde_1546	1.70587	0.000219104	Transcriptional regulator, IclR family	regulation of transcription, DNA-templated [GO:0006355]	DNA binding [GO:0003677]
Dde_0693	1.70545	0.000200829	Citrate transporter	potassium ion transport [GO:0006813]	cation transmembrane transporter activity [GO:0008324]
Dde_2001	1.70468	1.04e-06	Phospholipid/glycerol acyltransferase	NA	transferase activity, transferring acyl groups [GO:0016746]
Dde_3360	1.70275	1.09e-08	DNA-binding protein	NA	DNA binding [GO:0003677]
Dde_0181	1.69921	0.00758231	Uncharacterized protein	NA	NA
Dde_0301	1.69907	0.000161184	Uncharacterized protein	NA	NA
Dde_2786	1.6973	1.61e-10	Rhodanese-like protein	NA	NA
Dde_0729	1.69668	1.72e-06	Uncharacterized protein	NA	NA
Dde_3122	1.69412	4.49e-05	Glycosyl transferase family 39	NA	transferase activity, transferring glycosyl groups [GO:0016757]
Dde_2359	1.69113	0.00140716	Flp pilus assembly protein CpaB	NA	NA
Dde_3660	1.69029	0.0010833	Transcriptional regulator, TraR/DksA family	NA	zinc ion binding [GO:0008270]
Dde_3781	1.6899	2.4e-09	Phosphate transporter	phosphate ion transport [GO:0006817]	inorganic phosphate transmembrane transporter activity [GO:0005315]
Dde_3740	1.6879	0.000453977	PAS sensor protein	regulation of transcription, DNA-templated [GO:0006355]	DNA binding [GO:0003677]
Dde_0609	1.68684	0.000480367	Sulfate-transporting ATPase (EC 3.6.3.25)	carbohydrate metabolic process [GO:0005975]	ABC-type sulfate transporter activity [GO:0015419]; ATP binding [GO:0005524]; hydrolase activity [GO:0016787]; phosphoribulokinase activity [GO:0008974]
Dde_0911	1.68486	3.35e-06	Uncharacterized protein	NA	NA
Dde_2366	1.68312	0.00622071	Sporulation domain-containing protein	NA	peptidoglycan binding [GO:0042834]
Dde_0873	1.6816	5.91e-05	Uncharacterized protein	NA	NA
Dde_2559	1.67989	3.41e-07	Glycoside hydrolase family 3 domain protein	carbohydrate metabolic process [GO:0005975]	hydrolase activity, hydrolyzing O-glycosyl compounds [GO:0004553]
Dde_1788	1.67924	3.95e-05	Pyridoxamine 5'-phosphate oxidase-related FMN-binding protein	NA	NA
Dde_4045	1.67656	0.000150135	Uncharacterized protein	NA	NA
Dde_3378	1.67617	0.0322795	Uncharacterized protein	NA	NA
Dde_1786	1.67385	8.1e-06	Lytic transglycosylase catalytic	peptidoglycan metabolic process [GO:0000270]	lytic transglycosylase activity [GO:0008933]
Dde_3328	1.6718	0.0210905	Phosphonate C-P lyase system protein PhnG	organic phosphonate metabolic process [GO:0019634]; organic phosphonate transport [GO:0015716]	lyase activity [GO:0016829]
Dde_2368	1.67076	0.0069233	VWFA domain-containing protein	NA	NA
Dde_0923	1.67047	0.0086079	Uncharacterized protein	NA	NA
Dde_1065	1.66906	4.43e-07	Uncharacterized protein	NA	NA
Dde_2928	1.6657	3.38e-07	Uncharacterized protein	NA	NA
Dde_3371	1.66533	0.000624417	Uncharacterized protein	NA	NA
Dde_0837	1.66311	0.000665132	Glycosyl transferase family 2	NA	transferase activity [GO:0016740]
Dde_3390	1.65938	6.82e-05	Baseplate assembly protein	NA	NA
Dde_1161	1.65887	5.93e-05	Uncharacterized protein	NA	NA
Dde_3387	1.65805	0.0139252	Uncharacterized protein	NA	NA
Dde_3536	1.65513	6.4e-06	Two component, sigma54 specific, transcriptional regulator, Fis family	phosphorelay signal transduction system [GO:0000160]; regulation of transcription, DNA-templated [GO:0006355]	ATP binding [GO:0005524]; sequence-specific DNA binding [GO:0043565]; transcription factor binding [GO:0008134]
Dde_2891	1.65455	3.2e-10	Asparagine synthase (Glutamine-hydrolyzing) (EC 6.3.5.4)	asparagine biosynthetic process [GO:0006529]; glutamine metabolic process [GO:0006541]	asparagine synthase (glutamine-hydrolyzing) activity [GO:0004066]; ATP binding [GO:0005524]
Dde_1806	1.65296	1.2e-06	Apolipoprotein N-acyltransferase (ALP N-acyltransferase) (EC 2.3.1.269)	lipoprotein biosynthetic process [GO:0042158]	N-acyltransferase activity [GO:0016410]
Dde_3530	1.65264	0.000645228	Oxidoreductase FAD/NAD(P)-binding domain protein	pyrimidine nucleotide biosynthetic process [GO:0006221]	2 iron, 2 sulfur cluster binding [GO:0051537]; flavin adenine dinucleotide binding [GO:0050660]; metal ion binding [GO:0046872]; oxidoreductase activity [GO:0016491]
Dde_3529	1.64375	3.44e-05	Iron-sulfur binding protein	NA	iron-sulfur cluster binding [GO:0051536]; metal ion binding [GO:0046872]
Dde_1924	1.64318	0.000662726	Uncharacterized protein	NA	NA
Dde_3478	1.64114	6.03e-06	Tryptophan synthase alpha chain (EC 4.2.1.20)	NA	tryptophan synthase activity [GO:0004834]
Dde_3484	1.63738	3.74e-05	Anthranilate synthase (EC 4.1.3.27)	biosynthetic process [GO:0009058]	anthranilate synthase activity [GO:0004049]
Dde_3535	1.63391	5.03e-07	Histidine kinase (EC 2.7.13.3)	NA	phosphorelay sensor kinase activity [GO:0000155]
Dde_0129	1.63263	0.0015638	2-keto-3-deoxygluconate permease	NA	2-keto-3-deoxygluconate:proton symporter activity [GO:0015649]
Dde_1930	1.63189	7.19e-05	Uncharacterized protein	NA	NA
Dde_0668	1.6249	3.11e-05	Bcr/CflA family efflux transporter	xenobiotic detoxification by transmembrane export across the plasma membrane [GO:1990961]	xenobiotic transmembrane transporter activity [GO:0042910]
Dde_1905	1.62266	0.000796397	Uncharacterized protein	NA	NA
Dde_2408	1.61668	2.08e-08	YcaO-domain protein	NA	NA
Dde_0924	1.61094	0.00287811	Uncharacterized protein	NA	NA
Dde_2695	1.60856	7.26e-10	RNA methyltransferase, TrmA family	RNA processing [GO:0006396]	iron-sulfur cluster binding [GO:0051536]; RNA methyltransferase activity [GO:0008173]
Dde_1333	1.60855	0.000277459	Uncharacterized protein	NA	NA
Dde_0137	1.60792	4.54e-05	ABC-type transporter, integral membrane subunit	NA	transmembrane transporter activity [GO:0022857]
Dde_3060	1.60736	3.89e-06	UDP-glucuronate decarboxylase (EC 4.1.1.35)	D-xylose metabolic process [GO:0042732]; UDP-D-xylose biosynthetic process [GO:0033320]	NAD+ binding [GO:0070403]; UDP-glucuronate decarboxylase activity [GO:0048040]
Dde_0844	1.60691	0.000573618	Glycosyl transferase family 2	NA	transferase activity [GO:0016740]
Dde_2572	1.60665	2.1e-05	Uncharacterized protein	NA	NA
Dde_1193	1.60661	0.000424552	Component of nickel ABC transport system	NA	ATPase-coupled transmembrane transporter activity [GO:0042626]; ATP binding [GO:0005524]
Dde_1529	1.60631	0.000338601	Cobalamin biosynthesis protein CobD	cobalamin biosynthetic process [GO:0009236]	ABC-type vitamin B12 transporter activity [GO:0015420]; threonine-phosphate decarboxylase activity [GO:0048472]
Dde_0130	1.60246	0.000162851	Transcriptional regulator, DeoR family	NA	DNA binding [GO:0003677]; DNA-binding transcription factor activity [GO:0003700]
Dde_1537	1.60205	0.000326726	Purine nucleoside phosphorylase (EC 2.4.2.1) (Inosine-guanosine phosphorylase)	nucleoside metabolic process [GO:0009116]	purine-nucleoside phosphorylase activity [GO:0004731]
Dde_1809	1.60049	1.82e-05	tRNA uridine 5-carboxymethylaminomethyl modification enzyme MnmG (Glucose-inhibited division protein A)	tRNA wobble uridine modification [GO:0002098]	flavin adenine dinucleotide binding [GO:0050660]
Dde_2297	1.60028	1.65e-05	Uncharacterized protein	NA	NA
Dde_0635	1.59834	0.000136745	Tripartite ATP-independent periplasmic transporter DctQ component	NA	NA
Dde_3032	1.59604	0.000674707	Uncharacterized protein	NA	NA
Dde_3735	1.59381	1.41e-06	Alpha/beta hydrolase fold protein	NA	hydrolase activity [GO:0016787]
Dde_0314	1.59207	2.55e-05	Putative pre-16S rRNA nuclease (EC 3.1.-.-)	rRNA 5'-end processing [GO:0000967]	nuclease activity [GO:0004518]
Dde_3553	1.58996	5.45e-06	Uncharacterized protein	NA	NA
Dde_3275	1.58989	0.00889096	Putative shell protein	cell division [GO:0051301]	NA
Dde_3319	1.58668	5.84e-05	Uncharacterized protein	NA	NA
Dde_2311	1.58569	2.42e-06	Ammonium transporter	NA	ammonium transmembrane transporter activity [GO:0008519]
Dde_0393	1.58468	0.000241395	Uncharacterized protein	NA	NA
Dde_2347	1.58391	0.000384414	Uncharacterized protein	NA	NA
Dde_0189	1.58296	0.000179274	L-lysine 2,3-aminomutase (EC 5.4.3.2)	NA	4 iron, 4 sulfur cluster binding [GO:0051539]; lysine 2,3-aminomutase activity [GO:0050066]; metal ion binding [GO:0046872]
Dde_0857	1.58189	0.0022231	CRISPR-associated protein Cas2	NA	NA
Dde_3308	1.57914	0.000237196	Diguanylate cyclase	NA	NA
Dde_2445	1.57763	0.000220639	Uncharacterized protein	NA	NA
Dde_0692	1.57478	0.0191763	Response regulator receiver protein	phosphorelay signal transduction system [GO:0000160]	NA
Dde_1904	1.574	0.000210557	Site-specific DNA-methyltransferase (Adenine-specific) (EC 2.1.1.72)	NA	nucleic acid binding [GO:0003676]; site-specific DNA-methyltransferase (adenine-specific) activity [GO:0009007]
Dde_0840	1.57369	8.88e-05	Uncharacterized protein	NA	NA
Dde_2519	1.57269	0.000895903	Phage/conjugal plasmid C-4 type zinc finger protein, TraR family	NA	zinc ion binding [GO:0008270]
Dde_0908	1.56921	2.03e-09	Filamentation induced by cAMP protein Fic	NA	NA
Dde_1770	1.56797	4.12e-08	Lipopolysaccharide export system ATP-binding protein LptB	NA	ATPase-coupled transmembrane transporter activity [GO:0042626]; ATP binding [GO:0005524]; hydrolase activity [GO:0016787]
Dde_2418	1.56789	1.9e-05	MATE efflux family protein	NA	antiporter activity [GO:0015297]; xenobiotic transmembrane transporter activity [GO:0042910]
Dde_0881	1.56531	0.000150218	Glycosyl transferase group 1	NA	transferase activity, transferring glycosyl groups [GO:0016757]
Dde_3444	1.56528	0.000198074	Uncharacterized protein	NA	NA
Dde_2703	1.56522	2.05e-06	Uncharacterized protein	NA	NA
Dde_1800	1.56292	7.56e-06	Flagellar synthesis regulator FleN	NA	ATP binding [GO:0005524]
Dde_1579	1.55846	0.000272469	Uncharacterized protein	NA	NA
Dde_2852	1.55672	7.47e-05	Amino acid carrier protein	NA	alanine:sodium symporter activity [GO:0015655]
Dde_3538	1.55668	3.07e-05	Molybdopterin molybdenumtransferase (EC 2.10.1.1)	molybdopterin cofactor biosynthetic process [GO:0032324]; Mo-molybdopterin cofactor biosynthetic process [GO:0006777]	metal ion binding [GO:0046872]; molybdopterin molybdotransferase activity [GO:0061599]
Dde_1936	1.55468	0.0306023	Putative phage-like protein	NA	NA
Dde_1824	1.55399	9.96e-07	Cytochrome aa3-type quinol oxidase subunit III	aerobic electron transport chain [GO:0019646]	cytochrome-c oxidase activity [GO:0004129]
Dde_0636	1.55258	7.88e-05	TRAP dicarboxylate transporter, DctM subunit	NA	NA
Dde_3473	1.55125	0.000406216	Cytokinin riboside 5'-monophosphate phosphoribohydrolase (EC 3.2.2.n1)	cytokinin biosynthetic process [GO:0009691]	AMP nucleosidase activity [GO:0008714]
Dde_0610	1.55081	0.000216766	ABC-type transporter, integral membrane subunit	NA	branched-chain amino acid transmembrane transporter activity [GO:0015658]
Dde_1923	1.55046	0.0120561	ERCC4 domain protein	NA	DNA binding [GO:0003677]; nuclease activity [GO:0004518]
Dde_3133	1.54979	0.00594181	Rhodanese-like protein	NA	NA
Dde_2492	1.54824	0.0024116	AAA family ATPase	NA	NA
Dde_2349	1.54657	0.00013818	Regulatory protein TetR	NA	DNA binding [GO:0003677]
Dde_3370	1.54333	0.0232635	Uncharacterized protein	NA	NA
Dde_3711	1.54179	6.71e-05	Uncharacterized protein	NA	NA
Dde_0213	1.54051	0.000568965	Polyamine-transporting ATPase (EC 3.6.3.31)	NA	ATPase-coupled transmembrane transporter activity [GO:0042626]; ATP binding [GO:0005524]; hydrolase activity [GO:0016787]
Dde_0274	1.53838	5.37e-05	ABC-type transporter, integral membrane subunit	transmembrane transport [GO:0055085]	NA
Dde_1630	1.53301	4.31e-05	Tetratricopeptide TPR_1 repeat-containing protein	NA	NA
Dde_3380	1.53178	0.00539674	Uncharacterized protein	NA	NA
Dde_3391	1.53027	0.00247807	Baseplate J family protein	NA	NA
Dde_0166	1.52862	4.11e-05	Phosphonate-transporting ATPase (EC 3.6.3.28)	NA	ABC-type amino acid transporter activity [GO:0015424]; ATPase-coupled transmembrane transporter activity [GO:0042626]; ATP binding [GO:0005524]; hydrolase activity [GO:0016787]
Dde_2214	1.52223	0.000100112	TRAP dicarboxylate transporter, DctM subunit	NA	NA
Dde_3655	1.52179	1.67e-05	Aldose 1-epimerase (EC 5.1.3.3)	hexose metabolic process [GO:0019318]	aldose 1-epimerase activity [GO:0004034]; carbohydrate binding [GO:0030246]
Dde_2392	1.52074	2.26e-06	tRNA modification GTPase MnmE (EC 3.6.-.-)	tRNA modification [GO:0006400]	GTPase activity [GO:0003924]; GTP binding [GO:0005525]; metal ion binding [GO:0046872]
Dde_1125	1.51816	0.000962184	Phosphatidate cytidylyltransferase (EC 2.7.7.41)	CDP-diacylglycerol biosynthetic process [GO:0016024]	phosphatidate cytidylyltransferase activity [GO:0004605]
Dde_2340	1.51792	0.00142487	5'-nucleotidase SurE (EC 3.1.3.5) (Nucleoside 5'-monophosphate phosphohydrolase)	NA	5'-nucleotidase activity [GO:0008253]; metal ion binding [GO:0046872]; nucleotide binding [GO:0000166]
Dde_1922	1.51608	0.00370695	UvrD/REP helicase	NA	helicase activity [GO:0004386]
Dde_0427	1.51569	3.76e-05	UDP-glucose 4-epimerase (EC 5.1.3.2)	NA	UDP-glucose 4-epimerase activity [GO:0003978]
Dde_1650	1.51548	0.000110456	Methyl-accepting chemotaxis sensory transducer with Pas/Pac sensor	regulation of transcription, DNA-templated [GO:0006355]; signal transduction [GO:0007165]	NA
Dde_0512	1.51425	0.00349998	Uncharacterized protein	NA	NA
Dde_0758	1.51309	1.5e-05	Histidine kinase (EC 2.7.13.3)	NA	phosphorelay sensor kinase activity [GO:0000155]
Dde_3659	1.51021	0.000503884	ABC-type transporter, integral membrane subunit	transmembrane transport [GO:0055085]	NA
Dde_0451	1.50895	1.66e-06	Nickel-transporting ATPase., Fe(3+)-transporting ATPase (EC 3.6.3.24) (EC 3.6.3.30)	peptide transport [GO:0015833]	ATPase-coupled transmembrane transporter activity [GO:0042626]; ATP binding [GO:0005524]; hydrolase activity [GO:0016787]
Dde_1823	1.50042	4.74e-07	Cytochrome c oxidase subunit 1 (EC 7.1.1.9)	aerobic respiration [GO:0009060]; electron transport coupled proton transport [GO:0015990]; oxidative phosphorylation [GO:0006119]	cytochrome-c oxidase activity [GO:0004129]; heme binding [GO:0020037]; metal ion binding [GO:0046872]
Dde_2134	1.49806	0.0011793	Cytochrome-c3 hydrogenase (EC 1.12.2.1)	NA	3 iron, 4 sulfur cluster binding [GO:0051538]; 4 iron, 4 sulfur cluster binding [GO:0051539]; cytochrome-c3 hydrogenase activity [GO:0047806]; ferredoxin hydrogenase activity [GO:0008901]; metal ion binding [GO:0046872]
Dde_0960	1.49622	1.86e-06	Regulatory protein TetR	NA	DNA binding [GO:0003677]
Dde_2496	1.49535	1.3e-06	Restriction modification system DNA specificity domain-containing protein	DNA modification [GO:0006304]	DNA binding [GO:0003677]
Dde_2687	1.49247	1.31e-06	PAS/PAC sensor signal transduction histidine kinase	NA	kinase activity [GO:0016301]
Dde_3694	1.4882	0.00206384	Glucose-1-phosphate cytidylyltransferase (EC 2.7.7.33)	biosynthetic process [GO:0009058]	glucose-1-phosphate cytidylyltransferase activity [GO:0047343]
Dde_3671	1.48686	6.23e-07	ABC-type transporter, integral membrane subunit	transmembrane transport [GO:0055085]	NA
Dde_0503	1.48569	0.00227911	HPP family protein	NA	NA
Dde_3271	1.48511	0.02795	Uncharacterized protein	NA	NA
Dde_2384	1.48436	8.94e-05	Response regulator receiver	phosphorelay signal transduction system [GO:0000160]	NA
Dde_1062	1.47908	0.000527036	Phosphate-binding protein	cell adhesion [GO:0007155]; phosphate ion transport [GO:0006817]	phosphate ion binding [GO:0042301]
Dde_0612	1.47682	6.32e-08	Extracellular ligand-binding receptor	amino acid transport [GO:0006865]	NA
Dde_2328	1.47658	0.000396127	5-methyltetrahydropteroyltriglutamate--homocysteine methyltransferase (EC 2.1.1.14) (Cobalamin-independent methionine synthase) (Methionine synthase, vitamin-B12 independent isozyme)	methionine biosynthetic process [GO:0009086]; methylation [GO:0032259]	5-methyltetrahydropteroyltriglutamate-homocysteine S-methyltransferase activity [GO:0003871]; zinc ion binding [GO:0008270]
Dde_0340	1.47542	0.0017871	Uncharacterized protein	NA	NA
Dde_3361	1.47213	7.48e-05	Integrase catalytic region	DNA integration [GO:0015074]	nucleic acid binding [GO:0003676]
Dde_2552	1.47141	8.05e-07	Lytic transglycosylase catalytic	NA	lyase activity [GO:0016829]
Dde_0265	1.4706	0.000116553	4Fe-4S ferredoxin iron-sulfur binding domain-containing protein	NA	iron-sulfur cluster binding [GO:0051536]; metal ion binding [GO:0046872]
Dde_0307	1.46996	0.00163185	Predicted 23S rRNA-ribose 2'-O-methyltransferase	methylation [GO:0032259]; rRNA processing [GO:0006364]	methyltransferase activity [GO:0008168]
Dde_0861	1.46946	0.000311736	CRISPR-associated protein Cas5 family	defense response to virus [GO:0051607]; maintenance of CRISPR repeat elements [GO:0043571]	RNA binding [GO:0003723]
Dde_2192	1.46153	0.000116394	Aminotransferase (EC 2.6.1.-)	biosynthetic process [GO:0009058]	pyridoxal phosphate binding [GO:0030170]; transaminase activity [GO:0008483]
Dde_3096	1.45993	1.02e-05	PAS sensor protein	phosphorelay signal transduction system [GO:0000160]	NA
Dde_3705	1.45904	0.00082719	Export-related chaperone CsaA	NA	tRNA binding [GO:0000049]
Dde_1431	1.45643	0.00122525	Polar amino acid ABC transporter, inner membrane subunit	amino acid transport [GO:0006865]	transmembrane transporter activity [GO:0022857]
Dde_3531	1.45526	0.000538956	Uncharacterized protein	NA	NA
Dde_1508	1.45414	1.29e-05	ABC-type transporter, integral membrane subunit	NA	transmembrane transporter activity [GO:0022857]
Dde_2888	1.45185	8.66e-07	UDP-glucose 4-epimerase (EC 5.1.3.2)	NA	UDP-glucose 4-epimerase activity [GO:0003978]
Dde_0513	1.44714	0.000250752	Aminotransferase (EC 2.6.1.-)	biosynthetic process [GO:0009058]	pyridoxal phosphate binding [GO:0030170]; transaminase activity [GO:0008483]
Dde_3698	1.4452	0.0012168	Glycosyl transferase family 2	NA	transferase activity [GO:0016740]
Dde_3137	1.44206	1.19e-06	Transcriptional regulator, AraC family	NA	DNA-binding transcription factor activity [GO:0003700]; sequence-specific DNA binding [GO:0043565]
Dde_1060	1.42851	0.010844	Phosphate transport system permease protein PstA	phosphate ion transmembrane transport [GO:0035435]	inorganic phosphate transmembrane transporter activity [GO:0005315]
Dde_1492	1.42817	0.000335001	RNase_H_2 domain-containing protein	NA	nucleic acid binding [GO:0003676]
Dde_2005	1.42221	9.66e-05	Uncharacterized protein	NA	NA
Dde_0561	1.42183	5.05e-05	Cytochrome c family protein	NA	electron transfer activity [GO:0009055]; heme binding [GO:0020037]; metal ion binding [GO:0046872]
Dde_3606	1.42089	3.8e-06	Uncharacterized protein	NA	NA
Dde_3266	1.41845	2.72e-05	Respiratory-chain NADH dehydrogenase domain 51 kDa subunit	NA	4 iron, 4 sulfur cluster binding [GO:0051539]; electron transfer activity [GO:0009055]; metal ion binding [GO:0046872]
Dde_2277	1.41717	0.0011547	Radical SAM domain protein	NA	catalytic activity [GO:0003824]; iron-sulfur cluster binding [GO:0051536]; metal ion binding [GO:0046872]
Dde_2846	1.41474	0.00025303	DUF218 domain-containing protein	NA	NA
Dde_1172	1.41419	5.53e-07	ATP-dependent helicase HrpB	NA	ATP binding [GO:0005524]; helicase activity [GO:0004386]; nucleic acid binding [GO:0003676]
Dde_3033	1.41137	0.000246788	Amidohydrolase (EC 3.5.1.47)	NA	N-acetyldiaminopimelate deacetylase activity [GO:0050118]
Dde_3354	1.40657	0.0178758	Host-nuclease inhibitor protein Gam	DNA protection [GO:0042262]	double-stranded DNA binding [GO:0003690]
Dde_0185	1.40608	6.22e-05	Polar amino acid ABC transporter, inner membrane subunit	amino acid transport [GO:0006865]	transmembrane transporter activity [GO:0022857]
Dde_1846	1.40601	1.22e-06	Amino acid carrier protein	NA	alanine:sodium symporter activity [GO:0015655]
Dde_2771	1.40369	2.29e-05	Na(+)/H(+) antiporter NhaA (Sodium/proton antiporter NhaA)	regulation of pH [GO:0006885]	antiporter activity [GO:0015297]; sodium ion transmembrane transporter activity [GO:0015081]
Dde_2281	1.40223	0.00272893	Iron only hydrogenase large subunit-like protein (EC 1.12.7.2)	NA	ferredoxin hydrogenase activity [GO:0008901]; iron ion binding [GO:0005506]; iron-sulfur cluster binding [GO:0051536]
Dde_1742	1.40168	1.47e-09	Type III site-specific deoxyribonuclease (EC 3.1.21.5)	NA	ATP binding [GO:0005524]; DNA binding [GO:0003677]; type III site-specific deoxyribonuclease activity [GO:0015668]
Dde_0423	1.40156	0.00120995	N-acetylneuraminic acid synthase domain-containing protein	carbohydrate biosynthetic process [GO:0016051]	catalytic activity [GO:0003824]
Dde_2935	1.40063	9.79e-05	Polysulphide reductase NrfD	NA	NA
Dde_2051	1.39946	0.000246847	Nuclease (SNase domain-containing protein)	NA	nuclease activity [GO:0004518]; nucleic acid binding [GO:0003676]
Dde_3656	1.398	0.00113725	Glycerol-3-phosphate-transporting ATPase (EC 3.6.3.20)	NA	ATPase-coupled transmembrane transporter activity [GO:0042626]; ATP binding [GO:0005524]; hydrolase activity [GO:0016787]
Dde_2653	1.39574	0.021121	Uncharacterized protein	NA	NA
Dde_0850	1.39375	2.56e-05	Two component, sigma54 specific, transcriptional regulator, Fis family	phosphorelay signal transduction system [GO:0000160]; regulation of transcription, DNA-templated [GO:0006355]	ATP binding [GO:0005524]; sequence-specific DNA binding [GO:0043565]; transcription factor binding [GO:0008134]
Dde_3778	1.39374	0.000379517	Oligopeptide/dipeptide ABC transporter, ATPase subunit (EC 3.6.3.24)	peptide transport [GO:0015833]	ATPase-coupled transmembrane transporter activity [GO:0042626]; ATP binding [GO:0005524]; hydrolase activity [GO:0016787]
Dde_3534	1.39067	7.93e-06	Alcohol dehydrogenase (EC 1.1.1.1)	NA	alcohol dehydrogenase (NAD+) activity [GO:0004022]; metal ion binding [GO:0046872]
Dde_1931	1.39041	0.0026721	Uncharacterized protein	NA	NA
Dde_1516	1.38709	4.67e-05	YbbR family protein	NA	NA
Dde_2978	1.3867	0.00359362	Putative manganese efflux pump MntP	NA	manganese ion transmembrane transporter activity [GO:0005384]
Dde_3769	1.38554	0.0037354	Translation initiation factor IF-1 2	NA	ribosome binding [GO:0043022]; rRNA binding [GO:0019843]; translation initiation factor activity [GO:0003743]
Dde_3336	1.38533	0.00450533	Ribose 1,5-bisphosphate phosphokinase PhnN (EC 2.7.4.23) (Ribose 1,5-bisphosphokinase)	5-phosphoribose 1-diphosphate biosynthetic process [GO:0006015]; organic phosphonate metabolic process [GO:0019634]	ATP binding [GO:0005524]; ribose 1,5-bisphosphate phosphokinase activity [GO:0033863]
Dde_0608	1.3841	1.62e-05	Monosaccharide-transporting ATPase (EC 3.6.3.17)	NA	ATPase-coupled transmembrane transporter activity [GO:0042626]; ATP binding [GO:0005524]; branched-chain amino acid transmembrane transporter activity [GO:0015658]; hydrolase activity [GO:0016787]
Dde_1491	1.38327	8.83e-06	Endonuclease III (EC 4.2.99.18) (DNA-(apurinic or apyrimidinic site) lyase)	base-excision repair [GO:0006284]	4 iron, 4 sulfur cluster binding [GO:0051539]; class I DNA-(apurinic or apyrimidinic site) endonuclease activity [GO:0140078]; DNA binding [GO:0003677]; DNA N-glycosylase activity [GO:0019104]; endonuclease activity [GO:0004519]; metal ion binding [GO:0046872]
Dde_2450	1.38066	0.00238061	Uncharacterized protein	NA	NA
Dde_3191	1.37378	5.9e-05	Phosphoribosylformylglycinamidine synthase subunit PurL (FGAM synthase) (EC 6.3.5.3) (Formylglycinamide ribonucleotide amidotransferase subunit II) (FGAR amidotransferase II) (FGAR-AT II) (Glutamine amidotransferase PurL) (Phosphoribosylformylglycinamidine synthase subunit II)	'de novo' IMP biosynthetic process [GO:0006189]	ATP binding [GO:0005524]; magnesium ion binding [GO:0000287]; phosphoribosylformylglycinamidine synthase activity [GO:0004642]
Dde_3483	1.37079	0.0135533	Glutamine amidotransferase of anthranilate synthase (EC 4.1.3.27)	glutamine metabolic process [GO:0006541]	anthranilate synthase activity [GO:0004049]; transferase activity [GO:0016740]
Dde_3059	1.37077	1.04e-06	L-seryl-tRNA(Sec) selenium transferase (EC 2.9.1.1) (Selenocysteine synthase) (Sec synthase) (Selenocysteinyl-tRNA(Sec) synthase)	selenocysteine incorporation [GO:0001514]; selenocysteinyl-tRNA(Sec) biosynthetic process [GO:0097056]	L-seryl-tRNASec selenium transferase activity [GO:0004125]
Dde_1194	1.37037	0.00029695	ABC-type transporter, periplasmic subunit family 3	NA	NA
Dde_3249	1.36926	5.98e-07	Acetyltransferase	NA	transferase activity [GO:0016740]
Dde_2135	1.36371	0.00114442	Periplasmic (NiFeSe) hydrogenase, large subunit, selenocysteine-containing (EC 1.12.2.1)	NA	cytochrome-c3 hydrogenase activity [GO:0047806]; ferredoxin hydrogenase activity [GO:0008901]; nickel cation binding [GO:0016151]
Dde_1703	1.36153	1.56e-05	Major facilitator superfamily MFS_1	NA	transmembrane transporter activity [GO:0022857]
Dde_3058	1.36144	0.000477234	Dihydrofolate synthase/folylpolyglutamate synthase (EC 6.3.2.12) (Folylpoly-gamma-glutamate synthetase-dihydrofolate synthetase) (Folylpolyglutamate synthetase)	folic acid biosynthetic process [GO:0046656]; tetrahydrofolate biosynthetic process [GO:0046654]	ATP binding [GO:0005524]; dihydrofolate synthase activity [GO:0008841]; metal ion binding [GO:0046872]; tetrahydrofolylpolyglutamate synthase activity [GO:0004326]
Dde_3639	1.35383	2.89e-06	Hydro-lyase, Fe-S type, tartrate/fumarate subfamily, alpha subunit (EC 4.2.1.2)	NA	4 iron, 4 sulfur cluster binding [GO:0051539]; fumarate hydratase activity [GO:0004333]; metal ion binding [GO:0046872]
Dde_0669	1.35122	0.0191735	Transcriptional regulator, MarR family	NA	DNA-binding transcription factor activity [GO:0003700]
Dde_3613	1.35081	5.45e-08	Glycosyl transferase group 1	NA	transferase activity, transferring glycosyl groups [GO:0016757]
Dde_3550	1.34975	2.95e-05	Phosphoglycerate mutase	NA	NA
Dde_3474	1.34582	0.000278099	Transcriptional regulator, ArgP, LysR family	NA	DNA-binding transcription factor activity [GO:0003700]
Dde_2976	1.34554	0.00146558	DsbD_2 domain-containing protein	NA	NA
Dde_3039	1.34436	0.00147086	Choline trimethylamine-lyase (Choline TMA-lyase) (EC 4.3.99.4) (Choline utilization protein C)	choline catabolic process [GO:0042426]	carbon-nitrogen lyase activity [GO:0016840]
Dde_3011	1.34434	5.29e-07	Adenylosuccinate lyase (ASL) (EC 4.3.2.2) (Adenylosuccinase)	'de novo' AMP biosynthetic process [GO:0044208]; 'de novo' IMP biosynthetic process [GO:0006189]	(S)-2-(5-amino-1-(5-phospho-D-ribosyl)imidazole-4-carboxamido)succinate AMP-lyase (fumarate-forming) activity [GO:0070626]; N6-(1,2-dicarboxyethyl)AMP AMP-lyase (fumarate-forming) activity [GO:0004018]
Dde_3324	1.34242	0.00931411	Phosphonates import ATP-binding protein PhnC (EC 7.3.2.2)	NA	ABC-type phosphonate transporter activity [GO:0015416]; ATP binding [GO:0005524]
Dde_0848	1.3409	0.0040408	EpsI family protein	NA	NA
Dde_3662	1.34038	0.00286185	DUF523 domain-containing protein	NA	NA
Dde_1629	1.33816	0.00769534	Glycosyl transferase family 9	NA	transferase activity, transferring glycosyl groups [GO:0016757]
Dde_0434	1.33461	0.000145576	Methyl-accepting chemotaxis sensory transducer	signal transduction [GO:0007165]	metal ion binding [GO:0046872]
Dde_3305	1.33434	3.17e-05	Choline/carnitine/betaine transporter	nitrogen compound transport [GO:0071705]	transmembrane transporter activity [GO:0022857]
Dde_1657	1.33217	0.000222231	Threonine aldolase (EC 4.1.2.5)	cellular amino acid metabolic process [GO:0006520]	threonine aldolase activity [GO:0004793]
Dde_3294	1.33128	0.0184113	Uncharacterized protein	NA	NA
Dde_0240	1.33056	3.28e-05	Fumarate hydratase class II (Fumarase C) (EC 4.2.1.2) (Aerobic fumarase) (Iron-independent fumarase)	fumarate metabolic process [GO:0006106]; tricarboxylic acid cycle [GO:0006099]	fumarate hydratase activity [GO:0004333]
Dde_1552	1.32872	6.89e-06	Transcriptional regulatory protein TyrR	aromatic compound catabolic process [GO:0019439]; phosphorelay signal transduction system [GO:0000160]; regulation of transcription, DNA-templated [GO:0006355]	ATP binding [GO:0005524]; DNA binding [GO:0003677]; transcription factor binding [GO:0008134]
Dde_3726	1.32707	0.0309908	Phosphonate-transporting ATPase (EC 3.6.3.28)	NA	ATPase-coupled transmembrane transporter activity [GO:0042626]; ATP binding [GO:0005524]; hydrolase activity [GO:0016787]
Dde_2499	1.32509	4.56e-08	Type I site-specific deoxyribonuclease (EC 3.1.21.3)	DNA modification [GO:0006304]	ATP binding [GO:0005524]; DNA binding [GO:0003677]; type I site-specific deoxyribonuclease activity [GO:0009035]
Dde_1752	1.32477	2.17e-07	Methyl-accepting chemotaxis sensory transducer with HNOB (Heme) sensor	signal transduction [GO:0007165]	heme binding [GO:0020037]
Dde_3283	1.32403	0.00342379	Acetaldehyde dehydrogenase (Acetylating) (EC 1.2.1.10)	NA	acetaldehyde dehydrogenase (acetylating) activity [GO:0008774]
Dde_2967	1.3232	4.18e-07	Dual-specificity RNA methyltransferase RlmN (EC 2.1.1.192) (23S rRNA (adenine(2503)-C(2))-methyltransferase) (23S rRNA m2A2503 methyltransferase) (Ribosomal RNA large subunit methyltransferase N) (tRNA (adenine(37)-C(2))-methyltransferase) (tRNA m2A37 methyltransferase)	rRNA base methylation [GO:0070475]	4 iron, 4 sulfur cluster binding [GO:0051539]; metal ion binding [GO:0046872]; rRNA (adenine-C2-)-methyltransferase activity [GO:0070040]; rRNA binding [GO:0019843]; tRNA (adenine-C2-)-methyltransferase activity [GO:0002935]; tRNA binding [GO:0000049]
Dde_2557	1.31937	0.00472779	Uncharacterized protein	NA	NA
Dde_2456	1.31746	0.00411651	PAS domain containing protein	NA	NA
Dde_2556	1.31689	0.000153679	Phage uncharacterized protein	NA	NA
Dde_2729	1.31625	2.73e-05	Major facilitator superfamily MFS_1	NA	transmembrane transporter activity [GO:0022857]
Dde_1534	1.31583	2.04e-05	Uncharacterized protein	NA	NA
Dde_0224	1.31548	0.000367903	Transcriptional regulator, BadM/Rrf2 family	NA	NA
Dde_0319	1.31479	0.000475879	Uncharacterized protein	NA	NA
Dde_1813	1.31398	0.000873744	Putative carboxylesterase	NA	carboxylic ester hydrolase activity [GO:0052689]
Dde_0812	1.31362	0.0124992	Formate dehydrogenase beta subunit	cellular respiration [GO:0045333]; formate oxidation [GO:0015944]	4 iron, 4 sulfur cluster binding [GO:0051539]
Dde_3427	1.31312	8.09e-05	Site-specific DNA-methyltransferase (adenine-specific) (EC 2.1.1.72)	DNA restriction-modification system [GO:0009307]	DNA binding [GO:0003677]; N-methyltransferase activity [GO:0008170]; site-specific DNA-methyltransferase (adenine-specific) activity [GO:0009007]
Dde_0992	1.30932	0.000714168	Peptidoglycan glycosyltransferase MrdB (PGT) (EC 2.4.1.129) (Cell elongation protein RodA) (Cell wall polymerase) (Peptidoglycan polymerase) (PG polymerase)	cell division [GO:0051301]; cell wall organization [GO:0071555]; peptidoglycan biosynthetic process [GO:0009252]; regulation of cell shape [GO:0008360]	peptidoglycan glycosyltransferase activity [GO:0008955]
Dde_3377	1.30723	0.00080375	Uncharacterized protein	NA	NA
Dde_0800	1.30268	3.72e-06	4Fe-4S ferredoxin iron-sulfur binding domain-containing protein	NA	iron-sulfur cluster binding [GO:0051536]; metal ion binding [GO:0046872]
Dde_2534	1.30152	0.000748748	Glycosyl transferase family 2	NA	transferase activity [GO:0016740]
Dde_1718	1.3003	3.18e-05	Uncharacterized protein	NA	NA
Dde_0193	1.29842	0.000372508	Long-chain-fatty-acid--CoA ligase (EC 6.2.1.3)	NA	long-chain fatty acid-CoA ligase activity [GO:0004467]
Dde_2547	1.298	0.0013112	Uncharacterized protein	NA	NA
Dde_2028	1.2971	4.79e-06	Adenylate kinase (AK) (EC 2.7.4.3) (ATP-AMP transphosphorylase) (ATP:AMP phosphotransferase) (Adenylate monophosphate kinase)	AMP salvage [GO:0044209]	adenylate kinase activity [GO:0004017]; ATP binding [GO:0005524]
Dde_1016	1.29658	8.95e-07	Two component, sigma54 specific, transcriptional regulator, Fis family	phosphorelay signal transduction system [GO:0000160]; regulation of transcription, DNA-templated [GO:0006355]	ATP binding [GO:0005524]; sequence-specific DNA binding [GO:0043565]; transcription factor binding [GO:0008134]
Dde_1785	1.29475	5.02e-05	SpoIID/LytB domain protein	sporulation resulting in formation of a cellular spore [GO:0030435]	NA
Dde_2643	1.29189	1.36e-06	UspA domain-containing protein	NA	NA
Dde_3652	1.28631	0.000189877	Galactose-1-phosphate uridylyltransferase (EC 2.7.7.12)	galactose catabolic process via UDP-galactose [GO:0033499]	UDP-glucose:hexose-1-phosphate uridylyltransferase activity [GO:0008108]; zinc ion binding [GO:0008270]
Dde_3653	1.28512	0.0310973	Galactokinase (EC 2.7.1.6)	galactose metabolic process [GO:0006012]	ATP binding [GO:0005524]; galactokinase activity [GO:0004335]
Dde_2350	1.28487	0.0375174	Small multidrug resistance protein	NA	transmembrane transporter activity [GO:0022857]
Dde_3506	1.28443	1.84e-05	Uncharacterized protein	NA	NA
Dde_1710	1.28251	2.63e-05	Uncharacterized protein	NA	NA
Dde_0779	1.28244	1.63e-08	Helicase domain-containing protein	NA	ATP binding [GO:0005524]; helicase activity [GO:0004386]; nucleosome-dependent ATPase activity [GO:0070615]
Dde_3085	1.27792	0.00292533	Uncharacterized protein	NA	NA
Dde_0895	1.27731	2.32e-06	Bacteriophage-related protein	NA	NA
Dde_0273	1.27678	0.00215111	ABC-type transporter, integral membrane subunit	transmembrane transport [GO:0055085]	NA
Dde_3233	1.27523	4.66e-06	Histidine kinase (EC 2.7.13.3)	NA	phosphorelay sensor kinase activity [GO:0000155]
Dde_2320	1.27402	4.24e-05	Chromosomal replication initiator protein DnaA	DNA replication initiation [GO:0006270]; regulation of DNA replication [GO:0006275]	ATP binding [GO:0005524]; DNA replication origin binding [GO:0003688]
Dde_4034	1.27127	0.00235719	Uncharacterized protein	NA	NA
Dde_3379	1.27096	0.0450334	Phage virion morphogenesis protein	NA	NA
Dde_1475	1.27057	0.000313424	Cytochrome c-type biogenesis protein CcmB	cytochrome complex assembly [GO:0017004]	heme transmembrane transporter activity [GO:0015232]
Dde_0966	1.26987	5.4e-05	Metal dependent phosphohydrolase	NA	hydrolase activity [GO:0016787]
Dde_0879	1.2688	0.000313509	Two component, sigma54 specific, transcriptional regulator, Fis family	phosphorelay signal transduction system [GO:0000160]; regulation of transcription, DNA-templated [GO:0006355]	ATP binding [GO:0005524]; sequence-specific DNA binding [GO:0043565]; transcription factor binding [GO:0008134]
Dde_2210	1.26765	0.00324818	Permease component of zinc ABC transporter	NA	ATPase-coupled transmembrane transporter activity [GO:0042626]
Dde_1458	1.26482	0.00401874	CinA domain protein	NA	NA
Dde_1484	1.26323	5.23e-06	tRNA (guanosine(18)-2'-O)-methyltransferase (EC 2.1.1.34) (tRNA [Gm18] methyltransferase)	tRNA guanine ribose methylation [GO:0002938]	tRNA (guanosine-2'-O-)-methyltransferase activity [GO:0009020]; tRNA (uracil-2'-O-)-methyltransferase activity [GO:0052665]; tRNA binding [GO:0000049]
Dde_3526	1.26121	8.07e-05	FAD dependent oxidoreductase	NA	iron-sulfur cluster binding [GO:0051536]; metal ion binding [GO:0046872]; oxidoreductase activity [GO:0016491]
Dde_0183	1.25949	0.00262929	Polar amino acid ABC transporter, inner membrane subunit	amino acid transport [GO:0006865]	transmembrane transporter activity [GO:0022857]
Dde_2327	1.25576	0.00949244	DUF3880 domain-containing protein	NA	NA
Dde_2381	1.25439	0.000510474	Acriflavin resistance protein	NA	transmembrane transporter activity [GO:0022857]
Dde_1962	1.25191	0.00104563	Lipid A biosynthesis acyltransferase	NA	transferase activity, transferring acyl groups [GO:0016746]
Dde_2685	1.25119	0.00156375	Uncharacterized protein	NA	NA
Dde_3612	1.25028	0.00205215	Glycosyl transferase family 2	NA	transferase activity [GO:0016740]
Dde_1114	1.24845	4.25e-05	Uncharacterized protein	NA	NA
Dde_1946	1.24838	1.28e-06	Undecaprenyl-diphosphatase (EC 3.6.1.27) (Bacitracin resistance protein) (Undecaprenyl pyrophosphate phosphatase)	cell wall organization [GO:0071555]; dephosphorylation [GO:0016311]; peptidoglycan biosynthetic process [GO:0009252]; regulation of cell shape [GO:0008360]; response to antibiotic [GO:0046677]	undecaprenyl-diphosphatase activity [GO:0050380]
Dde_2164	1.24774	0.000106012	Acylphosphatase	NA	hydrolase activity [GO:0016787]
Dde_3617	1.24681	0.0024656	Anthranilate synthase (EC 4.1.3.27)	glutamine metabolic process [GO:0006541]	anthranilate synthase activity [GO:0004049]
Dde_2809	1.24617	3.54e-05	DUF2179 domain-containing protein	NA	NA
Dde_1584	1.24294	0.000292365	Response regulator receiver modulated diguanylate cyclase	phosphorelay signal transduction system [GO:0000160]	NA
Dde_3754	1.24094	0.00485654	Cytochrome c class III	NA	electron transfer activity [GO:0009055]; heme binding [GO:0020037]
Dde_0851	1.24039	0.00116041	Teichoic-acid-transporting ATPase (EC 3.6.3.40)	NA	ATP binding [GO:0005524]; hydrolase activity [GO:0016787]
Dde_0976	1.23881	0.00178137	Uncharacterized protein	NA	NA
Dde_3697	1.23829	0.000146039	DegT/DnrJ/EryC1/StrS aminotransferase	NA	transaminase activity [GO:0008483]
Dde_2215	1.23724	0.0345251	Tripartite ATP-independent periplasmic transporter DctQ component	NA	NA
Dde_3030	1.23703	3.63e-05	Uncharacterized protein	NA	NA
Dde_2441	1.23306	0.00571717	Uncharacterized protein	NA	NA
Dde_0574	1.23063	0.000812593	Agmatinase (EC 3.5.3.11)	NA	agmatinase activity [GO:0008783]; metal ion binding [GO:0046872]
Dde_0821	1.22922	0.000102045	Type IV pilus assembly PilZ	NA	cyclic-di-GMP binding [GO:0035438]
Dde_3501	1.22068	0.000350299	Methyltransferase small	methylation [GO:0032259]	methyltransferase activity [GO:0008168]; nucleic acid binding [GO:0003676]
Dde_0601	1.21981	0.00204791	Phosphonate ABC transporter, periplasmic phosphonate-binding protein	NA	NA
Dde_2495	1.21691	2.16e-05	ATPase_AAA_core domain-containing protein	NA	ATPase activity [GO:0016887]; ATP binding [GO:0005524]
Dde_3556	1.21619	2.32e-05	Acyltransferase 3	NA	transferase activity, transferring acyl groups other than amino-acyl groups [GO:0016747]
Dde_3322	1.21243	0.00505121	Uncharacterized protein	NA	NA
Dde_2546	1.21136	0.00686519	Uncharacterized protein	NA	NA
Dde_0456	1.20954	0.00655811	TonB family protein	transmembrane transport [GO:0055085]	NA
Dde_3638	1.20705	9.57e-05	Hydro-lyase, Fe-S type, tartrate/fumarate subfamily, beta subunit (EC 4.2.1.2)	NA	fumarate hydratase activity [GO:0004333]
Dde_0479	1.20698	4.14e-05	Glycosyl transferase group 1	NA	transferase activity, transferring glycosyl groups [GO:0016757]
Dde_1511	1.20675	2.41e-05	Cation diffusion facilitator family transporter	NA	cation transmembrane transporter activity [GO:0008324]
Dde_0362	1.20617	0.000167373	Sugar transferase	NA	transferase activity [GO:0016740]
Dde_2973	1.20179	0.00453628	DNA-directed DNA polymerase (EC 2.7.7.7)	DNA repair [GO:0006281]; SOS response [GO:0009432]	damaged DNA binding [GO:0003684]; DNA-directed DNA polymerase activity [GO:0003887]
Dde_1275	1.19951	6.3e-05	Isethionate-binding periplasmic protein DctP (TRAP transporter, DctP solute-binding subunit)	alkanesulfonate catabolic process [GO:0046306]; transmembrane transport [GO:0055085]	NA
Dde_0621	1.19933	0.000512238	Transcriptional regulator, GntR family with aminotransferase domain-containing protein (EC 2.6.1.57)	biosynthetic process [GO:0009058]	DNA-binding transcription factor activity [GO:0003700]; L-phenylalanine:2-oxoglutarate aminotransferase activity [GO:0080130]; pyridoxal phosphate binding [GO:0030170]
Dde_3551	1.19795	0.00179732	Uncharacterized protein	NA	NA
Dde_0009	1.19682	5.6e-08	Methyltransferase type 11	methylation [GO:0032259]	methyltransferase activity [GO:0008168]
Dde_0201	1.19613	0.000196363	Uncharacterized protein	NA	NA
Dde_0730	1.19478	7.21e-05	Peptidase_M28 domain-containing protein	NA	metalloexopeptidase activity [GO:0008235]
Dde_2849	1.19184	0.00286352	Transposase IS4 family protein	transposition, DNA-mediated [GO:0006313]	DNA binding [GO:0003677]; transposase activity [GO:0004803]
Dde_3301	1.1918	1.99e-05	Methyltransferase type 12	methylation [GO:0032259]	methyltransferase activity [GO:0008168]
Dde_1598	1.19143	1.63e-06	Ferrous iron transport protein B	iron ion homeostasis [GO:0055072]	ferrous iron transmembrane transporter activity [GO:0015093]; GTP binding [GO:0005525]
Dde_1765	1.18683	3.88e-05	CTP synthase (EC 6.3.4.2) (Cytidine 5'-triphosphate synthase) (Cytidine triphosphate synthetase) (CTP synthetase) (CTPS) (UTP--ammonia ligase)	'de novo' CTP biosynthetic process [GO:0044210]; glutamine metabolic process [GO:0006541]	ATP binding [GO:0005524]; CTP synthase activity [GO:0003883]; metal ion binding [GO:0046872]
Dde_2764	1.18565	0.00125888	ABC-type transporter, periplasmic subunit family 3	NA	NA
Dde_1486	1.17863	0.00560395	Glycosyl transferase family 2	NA	transferase activity [GO:0016740]
Dde_0789	1.17694	0.00123543	5'-nucleotidase (EC 3.1.3.5)	nucleotide metabolic process [GO:0009117]	5'-nucleotidase activity [GO:0008253]; magnesium ion binding [GO:0000287]; nucleotide binding [GO:0000166]
Dde_2303	1.17654	2.17e-05	Cupin 2 conserved barrel domain protein	NA	NA
Dde_3119	1.1758	7.18e-06	Thiamine biosynthesis Thi4 protein	NA	oxidoreductase activity [GO:0016491]
Dde_0172	1.1746	0.00365739	Glycerol-3-phosphate acyltransferase (Acyl-PO4 G3P acyltransferase) (Acyl-phosphate--glycerol-3-phosphate acyltransferase) (G3P acyltransferase) (GPAT) (EC 2.3.1.275) (Lysophosphatidic acid synthase) (LPA synthase)	phospholipid biosynthetic process [GO:0008654]	acyl-phosphate glycerol-3-phosphate acyltransferase activity [GO:0043772]
Dde_1639	1.1711	0.000142773	2-oxoglutarate synthase (EC 1.2.7.3)	NA	2-oxoglutarate synthase activity [GO:0047553]
Dde_1588	1.16644	0.000177848	DNA helicase (EC 3.6.4.12)	NA	ATP binding [GO:0005524]; DNA binding [GO:0003677]; DNA helicase activity [GO:0003678]; hydrolase activity [GO:0016787]
Dde_1092	1.16451	0.000537823	Ribosomal RNA small subunit methyltransferase I (EC 2.1.1.198) (16S rRNA 2'-O-ribose C1402 methyltransferase) (rRNA (cytidine-2'-O-)-methyltransferase RsmI)	enzyme-directed rRNA 2'-O-methylation [GO:0000453]	rRNA (cytosine-2'-O-)-methyltransferase activity [GO:0070677]
Dde_3756	1.16364	6.94e-05	Cytochrome-c3 hydrogenase (EC 1.12.2.1)	NA	cytochrome-c3 hydrogenase activity [GO:0047806]; ferredoxin hydrogenase activity [GO:0008901]; nickel cation binding [GO:0016151]
Dde_1285	1.16346	0.0142942	Response regulator receiver protein	phosphorelay signal transduction system [GO:0000160]	NA
Dde_2811	1.1621	0.000611192	Uncharacterized protein	NA	NA
Dde_2468	1.15989	0.00070457	Probable lipid II flippase MurJ	cell wall organization [GO:0071555]; peptidoglycan biosynthetic process [GO:0009252]; regulation of cell shape [GO:0008360]	lipid-linked peptidoglycan transporter activity [GO:0015648]
Dde_2184	1.15897	0.00206173	Nucleoside recognition domain protein	NA	NA
Dde_1955	1.15653	4.75e-05	Cell division protein FtsK/SpoIIIE	cell division [GO:0051301]	ATP binding [GO:0005524]; DNA binding [GO:0003677]
Dde_2501	1.15248	0.000141314	Uncharacterized protein	NA	NA
Dde_1328	1.14894	0.00453561	ABC-type transporter, integral membrane subunit	transmembrane transport [GO:0055085]	NA
Dde_0241	1.1488	0.0120661	ABC-type transporter, periplasmic subunit family 3	NA	NA
Dde_0371	1.14616	0.000446268	ABC-type transporter, periplasmic subunit	transmembrane transport [GO:0055085]	NA
Dde_2660	1.14408	0.00757123	Beta-ketoacyl-acyl-carrier-protein synthase I (EC 2.3.1.41)	fatty acid biosynthetic process [GO:0006633]	3-oxoacyl-[acyl-carrier-protein] synthase activity [GO:0004315]
Dde_2545	1.14215	7.45e-07	Uncharacterized protein	NA	NA
Dde_3027	1.14213	0.000523074	Transcriptional regulator, Crp/Fnr family	regulation of transcription, DNA-templated [GO:0006355]	DNA binding [GO:0003677]
Dde_0212	1.14189	0.000129088	Adenine DNA glycosylase (EC 3.2.2.31)	base-excision repair [GO:0006284]	4 iron, 4 sulfur cluster binding [GO:0051539]; DNA binding [GO:0003677]; DNA N-glycosylase activity [GO:0019104]
Dde_3362	1.14173	0.000174944	Transposase IS3/IS911 family protein	transposition, DNA-mediated [GO:0006313]	DNA binding [GO:0003677]; transposase activity [GO:0004803]
Dde_0523	1.1413	0.00169392	HSDR_N_2 domain-containing protein	NA	NA
Dde_0182	1.14026	0.00262714	D-lactate dehydrogenase (Cytochrome) (EC 1.1.2.4)	NA	D-lactate dehydrogenase (cytochrome) activity [GO:0004458]; FAD binding [GO:0071949]
Dde_0984	1.14012	0.0111714	ATP synthase epsilon chain (ATP synthase F1 sector epsilon subunit) (F-ATPase epsilon subunit)	NA	ATP binding [GO:0005524]; proton-transporting ATP synthase activity, rotational mechanism [GO:0046933]
Dde_2890	1.13865	0.000904579	Glycosyl transferase group 1	NA	transferase activity, transferring glycosyl groups [GO:0016757]
Dde_0593	1.13854	0.0014057	Glycosyl transferase group 1	NA	transferase activity, transferring glycosyl groups [GO:0016757]
Dde_0529	1.13003	0.000712287	Cobyrinate a,c-diamide synthase (EC 6.3.5.11) (Cobyrinic acid a,c-diamide synthetase)	cobalamin biosynthetic process [GO:0009236]; glutamine metabolic process [GO:0006541]	ATP binding [GO:0005524]; cobyrinic acid a,c-diamide synthase activity [GO:0042242]
Dde_3174	1.12941	0.000847824	ABC-type transporter, periplasmic subunit	transmembrane transport [GO:0055085]	NA
Dde_1052	1.12859	0.00282677	4Fe-4S ferredoxin iron-sulfur binding domain-containing protein	NA	iron-sulfur cluster binding [GO:0051536]; metal ion binding [GO:0046872]
Dde_3289	1.12725	0.0150401	Uncharacterized protein	NA	NA
Dde_1490	1.12711	0.015526	CutA1 divalent ion tolerance protein	response to metal ion [GO:0010038]	NA
Dde_1832	1.12695	7.7e-05	Magnesium transporter MgtE	NA	magnesium ion transmembrane transporter activity [GO:0015095]; metal ion binding [GO:0046872]
Dde_3306	1.12678	7.08e-05	ABC-type glycine betaine transport, periplasmic subunit	NA	transmembrane transporter activity [GO:0022857]
Dde_0864	1.12603	0.000158414	CRISPR-associated protein, Cse1 family	NA	NA
Dde_0293	1.12499	0.0171289	Polyketide cyclase/dehydrase	NA	NA
Dde_0468	1.12215	0.000644755	CoA-binding domain-containing protein	NA	ATP binding [GO:0005524]
Dde_2959	1.11847	0.000298102	Sigma54 specific transcriptional regulator, Fis family	regulation of transcription, DNA-templated [GO:0006355]	ATP binding [GO:0005524]; sequence-specific DNA binding [GO:0043565]; transcription factor binding [GO:0008134]
Dde_0060	1.11723	3.5e-05	Uncharacterized protein	NA	NA
Dde_3724	1.11716	0.0251814	Phosphonate ABC transporter, inner membrane subunit	NA	ABC-type phosphonate transporter activity [GO:0015416]
Dde_3257	1.11432	9.1e-05	N-acylneuraminate cytidylyltransferase (EC 2.7.7.43)	NA	N-acylneuraminate cytidylyltransferase activity [GO:0008781]
Dde_0592	1.11284	0.00133594	Glycosyl transferase group 1	NA	transferase activity, transferring glycosyl groups [GO:0016757]
Dde_3104	1.112	0.00741985	ABC-type transporter, integral membrane subunit	NA	transmembrane transporter activity [GO:0022857]
Dde_1714	1.11045	0.00103183	Glycosyl transferase family 9	NA	transferase activity, transferring glycosyl groups [GO:0016757]
Dde_0547	1.10108	0.000276859	ComEC/Rec2-related protein	NA	NA
Dde_2500	1.10034	0.00326954	Helix-turn-helix domain protein	NA	DNA binding [GO:0003677]
Dde_2808	1.09795	0.000374777	Magnesium chelatase ChlI subunit	NA	NA
Dde_1563	1.09767	2.04e-05	Acriflavin resistance protein	NA	transmembrane transporter activity [GO:0022857]
Dde_1008	1.09747	0.0162297	Histidinol dehydrogenase (HDH) (EC 1.1.1.23)	histidine biosynthetic process [GO:0000105]	histidinol dehydrogenase activity [GO:0004399]; NAD binding [GO:0051287]; zinc ion binding [GO:0008270]
Dde_1286	1.09511	0.00222417	Histidine kinase (EC 2.7.13.3)	NA	phosphorelay sensor kinase activity [GO:0000155]
Dde_2763	1.08822	0.00170763	Phosphonate-transporting ATPase (EC 3.6.3.28)	NA	ABC-type amino acid transporter activity [GO:0015424]; ATPase-coupled transmembrane transporter activity [GO:0042626]; ATP binding [GO:0005524]; hydrolase activity [GO:0016787]
Dde_2089	1.08738	0.000797679	RNA-splicing ligase RtcB (EC 6.5.1.-)	tRNA processing [GO:0008033]	GTP binding [GO:0005525]; metal ion binding [GO:0046872]; RNA ligase activity [GO:0008452]
Dde_0229	1.0873	0.00174941	Uncharacterized protein	NA	metal ion binding [GO:0046872]
Dde_0031	1.08205	0.000295882	Cobyrinic acid ac-diamide synthase	NA	NA
Dde_1473	1.0813	0.000608032	Tetratricopeptide TPR_2 repeat protein	NA	NA
Dde_0524	1.08084	0.0391124	Uncharacterized protein	NA	NA
Dde_2348	1.08076	5.85e-05	YcaO-domain protein	NA	NA
Dde_2059	1.07993	0.000745023	Ribosomal RNA small subunit methyltransferase A (EC 2.1.1.182) (16S rRNA (adenine(1518)-N(6)/adenine(1519)-N(6))-dimethyltransferase) (16S rRNA dimethyladenosine transferase) (16S rRNA dimethylase) (S-adenosylmethionine-6-N', N'-adenosyl(rRNA) dimethyltransferase)	NA	16S rRNA (adenine(1518)-N(6)/adenine(1519)-N(6))-dimethyltransferase activity [GO:0052908]; RNA binding [GO:0003723]
Dde_3005	1.07918	0.0392737	Ion transport protein	NA	voltage-gated potassium channel activity [GO:0005249]
Dde_2543	1.07735	0.0115035	Uncharacterized protein	NA	NA
Dde_0842	1.07697	6.08e-05	Asparagine synthase	asparagine biosynthetic process [GO:0006529]	asparagine synthase (glutamine-hydrolyzing) activity [GO:0004066]
Dde_1115	1.07372	0.000882611	Uncharacterized protein	NA	NA
Dde_0682	1.07264	0.00170872	Nitrate reductase (EC 1.7.99.4)	NA	iron-sulfur cluster binding [GO:0051536]; metal ion binding [GO:0046872]; molybdopterin cofactor binding [GO:0043546]; nitrate reductase activity [GO:0008940]
Dde_1854	1.0706	0.00260564	Na+/Ca+ antiporter, CaCA family	transmembrane transport [GO:0055085]	NA
Dde_2550	1.06969	9.92e-05	Uncharacterized protein	NA	NA
Dde_3284	1.06741	0.0288547	Microcompartments protein	NA	NA
Dde_0208	1.06474	0.00140815	Lysine transporter from the Na+/H+ antiporter superfamily	NA	NA
Dde_2105	1.06455	0.000148402	Chemotaxis protein methyltransferase (EC 2.1.1.80)	NA	protein-glutamate O-methyltransferase activity [GO:0008983]
Dde_1453	1.06421	0.000535449	Histidinol-phosphate aminotransferase (EC 2.6.1.9) (Imidazole acetol-phosphate transaminase)	histidine biosynthetic process [GO:0000105]	histidinol-phosphate transaminase activity [GO:0004400]; pyridoxal phosphate binding [GO:0030170]
Dde_2663	1.06382	0.0054319	ATP-dependent dethiobiotin synthetase BioD (EC 6.3.3.3) (DTB synthetase) (DTBS) (Dethiobiotin synthase)	biotin biosynthetic process [GO:0009102]	ATP binding [GO:0005524]; dethiobiotin synthase activity [GO:0004141]; magnesium ion binding [GO:0000287]
Dde_2767	1.06329	0.011362	Formate-dependent phosphoribosylglycinamide formyltransferase (5'-phosphoribosylglycinamide transformylase 2) (Formate-dependent GAR transformylase) (EC 2.1.2.-) (GAR transformylase 2) (GART 2) (Non-folate glycinamide ribonucleotide transformylase) (Phosphoribosylglycinamide formyltransferase 2)	'de novo' IMP biosynthetic process [GO:0006189]	ATP binding [GO:0005524]; magnesium ion binding [GO:0000287]; phosphoribosylglycinamide formyltransferase 2 activity [GO:0043815]; phosphoribosylglycinamide formyltransferase activity [GO:0004644]
Dde_2278	1.06322	0.000276557	Biotin and thiamin synthesis associated	NA	catalytic activity [GO:0003824]; iron-sulfur cluster binding [GO:0051536]; metal ion binding [GO:0046872]
Dde_2580	1.05967	0.000260983	Na+/H+ antiporter NhaC-like protein	NA	NA
Dde_1723	1.05826	0.00191081	Response regulator receiver modulated serine phosphatase	phosphorelay signal transduction system [GO:0000160]	phosphatase activity [GO:0016791]
Dde_3475	1.05774	0.0108586	Lysine exporter protein (LYSE/YGGA)	amino acid transport [GO:0006865]	NA
Dde_3136	1.05709	0.0144445	Uncharacterized protein	NA	NA
Dde_1323	1.05708	4.6e-05	Carboxylyase-related protein	NA	carboxy-lyase activity [GO:0016831]
Dde_0243	1.05675	0.000129415	Peptidase M23	NA	NA
Dde_3141	1.05609	0.000605946	NADPH-dependent FMN reductase	NA	oxidoreductase activity [GO:0016491]
Dde_1117	1.05465	0.000984212	Glycosyl transferase family 2	NA	transferase activity [GO:0016740]
Dde_0097	1.05463	0.000636023	Uncharacterized protein	NA	transmembrane transporter activity [GO:0022857]
Dde_2370	1.05457	0.000900222	Histidine kinase (EC 2.7.13.3)	NA	phosphorelay sensor kinase activity [GO:0000155]
Dde_1074	1.05327	0.000336252	L-lactate permease	NA	lactate transmembrane transporter activity [GO:0015129]
Dde_0396	1.04937	0.00695577	Polar amino acid ABC transporter, inner membrane subunit	amino acid transport [GO:0006865]	transmembrane transporter activity [GO:0022857]
Dde_3321	1.04817	0.00899865	Sodium/pantothenate symporter	sodium ion export across plasma membrane [GO:0036376]	pantothenate transmembrane transporter activity [GO:0015233]; sodium ion transmembrane transporter activity [GO:0015081]; symporter activity [GO:0015293]
Dde_2424	1.04666	0.00218489	Uncharacterized protein	NA	NA
Dde_0079	1.03756	0.00066707	Tryptophan synthase beta chain (EC 4.2.1.20)	NA	tryptophan synthase activity [GO:0004834]
Dde_1485	1.03686	0.00634213	Glycosyl transferase family 2	NA	transferase activity [GO:0016740]
Dde_3227	1.03655	0.00245955	Sigma54 specific transcriptional activator, PspF, Fis family	regulation of transcription, DNA-templated [GO:0006355]	ATP binding [GO:0005524]; sequence-specific DNA binding [GO:0043565]; transcription factor binding [GO:0008134]
Dde_2766	1.03406	0.00152308	Glycosyl transferase group 1	NA	transferase activity [GO:0016740]
Dde_3782	1.03355	0.000449624	Histidine kinase (EC 2.7.13.3)	NA	phosphorelay sensor kinase activity [GO:0000155]
Dde_1619	1.03351	0.00815217	Uncharacterized protein	NA	NA
Dde_1747	1.03104	0.000301317	Uncharacterized protein	NA	NA
Dde_4032	1.03095	0.0342384	Uncharacterized protein	NA	NA
Dde_2707	1.02761	0.0248524	tRNA pseudouridine synthase A (EC 5.4.99.12) (tRNA pseudouridine(38-40) synthase) (tRNA pseudouridylate synthase I) (tRNA-uridine isomerase I)	tRNA pseudouridine synthesis [GO:0031119]	RNA binding [GO:0003723]; tRNA pseudouridine synthase activity [GO:0106029]
Dde_0888	1.02634	0.0114745	Uncharacterized protein	NA	NA
Dde_2664	1.01553	0.00239083	Diaminopimelate decarboxylase (DAP decarboxylase) (DAPDC) (EC 4.1.1.20)	lysine biosynthetic process via diaminopimelate [GO:0009089]	diaminopimelate decarboxylase activity [GO:0008836]; pyridoxal phosphate binding [GO:0030170]
Dde_1200	1.01536	0.00513312	Transcriptional regulator, Crp/Fnr family	regulation of transcription, DNA-templated [GO:0006355]	DNA binding [GO:0003677]
Dde_2101	1.01186	0.000583564	Adenylate cyclase	NA	NA
Dde_1402	1.00618	0.0314365	Glycosyl transferase group 1	NA	transferase activity [GO:0016740]
Dde_2461	1.00553	0.000545045	Uncharacterized protein	NA	NA
Dde_3208	1.0054	6.69e-05	GCN5-related N-acetyltransferase	NA	ATP binding [GO:0005524]; metal ion binding [GO:0046872]; N-acetyltransferase activity [GO:0008080]
Dde_0567	1.00142	0.00385684	H(+)-transporting two-sector ATPase (EC 3.6.3.14)	NA	cation transmembrane transporter activity [GO:0008324]; hydrolase activity [GO:0016787]
Dde_1250	1.0007	0.000172938	Glutamate synthase (NADPH), homotetrameric (EC 1.4.1.13)	NA	glutamate synthase (NADPH) activity [GO:0004355]; iron-sulfur cluster binding [GO:0051536]
Dde_1124	1.00007	0.000155491	Aromatic-L-amino-acid decarboxylase (EC 4.1.1.28)	cellular amino acid metabolic process [GO:0006520]	aromatic-L-amino-acid decarboxylase activity [GO:0004058]; pyridoxal phosphate binding [GO:0030170]
Dde_2369	0.99917	0.0199115	TadE family protein	NA	NA
Dde_1255	0.999103	0.00221505	Hydro-lyase, Fe-S type, tartrate/fumarate subfamily, alpha subunit (EC 4.2.1.2)	NA	4 iron, 4 sulfur cluster binding [GO:0051539]; fumarate hydratase activity [GO:0004333]; metal ion binding [GO:0046872]
Dde_0318	0.998263	0.000245527	PAS modulated sigma54 specific transcriptional regulator, Fis family	regulation of transcription, DNA-templated [GO:0006355]	ATP binding [GO:0005524]; sequence-specific DNA binding [GO:0043565]; transcription factor binding [GO:0008134]
Dde_0262	0.998136	0.00333665	Fe(3+)-transporting ATPase (EC 3.6.3.30)	NA	ATPase-coupled transmembrane transporter activity [GO:0042626]; ATP binding [GO:0005524]; branched-chain amino acid transmembrane transporter activity [GO:0015658]; hydrolase activity [GO:0016787]
Dde_0480	0.997476	0.000356005	O-antigen polymerase	NA	NA
Dde_3255	0.994021	0.00046852	UDP-N-acetyl-D-glucosamine 2-epimerase, UDP-hydrolysing (EC 5.1.3.14)	UDP-N-acetylglucosamine metabolic process [GO:0006047]	hydrolase activity, hydrolyzing O-glycosyl compounds [GO:0004553]; UDP-N-acetylglucosamine 2-epimerase activity [GO:0008761]
Dde_0136	0.993168	0.00158935	Adenine deaminase (Adenase) (Adenine aminase) (EC 3.5.4.2)	adenine catabolic process [GO:0006146]	adenine deaminase activity [GO:0000034]
Dde_1819	0.993166	0.00207557	Protein-export membrane protein SecF	intracellular protein transmembrane transport [GO:0065002]; protein targeting [GO:0006605]; protein transport by the Sec complex [GO:0043952]	P-P-bond-hydrolysis-driven protein transmembrane transporter activity [GO:0015450]
Dde_2732	0.992076	0.012768	Phosphoglycerate mutase (EC 5.4.2.-)	NA	2,3-bisphosphoglycerate-independent phosphoglycerate mutase activity [GO:0046537]; metal ion binding [GO:0046872]
Dde_0218	0.99048	0.00113959	Methyl-accepting chemotaxis sensory transducer	signal transduction [GO:0007165]	NA
Dde_1066	0.989991	0.0358537	DUF4376 domain-containing protein	NA	NA
Dde_0323	0.986991	0.0264095	Response regulator receiver protein	NA	NA
Dde_3291	0.986925	0.000712102	Transcriptional regulator, MerR family	regulation of transcription, DNA-templated [GO:0006355]	DNA binding [GO:0003677]
Dde_3429	0.98666	0.00289722	Site-specific DNA-methyltransferase (adenine-specific) (EC 2.1.1.72)	DNA restriction-modification system [GO:0009307]	DNA binding [GO:0003677]; N-methyltransferase activity [GO:0008170]; site-specific DNA-methyltransferase (adenine-specific) activity [GO:0009007]
Dde_1587	0.984567	0.00107237	PDDEXK_1 domain-containing protein	NA	NA
Dde_3482	0.983296	0.0113662	Anthranilate phosphoribosyltransferase (EC 2.4.2.18)	tryptophan biosynthetic process [GO:0000162]	anthranilate phosphoribosyltransferase activity [GO:0004048]; magnesium ion binding [GO:0000287]
Dde_3492	0.982845	0.000318255	Ammonium transporter	NA	ammonium transmembrane transporter activity [GO:0008519]
Dde_0448	0.981918	0.00396783	ABC-type transporter, periplasmic subunit	transmembrane transport [GO:0055085]	NA
Dde_1644	0.980434	0.000375817	DegV family protein	glycerol metabolic process [GO:0006071]	glycerone kinase activity [GO:0004371]
Dde_0702	0.979615	0.00024423	S-adenosylhomocysteine deaminase (EC 3.5.4.28)	NA	S-adenosylhomocysteine deaminase activity [GO:0050270]
Dde_2528	0.97884	0.000208358	NAGPA domain-containing protein	NA	NA
Dde_3524	0.978053	0.0154967	Heterodisulfide reductase, C subunit	NA	iron-sulfur cluster binding [GO:0051536]; metal ion binding [GO:0046872]
Dde_1532	0.977997	0.0124043	Uncharacterized protein	NA	NA
Dde_2000	0.975362	0.0154659	Transport-associated protein	NA	NA
Dde_0476	0.974253	0.0170101	Hydrogenase FeS protein, cytoplasmic	NA	iron-sulfur cluster binding [GO:0051536]; metal ion binding [GO:0046872]
Dde_1653	0.972687	0.000767407	PhoH family protein	NA	ATP binding [GO:0005524]
Dde_1350	0.972276	0.0174899	RarD protein, DMT superfamily transporter	NA	NA
Dde_3544	0.971938	0.00284128	Radical SAM domain protein	NA	catalytic activity [GO:0003824]; iron-sulfur cluster binding [GO:0051536]; metal ion binding [GO:0046872]
Dde_0697	0.970249	6.04e-05	Sigma 54 interacting domain protein	regulation of transcription, DNA-templated [GO:0006355]	ATP binding [GO:0005524]; DNA binding [GO:0003677]; transcription factor binding [GO:0008134]
Dde_3676	0.968982	0.0313416	Acetyltransferase	NA	transferase activity [GO:0016740]
Dde_0822	0.968834	0.000291107	UBA/THIF-type NAD/FAD binding protein	NA	oxidoreductase activity [GO:0016491]; ubiquitin-like modifier activating enzyme activity [GO:0008641]
Dde_1636	0.967893	0.0177011	Uncharacterized protein	NA	NA
Dde_0449	0.967858	0.00269111	ABC-type transporter, integral membrane subunit	transmembrane transport [GO:0055085]	NA
Dde_3693	0.96706	0.00303836	DegT/DnrJ/EryC1/StrS aminotransferase	NA	transaminase activity [GO:0008483]
Dde_0328	0.965811	0.000815224	Response regulator receiver protein	phosphorelay signal transduction system [GO:0000160]	NA
Dde_2076	0.962499	0.00157731	Uncharacterized protein	NA	NA
Dde_3649	0.959757	0.0035331	Peptide chain release factor 3 (RF-3)	regulation of translational termination [GO:0006449]	GTPase activity [GO:0003924]; GTP binding [GO:0005525]; translation release factor activity, codon specific [GO:0016149]
Dde_2270	0.959648	0.00932868	RsbRD_N domain-containing protein	NA	NA
Dde_1318	0.958167	0.000143092	DNA topoisomerase (EC 5.6.2.1)	DNA topological change [GO:0006265]	DNA binding [GO:0003677]; DNA topoisomerase type I (single strand cut, ATP-independent) activity [GO:0003917]
Dde_0846	0.95692	0.00759211	Glycosyl transferase group 1	NA	transferase activity, transferring glycosyl groups [GO:0016757]
Dde_1826	0.956842	0.00231502	Cytochrome c oxidase subunit 2 (EC 7.1.1.9)	NA	copper ion binding [GO:0005507]; cytochrome-c oxidase activity [GO:0004129]; heme binding [GO:0020037]
Dde_1336	0.955673	0.0033328	Uncharacterized protein	NA	NA
Dde_0626	0.954015	0.00021849	Glutamine--tRNA ligase (EC 6.1.1.18) (Glutaminyl-tRNA synthetase) (GlnRS)	glutaminyl-tRNA aminoacylation [GO:0006425]; glutamyl-tRNA aminoacylation [GO:0006424]	ATP binding [GO:0005524]; glutamine-tRNA ligase activity [GO:0004819]
Dde_0418	0.953646	0.0200119	Phosphoribosylglycinamide synthetase, ATP-grasp (A) domain-containing protein	NA	ATP binding [GO:0005524]; metal ion binding [GO:0046872]
Dde_0127	0.948862	0.00679763	PdxA-like dehydrogenase (EC 1.1.1.262)	NA	4-hydroxythreonine-4-phosphate dehydrogenase activity [GO:0050570]; metal ion binding [GO:0046872]; NAD binding [GO:0051287]
Dde_2951	0.948653	0.00139491	Histidine kinase (EC 2.7.13.3)	NA	phosphorelay sensor kinase activity [GO:0000155]
Dde_3637	0.947431	0.000114488	Malic protein NAD-binding protein	NA	malate dehydrogenase (decarboxylating) (NAD+) activity [GO:0004471]; NAD binding [GO:0051287]
Dde_0309	0.947031	0.018149	ABC-type transporter, integral membrane subunit	transmembrane transport [GO:0055085]	NA
Dde_0017	0.946595	0.000828355	Fmu (Sun) domain protein	regulation of transcription, DNA-templated [GO:0006355]; RNA methylation [GO:0001510]	methyltransferase activity [GO:0008168]; RNA binding [GO:0003723]
Dde_2999	0.94568	0.019312	Uncharacterized protein	NA	NA
Dde_2843	0.944975	0.0334263	Uncharacterized protein	NA	NA
Dde_2039	0.944387	0.000202962	Transcription-repair-coupling factor (TRCF) (EC 3.6.4.-)	regulation of transcription, DNA-templated [GO:0006355]; transcription-coupled nucleotide-excision repair, DNA damage recognition [GO:0000716]	ATP binding [GO:0005524]; damaged DNA binding [GO:0003684]; hydrolase activity [GO:0016787]
Dde_2544	0.943519	0.00858094	Uncharacterized protein	NA	NA
Dde_0431	0.942492	0.000650462	CDP-glycerol:poly(Glycerophosphate) glycerophosphotransferase	teichoic acid biosynthetic process [GO:0019350]	CDP-glycerol glycerophosphotransferase activity [GO:0047355]
Dde_1860	0.938045	0.00131328	Restriction modification system DNA specificity domain-containing protein	NA	NA
Dde_2960	0.936852	0.00749971	Tetratricopeptide TPR_2 repeat-containing protein	NA	NA
Dde_3641	0.935583	0.00148948	Sulfate transporter	NA	secondary active sulfate transmembrane transporter activity [GO:0008271]
Dde_1952	0.935237	0.00770408	3-dehydroquinate dehydratase (3-dehydroquinase) (EC 4.2.1.10) (Type II DHQase)	aromatic amino acid family biosynthetic process [GO:0009073]; cellular amino acid biosynthetic process [GO:0008652]; chorismate biosynthetic process [GO:0009423]	3-dehydroquinate dehydratase activity [GO:0003855]
Dde_0315	0.934088	0.000920507	Endolytic murein transglycosylase (EC 4.2.2.-) (Peptidoglycan polymerization terminase)	cell wall organization [GO:0071555]; peptidoglycan biosynthetic process [GO:0009252]	lyase activity [GO:0016829]; lytic endotransglycosylase activity [GO:0008932]
Dde_0099	0.929342	0.000109706	Asparagine--tRNA ligase (EC 6.1.1.22) (Asparaginyl-tRNA synthetase) (AsnRS)	asparaginyl-tRNA aminoacylation [GO:0006421]	asparagine-tRNA ligase activity [GO:0004816]; ATP binding [GO:0005524]; nucleic acid binding [GO:0003676]
Dde_2497	0.928752	0.00146948	Uncharacterized protein	NA	NA
Dde_1503	0.926702	0.0147896	Uncharacterized conserved protein UCP020606	NA	NA
Dde_0569	0.921403	0.000989248	Diguanylate cyclase	NA	NA
Dde_3457	0.919379	0.00247757	Phenylacetate--CoA ligase (EC 6.2.1.30)	phenylacetate catabolic process [GO:0010124]	phenylacetate-CoA ligase activity [GO:0047475]
Dde_2382	0.916905	0.000809217	Uncharacterized protein	NA	NA
Dde_3739	0.916771	0.00139133	Uncharacterized protein	NA	NA
Dde_1979	0.916709	0.0245305	Methylglyoxal synthase (MGS) (EC 4.2.3.3)	methylglyoxal biosynthetic process [GO:0019242]	methylglyoxal synthase activity [GO:0008929]
Dde_1827	0.915458	0.0222659	Protoheme IX farnesyltransferase (EC 2.5.1.141) (Heme B farnesyltransferase) (Heme O synthase)	heme O biosynthetic process [GO:0048034]	protoheme IX farnesyltransferase activity [GO:0008495]
Dde_3717	0.913747	0.00304863	Histidine kinase (EC 2.7.13.3)	phosphorelay signal transduction system [GO:0000160]	protein histidine kinase activity [GO:0004673]
Dde_0298	0.91338	0.00172374	Flagellar hook protein FlgE	bacterial-type flagellum-dependent cell motility [GO:0071973]	NA
Dde_1856	0.910978	0.0058085	MscS Mechanosensitive ion channel	transmembrane transport [GO:0055085]	NA
Dde_1589	0.910311	0.000368647	ATP-dependent 6-phosphofructokinase (ATP-PFK) (Phosphofructokinase) (EC 2.7.1.11) (Phosphohexokinase)	fructose 6-phosphate metabolic process [GO:0006002]	6-phosphofructokinase activity [GO:0003872]; ATP binding [GO:0005524]; diphosphate-fructose-6-phosphate 1-phosphotransferase activity [GO:0047334]; metal ion binding [GO:0046872]
Dde_0038	0.90859	0.000526687	Uncharacterized protein	NA	NA
Dde_1948	0.908309	0.000907715	Lipopolysaccharide export system permease protein LptF	transmembrane transport [GO:0055085]	NA
Dde_0868	0.907736	0.000122785	Sodium/hydrogen exchanger	potassium ion transport [GO:0006813]	solute:proton antiporter activity [GO:0015299]
Dde_3504	0.90698	4.57e-05	Cl-channel voltage-gated family protein	chloride transport [GO:0006821]	voltage-gated chloride channel activity [GO:0005247]
Dde_2387	0.906221	0.00127393	Two component transcriptional regulator, winged helix family	phosphorelay signal transduction system [GO:0000160]; regulation of transcription, DNA-templated [GO:0006355]	DNA binding [GO:0003677]
Dde_1949	0.905827	0.000133324	Permease YjgP/YjgQ family protein	transmembrane transport [GO:0055085]	NA
Dde_0886	0.902686	0.00149712	Diguanylate cyclase	signal transduction [GO:0007165]	NA
Dde_2787	0.901017	0.00177433	Probable membrane transporter protein	NA	NA
Dde_2582	0.898814	0.0133173	Endoribonuclease L-PSP	NA	NA
Dde_2551	0.898789	0.023409	Uncharacterized protein	NA	NA
Dde_0462	0.897895	0.000255184	Sulfatase	NA	sulfuric ester hydrolase activity [GO:0008484]
Dde_3190	0.896956	0.00225962	Diguanylate cyclase with PAS/PAC sensor	NA	NA
Dde_1859	0.894926	0.00114597	Type I site-specific deoxyribonuclease (EC 3.1.21.3)	DNA modification [GO:0006304]	DNA binding [GO:0003677]; type I site-specific deoxyribonuclease activity [GO:0009035]
Dde_0053	0.893872	0.00417071	Uncharacterized protein	NA	NA
Dde_0128	0.887896	0.0347631	Type III effector Hrp-dependent outer protein	carbohydrate metabolic process [GO:0005975]	ATP binding [GO:0005524]; kinase activity [GO:0016301]
Dde_1366	0.886809	0.00876888	Lipoprotein releasing system, transmembrane protein, LolC/E family	lipoprotein transport [GO:0042953]	NA
Dde_0272	0.885132	0.0248554	Oligopeptide/dipeptide ABC transporter, ATPase subunit (EC 3.6.3.24)	peptide transport [GO:0015833]	ATPase-coupled transmembrane transporter activity [GO:0042626]; ATP binding [GO:0005524]; hydrolase activity [GO:0016787]
Dde_2491	0.883344	0.0195512	Uncharacterized protein	NA	NA
Dde_1055	0.882	0.0104201	ABC transporter related protein	NA	ATPase-coupled transmembrane transporter activity [GO:0042626]; ATP binding [GO:0005524]
Dde_2322	0.881201	0.00711433	Holliday junction ATP-dependent DNA helicase RuvB (EC 3.6.4.12)	DNA recombination [GO:0006310]; DNA repair [GO:0006281]; SOS response [GO:0009432]	ATP binding [GO:0005524]; DNA binding [GO:0003677]; four-way junction helicase activity [GO:0009378]; hydrolase activity [GO:0016787]
Dde_1658	0.880408	0.017055	Polysaccharide deacetylase	carbohydrate metabolic process [GO:0005975]	hydrolase activity, acting on carbon-nitrogen (but not peptide) bonds [GO:0016810]
Dde_3251	0.880301	0.00396855	PS_pyruv_trans domain-containing protein	NA	NA
Dde_3679	0.879394	0.00514507	Acylneuraminate cytidylyltransferase	NA	nucleotidyltransferase activity [GO:0016779]
Dde_1274	0.87792	0.000162557	Isethionate TRAP transporter permease protein DctMQ (TRAP transporter, fused DctMQ subunit)	alkanesulfonate catabolic process [GO:0046306]	NA
Dde_3493	0.876315	0.0491226	Nitrogen regulatory protein P-II	regulation of nitrogen utilization [GO:0006808]	enzyme regulator activity [GO:0030234]
Dde_2877	0.875234	0.00973749	Glycosyl transferase family 11	carbohydrate metabolic process [GO:0005975]	galactoside 2-alpha-L-fucosyltransferase activity [GO:0008107]
Dde_2825	0.874223	0.00242525	PAS modulated sigma54 specific transcriptional regulator, Fis family	phosphorelay signal transduction system [GO:0000160]; regulation of transcription, DNA-templated [GO:0006355]	ATP binding [GO:0005524]; sequence-specific DNA binding [GO:0043565]; transcription factor binding [GO:0008134]
Dde_1831	0.873895	0.0166151	Quinolinate phosphoribosyltransferase [decarboxylating] (EC 2.4.2.19)	NAD biosynthetic process [GO:0009435]	nicotinate-nucleotide diphosphorylase (carboxylating) activity [GO:0004514]
Dde_2162	0.872885	0.0129288	MATE efflux family protein	NA	antiporter activity [GO:0015297]; xenobiotic transmembrane transporter activity [GO:0042910]
Dde_3514	0.868529	0.00608703	Formate dehydrogenase beta subunit	cellular respiration [GO:0045333]; formate oxidation [GO:0015944]	4 iron, 4 sulfur cluster binding [GO:0051539]
Dde_1533	0.86689	0.00367862	50S ribosomal subunit assembly factor BipA (EC 3.6.5.-) (GTP-binding protein BipA)	ribosomal large subunit assembly [GO:0000027]	GTPase activity [GO:0003924]; GTP binding [GO:0005525]; ribosome binding [GO:0043022]; rRNA binding [GO:0019843]; tRNA binding [GO:0000049]
Dde_2549	0.866396	0.0167553	Uncharacterized protein	NA	NA
Dde_1315	0.864582	0.0012888	UTP--glucose-1-phosphate uridylyltransferase (EC 2.7.7.9)	UDP-glucose metabolic process [GO:0006011]	UTP:glucose-1-phosphate uridylyltransferase activity [GO:0003983]
Dde_1192	0.864003	0.0150949	Cobalt ABC transporter, inner membrane subunit CbiQ	cobalt ion transport [GO:0006824]	NA
Dde_3599	0.863495	0.000843733	Two component, sigma54 specific, transcriptional regulator, Fis family	phosphorelay signal transduction system [GO:0000160]; regulation of transcription, DNA-templated [GO:0006355]	ATP binding [GO:0005524]; sequence-specific DNA binding [GO:0043565]; transcription factor binding [GO:0008134]
Dde_0437	0.861429	0.0186154	Antibiotic biosynthesis monooxygenase	NA	monooxygenase activity [GO:0004497]
Dde_0656	0.860299	0.0233651	4Fe-4S ferredoxin iron-sulfur binding domain protein	NA	NA
Dde_1489	0.859266	0.0120893	Adenosine kinase (EC 2.7.1.20)	NA	adenosine kinase activity [GO:0004001]
Dde_3064	0.858679	0.0136249	Ribonuclease BN	NA	NA
Dde_2488	0.858402	0.0122914	Uncharacterized protein	NA	NA
Dde_2030	0.857109	0.00546592	Trk system potassium uptake protein TrkA	NA	potassium ion transmembrane transporter activity [GO:0015079]
Dde_0259	0.854901	0.011251	ABC-type transporter, integral membrane subunit	NA	transmembrane transporter activity [GO:0022857]
Dde_1307	0.854832	0.0134181	Hydrogenase accessory protein HypB	protein maturation [GO:0051604]	GTPase activity [GO:0003924]; nickel cation binding [GO:0016151]
Dde_0167	0.853979	0.0126729	Polar amino acid ABC transporter, inner membrane subunit	amino acid transport [GO:0006865]	transmembrane transporter activity [GO:0022857]
Dde_0457	0.851542	0.0142999	Tetratricopeptide TPR_2 repeat-containing protein	NA	NA
Dde_2758	0.850176	0.00985597	Peptidase M29 aminopeptidase II	NA	aminopeptidase activity [GO:0004177]; metal ion binding [GO:0046872]; metallopeptidase activity [GO:0008237]
Dde_3063	0.849734	0.0189526	PBPb domain-containing protein	NA	NA
Dde_3620	0.849372	0.0140475	PBPb domain-containing protein	NA	NA
Dde_3618	0.847406	0.00358826	Anthranilate synthase (EC 4.1.3.27)	biosynthetic process [GO:0009058]	anthranilate synthase activity [GO:0004049]
Dde_0849	0.847213	0.0148357	Histidine kinase (EC 2.7.13.3)	NA	phosphorelay sensor kinase activity [GO:0000155]
Dde_1715	0.845888	0.0209237	CgeB family protein	NA	NA
Dde_1216	0.844889	0.00217274	Alkaline phosphatase	NA	phosphatase activity [GO:0016791]
Dde_0046	0.842871	0.000356614	Pyruvate/ketoisovalerate oxidoreductase	NA	oxidoreductase activity, acting on the aldehyde or oxo group of donors [GO:0016903]
Dde_1126	0.840055	0.00396494	Isoprenyl transferase (EC 2.5.1.-)	NA	magnesium ion binding [GO:0000287]; prenyltransferase activity [GO:0004659]
Dde_2091	0.838622	0.0101817	Glutamine-dependent NAD(+) synthetase (EC 6.3.5.1) (NAD(+) synthase [glutamine-hydrolyzing])	NAD biosynthetic process [GO:0009435]	ATP binding [GO:0005524]; glutaminase activity [GO:0004359]; NAD+ synthase (glutamine-hydrolyzing) activity [GO:0003952]; NAD+ synthase activity [GO:0008795]
Dde_1590	0.837973	0.0162007	Glycosyl transferase family 2	NA	transferase activity [GO:0016740]
Dde_1725	0.835998	0.00104646	Long-chain-fatty-acid--CoA ligase (EC 6.2.1.3)	NA	long-chain fatty acid-CoA ligase activity [GO:0004467]
Dde_0047	0.8358	0.00464685	Radical SAM domain protein	NA	4 iron, 4 sulfur cluster binding [GO:0051539]; catalytic activity [GO:0003824]; metal ion binding [GO:0046872]
Dde_0576	0.835103	0.0232278	Uncharacterized protein	NA	NA
Dde_2521	0.834038	0.00316718	Uncharacterized protein	NA	NA
Dde_1401	0.832233	0.0244145	Histidinol-phosphate transaminase (EC 2.6.1.9)	biosynthetic process [GO:0009058]	histidinol-phosphate transaminase activity [GO:0004400]; pyridoxal phosphate binding [GO:0030170]
Dde_0548	0.829069	0.00227196	Acriflavin resistance protein	NA	transmembrane transporter activity [GO:0022857]
Dde_2704	0.828627	0.016829	Adenosylcobinamide-GDP ribazoletransferase (EC 2.7.8.26) (Cobalamin synthase) (Cobalamin-5'-phosphate synthase)	cobalamin biosynthetic process [GO:0009236]	adenosylcobinamide-GDP ribazoletransferase activity [GO:0051073]; cobalamin 5'-phosphate synthase activity [GO:0008818]
Dde_2309	0.827444	0.00778814	Bifunctional uridylyltransferase/uridylyl-removing enzyme (UTase/UR) (Bifunctional [protein-PII] modification enzyme) (Bifunctional nitrogen sensor protein) [Includes: [Protein-PII] uridylyltransferase (PII uridylyltransferase) (UTase) (EC 2.7.7.59); [Protein-PII]-UMP uridylyl-removing enzyme (UR) (EC 3.1.4.-)]	regulation of nitrogen utilization [GO:0006808]	[protein-PII] uridylyltransferase activity [GO:0008773]; phosphoric diester hydrolase activity [GO:0008081]
Dde_3062	0.82723	0.0104737	Alcohol dehydrogenase (EC 1.1.1.1)	NA	alcohol dehydrogenase (NAD+) activity [GO:0004022]; metal ion binding [GO:0046872]
Dde_2433	0.826086	0.00905082	CMP/dCMP deaminase zinc-binding protein	pyrimidine nucleotide metabolic process [GO:0006220]	dCMP deaminase activity [GO:0004132]; zinc ion binding [GO:0008270]
Dde_1257	0.822804	0.000340909	Succinate dehydrogenase or fumarate reductase, flavoprotein subunit (EC 1.3.99.1)	electron transport chain [GO:0022900]	flavin adenine dinucleotide binding [GO:0050660]; oxidoreductase activity, acting on the CH-CH group of donors [GO:0016627]
Dde_2103	0.819884	0.0101225	DUF190 domain-containing protein	NA	NA
Dde_3677	0.813826	0.0134147	Asparagine synthase (glutamine-hydrolyzing) (EC 6.3.5.4)	asparagine biosynthetic process [GO:0006529]; glutamine metabolic process [GO:0006541]	asparagine synthase (glutamine-hydrolyzing) activity [GO:0004066]; ATP binding [GO:0005524]
Dde_2584	0.812918	0.00136305	ABC-type transporter, periplasmic subunit family 3	NA	NA
Dde_0033	0.812804	0.00196172	UDP-N-acetylglucosamine 4-epimerase (EC 5.1.3.12)	NA	UDP-glucuronate 5'-epimerase activity [GO:0050379]
Dde_3768	0.812773	0.0145232	Phosphatidylglycerol--prolipoprotein diacylglyceryl transferase (EC 2.5.1.145)	lipoprotein biosynthetic process [GO:0042158]	phosphatidylglycerol-prolipoprotein diacylglyceryl transferase activity [GO:0008961]
Dde_2307	0.811404	0.0356194	Polar amino acid ABC transporter, inner membrane subunit	amino acid transport [GO:0006865]	transmembrane transporter activity [GO:0022857]
Dde_0082	0.811342	0.0216128	Periplasmic (Fe) hydrogenase small subunit (EC 1.12.7.2)	NA	electron transfer activity [GO:0009055]; ferredoxin hydrogenase activity [GO:0008901]; iron ion binding [GO:0005506]; iron-sulfur cluster binding [GO:0051536]
Dde_0215	0.810816	0.030636	Glycosyl transferase family 2	NA	transferase activity [GO:0016740]
Dde_0860	0.810476	0.0376951	CRISPR-associated protein, Cse3 family	NA	NA
Dde_3539	0.810305	0.00350233	Aldehyde dehydrogenase (FAD-independent) (EC 1.2.99.7)	NA	2 iron, 2 sulfur cluster binding [GO:0051537]; aldehyde dehydrogenase (FAD-independent) activity [GO:0033727]; electron transfer activity [GO:0009055]; metal ion binding [GO:0046872]
Dde_1550	0.806286	0.0220124	TRAP dicarboxylate transporter, DctM subunit	NA	NA
Dde_3089	0.804261	0.0367925	tRNA-dihydrouridine synthase (EC 1.3.1.-)	NA	flavin adenine dinucleotide binding [GO:0050660]; tRNA dihydrouridine synthase activity [GO:0017150]
Dde_2783	0.803336	0.0377207	Rhodanese domain-containing protein	NA	NA
Dde_0186	0.802952	0.0100657	ABC-type transporter, periplasmic subunit family 3	NA	ligand-gated ion channel activity [GO:0015276]
Dde_0565	0.802889	0.00163063	Glycosyl transferase family 9	NA	transferase activity, transferring glycosyl groups [GO:0016757]
Dde_0678	0.802088	0.0357266	Rhodanese-like protein	NA	antioxidant activity [GO:0016209]; oxidoreductase activity [GO:0016491]
Dde_0304	0.801692	0.026559	Glyoxalase/bleomycin resistance protein/dioxygenase	NA	dioxygenase activity [GO:0051213]
Dde_2004	0.80145	0.00763532	Glutamyl/glutaminyl-tRNA synthetase, class Ic, catalytic domain-containing protein	tRNA aminoacylation for protein translation [GO:0006418]	aminoacyl-tRNA ligase activity [GO:0004812]; ATP binding [GO:0005524]
Dde_1154	0.801339	0.0487099	Uncharacterized protein	NA	NA
Dde_2896	0.801052	0.00943164	Transport permease protein	transmembrane transport [GO:0055085]	NA
Dde_0161	0.800127	0.0280468	Two component transcriptional regulator, LytTR family	phosphorelay signal transduction system [GO:0000160]	DNA binding [GO:0003677]
Dde_0271	0.800104	0.0424913	Oligopeptide/dipeptide ABC transporter, ATPase subunit (EC 3.6.3.24)	peptide transport [GO:0015833]	ATPase-coupled transmembrane transporter activity [GO:0042626]; ATP binding [GO:0005524]; hydrolase activity [GO:0016787]
Dde_2609	0.799581	0.0237659	Shikimate kinase (SK) (EC 2.7.1.71)	aromatic amino acid family biosynthetic process [GO:0009073]; cellular amino acid biosynthetic process [GO:0008652]; chorismate biosynthetic process [GO:0009423]	ATP binding [GO:0005524]; magnesium ion binding [GO:0000287]; shikimate kinase activity [GO:0004765]
Dde_2185	0.797637	0.0208385	Lipid-A-disaccharide synthase (EC 2.4.1.182)	lipid A biosynthetic process [GO:0009245]	lipid-A-disaccharide synthase activity [GO:0008915]
Dde_2275	0.797217	0.040162	Integral membrane protein	NA	NA
Dde_1237	0.79675	0.00213488	Uncharacterized protein	NA	NA
Dde_2095	0.796001	0.00195663	TrkA-N domain protein	potassium ion transport [GO:0006813]	cation transmembrane transporter activity [GO:0008324]
Dde_2710	0.795943	0.00360975	Uncharacterized protein	NA	NA
Dde_0711	0.793346	0.0337052	Histidine kinase (EC 2.7.13.3)	NA	ATP binding [GO:0005524]; phosphorelay sensor kinase activity [GO:0000155]
Dde_3040	0.792209	0.00743577	Putative two component, sigma54 specific, transcriptional regulator	phosphorelay signal transduction system [GO:0000160]; regulation of transcription, DNA-templated [GO:0006355]	ATP binding [GO:0005524]; DNA binding [GO:0003677]; transcription factor binding [GO:0008134]
Dde_1165	0.790534	0.00328863	Histidine kinase (EC 2.7.13.3)	NA	phosphorelay sensor kinase activity [GO:0000155]
Dde_1422	0.790371	0.0182452	Methylenetetrahydrofolate--tRNA-(uracil-5-)-methyltransferase TrmFO (EC 2.1.1.74) (Folate-dependent tRNA (uracil-5-)-methyltransferase) (Folate-dependent tRNA(M-5-U54)-methyltransferase)	NA	5,10-methylenetetrahydrofolate-dependent tRNA (m5U54) methyltransferase activity [GO:0030698]; flavin adenine dinucleotide binding [GO:0050660]; methylenetetrahydrofolate-tRNA-(uracil-5-)-methyltransferase (FADH2-oxidizing) activity [GO:0047151]
Dde_1670	0.789415	0.00451981	Radical SAM domain protein	NA	4 iron, 4 sulfur cluster binding [GO:0051539]; catalytic activity [GO:0003824]; metal ion binding [GO:0046872]
Dde_2882	0.788097	0.0132057	Methyltransf_11 domain-containing protein	NA	methyltransferase activity [GO:0008168]
Dde_2715	0.788046	0.00194106	Single-stranded-DNA-specific exonuclease RecJ	DNA recombination [GO:0006310]; DNA repair [GO:0006281]	5'-3' exonuclease activity [GO:0008409]; nucleic acid binding [GO:0003676]
Dde_1637	0.780625	0.00131937	2-oxoglutarate synthase (EC 1.2.7.3)	NA	2-oxoglutarate synthase activity [GO:0047553]
Dde_1272	0.780518	0.00670715	Isethionate sulfite-lyase activating enzyme (EC 1.97.1.-) (GRE activase IslB) (Glycyl-radical enzyme activating enzyme IslB)	alkanesulfonate catabolic process [GO:0046306]	4 iron, 4 sulfur cluster binding [GO:0051539]; metal ion binding [GO:0046872]; oxidoreductase activity [GO:0016491]
Dde_2674	0.779454	0.0302299	Two component transcriptional regulator, LuxR family	phosphorelay signal transduction system [GO:0000160]; regulation of transcription, DNA-templated [GO:0006355]	DNA binding [GO:0003677]
Dde_0671	0.778002	0.00350974	Efflux transporter, RND family, MFP subunit	NA	transmembrane transporter activity [GO:0022857]
Dde_3752	0.773105	0.0378322	Diguanylate cyclase	NA	NA
Dde_0530	0.771743	0.00305368	Uncharacterized protein	NA	NA
Dde_1400	0.771074	0.0273831	Putative signal transduction protein	NA	NA
Dde_0605	0.769623	0.0448681	Dual specificity protein phosphatase	NA	protein tyrosine/serine/threonine phosphatase activity [GO:0008138]; protein tyrosine phosphatase activity [GO:0004725]
Dde_1756	0.769074	0.0460249	Ribosomal silencing factor RsfS	mature ribosome assembly [GO:0042256]; negative regulation of ribosome biogenesis [GO:0090071]; negative regulation of translation [GO:0017148]	NA
Dde_1833	0.768271	0.0195793	Probable queuosine precursor transporter (Q precursor transporter)	queuosine salvage [GO:1990397]	transmembrane transporter activity [GO:0022857]
Dde_1329	0.767361	0.000958174	ABC-type transporter, periplasmic subunit	transmembrane transport [GO:0055085]	NA
Dde_2334	0.767122	0.00861278	Succinate--CoA ligase [ADP-forming] subunit alpha (EC 6.2.1.5) (Succinyl-CoA synthetase subunit alpha) (SCS-alpha)	tricarboxylic acid cycle [GO:0006099]	ATP binding [GO:0005524]; metal ion binding [GO:0046872]; succinate-CoA ligase (ADP-forming) activity [GO:0004775]
Dde_1861	0.766292	0.00339747	Site-specific DNA-methyltransferase (adenine-specific) (EC 2.1.1.72)	DNA restriction-modification system [GO:0009307]	DNA binding [GO:0003677]; N-methyltransferase activity [GO:0008170]; site-specific DNA-methyltransferase (adenine-specific) activity [GO:0009007]
Dde_0138	0.766069	0.034726	ABC-type transporter, integral membrane subunit	NA	transmembrane transporter activity [GO:0022857]
Dde_0536	0.765847	0.0320931	Heme chaperone HemW	porphyrin-containing compound biosynthetic process [GO:0006779]	4 iron, 4 sulfur cluster binding [GO:0051539]; coproporphyrinogen oxidase activity [GO:0004109]; metal ion binding [GO:0046872]
Dde_1801	0.754464	0.0150298	Diguanylate cyclase	NA	NA
Dde_3181	0.753533	0.00608399	Precorrin-3B C17-methyltransferase (EC 2.1.1.131)	cobalamin biosynthetic process [GO:0009236]; methylation [GO:0032259]	precorrin-3B C17-methyltransferase activity [GO:0030789]
Dde_1162	0.752677	0.00414691	ABC-type transporter, periplasmic subunit family 3	NA	NA
Dde_3730	0.752608	0.00521729	Phosphonate ABC transporter, periplasmic phosphonate-binding protein	transmembrane transport [GO:0055085]	NA
Dde_3722	0.750907	0.003825	Uncharacterized protein	NA	NA
Dde_2620	0.750193	0.0320313	Regulatory protein, FmdB family	NA	NA
Dde_3695	0.748553	0.0400139	CDP-glucose 4,6-dehydratase (EC 4.2.1.45)	NA	CDP-glucose 4,6-dehydratase activity [GO:0047733]
Dde_2602	0.74445	0.0235112	DrsE domain-containing protein	NA	NA
Dde_1971	0.743726	0.0387622	Tyrosine recombinase XerC	cell cycle [GO:0007049]; cell division [GO:0051301]; chromosome segregation [GO:0007059]; transposition, DNA-mediated [GO:0006313]	DNA binding [GO:0003677]; tyrosine-based site-specific recombinase activity [GO:0009037]
Dde_3764	0.743326	0.026446	Uncharacterized protein	NA	NA
Dde_2927	0.742732	0.011306	DUF927 domain-containing protein	NA	NA
Dde_2615	0.73971	0.00100888	Aspartyl/glutamyl-tRNA(Asn/Gln) amidotransferase subunit B (Asp/Glu-ADT subunit B) (EC 6.3.5.-)	translation [GO:0006412]	asparaginyl-tRNA synthase (glutamine-hydrolyzing) activity [GO:0050566]; ATP binding [GO:0005524]; glutaminyl-tRNA synthase (glutamine-hydrolyzing) activity [GO:0050567]
Dde_1306	0.737689	0.00419134	Iron-sulfur cluster carrier protein	iron-sulfur cluster assembly [GO:0016226]; nitrogen fixation [GO:0009399]	ATPase activity [GO:0016887]; ATP binding [GO:0005524]; hydrolase activity [GO:0016787]; iron-sulfur cluster binding [GO:0051536]; metal ion binding [GO:0046872]
Dde_2141	0.73711	0.0365181	Lipolytic protein G-D-S-L family	NA	NA
Dde_1360	0.736359	0.00825334	Histidine kinase (EC 2.7.13.3)	NA	ATP binding [GO:0005524]; phosphorelay sensor kinase activity [GO:0000155]
Dde_3014	0.735904	0.0260514	Uncharacterized protein	NA	NA
Dde_3479	0.733947	0.0333952	Tryptophan synthase beta chain (EC 4.2.1.20)	NA	tryptophan synthase activity [GO:0004834]
Dde_0284	0.728318	0.0294745	Uncharacterized protein	NA	NA
Dde_0590	0.727008	0.021974	Phospholipase D/Transphosphatidylase	cardiolipin biosynthetic process [GO:0032049]	cardiolipin synthase activity [GO:0008808]
Dde_2624	0.725004	0.00404949	Uncharacterized protein	NA	NA
Dde_1246	0.724482	0.00612975	Methyltransferase type 11	methylation [GO:0032259]	methyltransferase activity [GO:0008168]
Dde_2840	0.723176	0.0130906	BPL_N domain-containing protein	NA	NA
Dde_1148	0.721108	0.0497529	Uncharacterized protein	NA	NA
Dde_2883	0.719987	0.00934409	Sugar transferase	NA	transferase activity [GO:0016740]
Dde_3069	0.719599	0.0216517	Polar amino acid ABC transporter, inner membrane subunit	amino acid transport [GO:0006865]	transmembrane transporter activity [GO:0022857]
Dde_2844	0.718795	0.0203837	Queuine tRNA-ribosyltransferase (EC 2.4.2.29) (Guanine insertion enzyme) (tRNA-guanine transglycosylase)	queuosine biosynthetic process [GO:0008616]; tRNA-guanine transglycosylation [GO:0101030]	metal ion binding [GO:0046872]; queuine tRNA-ribosyltransferase activity [GO:0008479]
Dde_2986	0.716646	0.0331467	UDP-3-O-acyl-N-acetylglucosamine deacetylase (UDP-3-O-acyl-GlcNAc deacetylase) (EC 3.5.1.108) (UDP-3-O-[R-3-hydroxymyristoyl]-N-acetylglucosamine deacetylase)	lipid A biosynthetic process [GO:0009245]	metal ion binding [GO:0046872]; UDP-3-O-[3-hydroxymyristoyl] N-acetylglucosamine deacetylase activity [GO:0008759]; UDP-3-O-acyl-N-acetylglucosamine deacetylase activity [GO:0103117]
Dde_0839	0.716373	0.00885979	Glycosyl transferase group 1	NA	transferase activity [GO:0016740]
Dde_2563	0.71531	0.00648968	Metal dependent phosphohydrolase	NA	hydrolase activity [GO:0016787]
Dde_3683	0.715148	0.0171153	Xenobiotic-transporting ATPase (EC 3.6.3.44)	NA	ATPase-coupled transmembrane transporter activity [GO:0042626]; ATP binding [GO:0005524]; hydrolase activity [GO:0016787]
Dde_0370	0.714473	0.00889159	Histidine kinase (EC 2.7.13.3)	NA	phosphorelay sensor kinase activity [GO:0000155]
Dde_3207	0.714391	0.00362841	Acetyl-coenzyme A synthetase (AcCoA synthetase) (Acs) (EC 6.2.1.1) (Acetate--CoA ligase) (Acyl-activating enzyme)	acetyl-CoA biosynthetic process from acetate [GO:0019427]	acetate-CoA ligase activity [GO:0003987]; AMP binding [GO:0016208]; ATP binding [GO:0005524]; metal ion binding [GO:0046872]
Dde_1300	0.714035	0.00848831	Methyltransferase (EC 2.1.1.-)	DNA methylation [GO:0006306]	DNA binding [GO:0003677]; N-methyltransferase activity [GO:0008170]
Dde_0132	0.7131	0.0467433	Uncharacterized protein	NA	NA
Dde_1138	0.712382	0.0138968	5-carboxymethyl-2-hydroxymuconate Delta-isomerase (EC 5.3.3.10)	NA	5-carboxymethyl-2-hydroxymuconate delta-isomerase activity [GO:0008704]
Dde_4055	0.711535	0.0308934	Transcriptional regulator, ArsR family	NA	DNA-binding transcription factor activity [GO:0003700]
Dde_2444	0.710834	0.0209471	Lon protease (EC 3.4.21.53) (ATP-dependent protease La)	cellular response to heat [GO:0034605]; protein quality control for misfolded or incompletely synthesized proteins [GO:0006515]	ATP binding [GO:0005524]; ATP-dependent peptidase activity [GO:0004176]; sequence-specific DNA binding [GO:0043565]; serine-type endopeptidase activity [GO:0004252]
Dde_0225	0.710087	0.00699384	Uncharacterized protein	NA	NA
Dde_0160	0.709084	0.010863	Histidine kinase (EC 2.7.13.3)	cell wall organization [GO:0071555]	ATP binding [GO:0005524]; phosphorelay sensor kinase activity [GO:0000155]
Dde_1244	0.708981	0.00894547	GntR domain protein	NA	DNA binding [GO:0003677]; DNA-binding transcription factor activity [GO:0003700]
Dde_3619	0.708409	0.0175909	Aminotransferase class IV	NA	transaminase activity [GO:0008483]
Dde_3485	0.706756	0.0199731	Prephenate dehydrogenase	tyrosine biosynthetic process [GO:0006571]	prephenate dehydrogenase (NAD+) activity [GO:0008977]; prephenate dehydrogenase (NADP+) activity [GO:0004665]
Dde_0463	0.706221	0.0477111	Transcriptional regulator, Crp/Fnr family	regulation of transcription, DNA-templated [GO:0006355]	DNA binding [GO:0003677]
Dde_1241	0.706181	0.0122366	Acyltransferase 3	NA	transferase activity, transferring acyl groups other than amino-acyl groups [GO:0016747]
Dde_0064	0.705593	0.0256898	Peptidase M15B and M15C DD-carboxypeptidase VanY/endolysin	NA	carboxypeptidase activity [GO:0004180]
Dde_2632	0.705405	0.0186858	Ribulose-phosphate 3-epimerase (EC 5.1.3.1)	pentose catabolic process [GO:0019323]; pentose-phosphate shunt [GO:0006098]	metal ion binding [GO:0046872]; ribulose-phosphate 3-epimerase activity [GO:0004750]
Dde_2104	0.705149	0.0133773	Protein-glutamate methylesterase/protein-glutamine glutaminase 2 (EC 3.1.1.61) (EC 3.5.1.44)	chemotaxis [GO:0006935]; protein deamination [GO:0018277]; protein demethylation [GO:0006482]	phosphorelay response regulator activity [GO:0000156]; protein-glutamate methylesterase activity [GO:0008984]; protein-glutamine glutaminase activity [GO:0050568]
Dde_2494	0.704632	0.0276529	Filamentation induced by cAMP protein Fic	NA	NA
Dde_3169	0.704476	0.0432904	Uncharacterized protein	NA	NA
Dde_1288	0.700766	0.0115445	Tetratricopeptide TPR_1 repeat-containing protein	NA	NA
Dde_3603	0.700563	0.00397215	Uncharacterized protein	NA	ATP binding [GO:0005524]; nucleic acid binding [GO:0003676]
Dde_2217	0.69984	0.040818	Regulatory protein TetR	NA	DNA binding [GO:0003677]
Dde_1251	0.697738	0.0384435	Oxidoreductase FAD/NAD(P)-binding domain protein	pyrimidine nucleotide biosynthetic process [GO:0006221]	2 iron, 2 sulfur cluster binding [GO:0051537]; flavin adenine dinucleotide binding [GO:0050660]; metal ion binding [GO:0046872]; oxidoreductase activity [GO:0016491]
Dde_1279	0.690952	0.00874574	Methyl-accepting chemotaxis sensory transducer with Pas/Pac sensor	signal transduction [GO:0007165]	NA
Dde_1239	0.689073	0.0222744	Uncharacterized protein	NA	NA
Dde_1280	0.688374	0.0178366	Uncharacterized protein	NA	NA
Dde_3542	0.688172	0.0286286	Methyltransferase type 11	methylation [GO:0032259]	methyltransferase activity [GO:0008168]
Dde_1985	0.686595	0.0138117	Uncharacterized protein	NA	NA
Dde_1987	0.684507	0.00780294	Glycosyl transferase family 2	NA	transferase activity [GO:0016740]
Dde_1510	0.681272	0.0355674	Monosaccharide-transporting ATPase (EC 3.6.3.17)	NA	ATPase-coupled transmembrane transporter activity [GO:0042626]; ATP binding [GO:0005524]; hydrolase activity [GO:0016787]
Dde_3611	0.680363	0.020595	ATP_bind_3 domain-containing protein	tRNA thio-modification [GO:0034227]; tRNA wobble uridine modification [GO:0002098]	4 iron, 4 sulfur cluster binding [GO:0051539]; transferase activity [GO:0016740]; tRNA binding [GO:0000049]
Dde_1777	0.679203	0.0273973	Uncharacterized protein	NA	NA
Dde_1635	0.677524	0.00439537	Transcriptional regulator, NifA subfamily, Fis Family	regulation of transcription, DNA-templated [GO:0006355]	ATP binding [GO:0005524]; sequence-specific DNA binding [GO:0043565]; transcription factor binding [GO:0008134]
Dde_3650	0.677303	0.034347	Uncharacterized protein	NA	NA
Dde_1253	0.675345	0.00783378	Malic protein NAD-binding protein	NA	malate dehydrogenase (decarboxylating) (NAD+) activity [GO:0004471]; NAD binding [GO:0051287]
Dde_0067	0.674835	0.049896	Nucleoid-associated protein Dde_0067	NA	DNA binding [GO:0003677]
Dde_0582	0.674718	0.0340453	Ion-translocating oxidoreductase complex subunit D (EC 7.-.-.-) (Rnf electron transport complex subunit D)	electron transport chain [GO:0022900]; transmembrane transport [GO:0055085]	NA
Dde_2466	0.674304	0.04876	FAD dependent oxidoreductase	NA	oxidoreductase activity [GO:0016491]
Dde_2498	0.671937	0.00340425	Site-specific DNA-methyltransferase (adenine-specific) (EC 2.1.1.72)	DNA restriction-modification system [GO:0009307]	DNA binding [GO:0003677]; N-methyltransferase activity [GO:0008170]; site-specific DNA-methyltransferase (adenine-specific) activity [GO:0009007]
Dde_0432	0.670813	0.0166965	GDP-mannose 4,6-dehydratase (EC 4.2.1.47) (GDP-D-mannose dehydratase)	GDP-mannose metabolic process [GO:0019673]	GDP-mannose 4,6-dehydratase activity [GO:0008446]; NADP+ binding [GO:0070401]
Dde_1301	0.670349	0.00670866	Protein-disulfide reductase (EC 1.8.1.8)	cytochrome complex assembly [GO:0017004]	protein-disulfide reductase activity [GO:0047134]
Dde_3022	0.670208	0.0128829	Diguanylate cyclase/phosphodiesterase	NA	NA
Dde_1976	0.667673	0.0139797	DNA mismatch repair protein MutS	mismatch repair [GO:0006298]	ATP binding [GO:0005524]; damaged DNA binding [GO:0003684]; mismatched DNA binding [GO:0030983]
Dde_3250	0.664331	0.0266161	Polysaccharide deacetylase	carbohydrate metabolic process [GO:0005975]	hydrolase activity, acting on carbon-nitrogen (but not peptide) bonds [GO:0016810]
Dde_2823	0.662684	0.0310256	Acetate/CoA ligase (EC 6.2.1.1)	acetyl-CoA biosynthetic process from acetate [GO:0019427]	acetate-CoA ligase activity [GO:0003987]; AMP binding [GO:0016208]; ATP binding [GO:0005524]
Dde_0084	0.656672	0.0217513	Uncharacterized protein	NA	NA
Dde_1254	0.654112	0.0396536	Hydro-lyase, Fe-S type, tartrate/fumarate subfamily, beta subunit (EC 4.2.1.2)	NA	fumarate hydratase activity [GO:0004333]
Dde_1184	0.653927	0.0450098	ABC-type transporter, integral membrane subunit	transmembrane transport [GO:0055085]	NA
Dde_0040	0.650734	0.0151082	Putative lipoprotein	NA	NA
Dde_1326	0.650254	0.0497927	ABC transporter related protein	NA	ATP binding [GO:0005524]
Dde_0369	0.649112	0.0482876	Methyl-accepting chemotaxis sensory transducer	chemotaxis [GO:0006935]; signal transduction [GO:0007165]	transmembrane signaling receptor activity [GO:0004888]
Dde_2579	0.648904	0.0270424	Transcriptional regulator, GntR family	NA	DNA binding [GO:0003677]; DNA-binding transcription factor activity [GO:0003700]
Dde_1260	0.648439	0.0127426	Putative two component, sigma54 specific, transcriptional regulator	phosphorelay signal transduction system [GO:0000160]; regulation of transcription, DNA-templated [GO:0006355]	ATP binding [GO:0005524]; DNA binding [GO:0003677]; transcription factor binding [GO:0008134]
Dde_0620	0.647833	0.0155399	Integrase family protein	DNA integration [GO:0015074]; DNA recombination [GO:0006310]	DNA binding [GO:0003677]
Dde_2024	0.647802	0.0325341	Cytochrome c assembly protein	cytochrome complex assembly [GO:0017004]	heme binding [GO:0020037]
Dde_2022	0.646231	0.0452688	Glycosyl transferase family 9	NA	transferase activity, transferring glycosyl groups [GO:0016757]
Dde_1256	0.645592	0.0466043	Fumarate reductase, iron sulfur protein (EC 1.3.99.1)	tricarboxylic acid cycle [GO:0006099]	2 iron, 2 sulfur cluster binding [GO:0051537]; 3 iron, 4 sulfur cluster binding [GO:0051538]; 4 iron, 4 sulfur cluster binding [GO:0051539]; electron transfer activity [GO:0009055]; metal ion binding [GO:0046872]
Dde_3584	0.644037	0.0209812	Flagellar protein	bacterial-type flagellum organization [GO:0044781]	NA
Dde_2010	0.638829	0.0383166	PpiC-type peptidyl-prolyl cis-trans isomerase	NA	peptidyl-prolyl cis-trans isomerase activity [GO:0003755]
Dde_2271	0.635827	0.0211349	Inner membrane protein binds 2 heme b	NA	oxidoreductase activity [GO:0016491]
Dde_1030	0.63381	0.0296126	Cobyric acid synthase	cobalamin biosynthetic process [GO:0009236]; glutamine metabolic process [GO:0006541]	ABC-type vitamin B12 transporter activity [GO:0015420]; catalytic activity [GO:0003824]
Dde_0388	0.632462	0.0366619	Uncharacterized protein	NA	NA
Dde_2618	0.632263	0.0328703	NAD kinase (EC 2.7.1.23) (ATP-dependent NAD kinase)	NAD metabolic process [GO:0019674]; NADP biosynthetic process [GO:0006741]	ATP binding [GO:0005524]; metal ion binding [GO:0046872]; NAD+ kinase activity [GO:0003951]
Dde_1569	0.631769	0.0290632	(P)ppGpp synthetase I, SpoT/RelA (EC 2.7.6.5)	guanosine tetraphosphate metabolic process [GO:0015969]	GTP diphosphokinase activity [GO:0008728]
Dde_2410	0.630744	0.0285218	Uncharacterized protein	NA	NA
Dde_2605	0.629622	0.0300613	HD_domain domain-containing protein	NA	NA
Dde_3627	0.627584	0.0163216	Outer membrane efflux protein	NA	efflux transmembrane transporter activity [GO:0015562]
Dde_2568	0.622682	0.0200447	Uncharacterized protein	NA	NA
Dde_1188	0.622303	0.0130194	Na+/Ca+ antiporter, CaCA family	transmembrane transport [GO:0055085]	NA
Dde_2665	0.620305	0.0229337	Putative transcriptional regulator for lysine biosynthesis and transport	NA	NA
Dde_2880	0.619836	0.0378511	Methyltransferase type 11	methylation [GO:0032259]	methyltransferase activity [GO:0008168]
Dde_1857	0.617533	0.0445326	Uncharacterized protein	NA	NA
Dde_2515	0.617041	0.0165063	Uncharacterized protein	NA	NA
Dde_1652	0.616806	0.0168693	7TM receptor with intracellular metal dependent phosphohydrolase	NA	hydrolase activity [GO:0016787]
Dde_2542	0.614735	0.0296068	Uncharacterized protein	NA	NA
Dde_1641	0.610855	0.0254045	Gamma-glutamyltransferase (EC 2.3.2.2)	NA	hypoglycin A gamma-glutamyl transpeptidase activity [GO:0102953]; leukotriene C4 gamma-glutamyl transferase activity [GO:0103068]
Dde_0999	0.610543	0.0329137	Malto-oligosyltrehalose trehalohydrolase (MTHase) (EC 3.2.1.141) (4-alpha-D-((1->4)-alpha-D-glucano)trehalose trehalohydrolase) (Maltooligosyl trehalose trehalohydrolase)	trehalose biosynthetic process [GO:0005992]	4-alpha-D-(1->4)-alpha-D-glucanotrehalose trehalohydrolase activity [GO:0033942]
Dde_1041	0.609535	0.0293716	Cell wall polymerase (EC 2.4.1.129) (Peptidoglycan polymerase)	cell division [GO:0051301]; peptidoglycan biosynthetic process [GO:0009252]	peptidoglycan glycosyltransferase activity [GO:0008955]
Dde_3513	0.606974	0.0112142	Formate dehydrogenase, alpha subunit (EC 1.7.99.4)	cellular respiration [GO:0045333]	electron transfer activity [GO:0009055]; formate dehydrogenase (cytochrome-c-553) activity [GO:0047111]; formate dehydrogenase (NAD+) activity [GO:0008863]; metal ion binding [GO:0046872]; molybdopterin cofactor binding [GO:0043546]; nitrate reductase activity [GO:0008940]
Dde_1972	0.606932	0.0253818	Polynucleotide adenylyltransferase region	RNA processing [GO:0006396]	nucleotidyltransferase activity [GO:0016779]; RNA binding [GO:0003723]
Dde_1102	0.605479	0.0234624	Sulphate transporter	NA	secondary active sulfate transmembrane transporter activity [GO:0008271]
Dde_1217	0.603646	0.0246457	YibE/F family protein	NA	NA
Dde_2650	0.601216	0.0185687	Uncharacterized conserved protein UCP018688	NA	NA
Dde_1252	0.598623	0.0208662	Citrate transporter	NA	transmembrane transporter activity [GO:0022857]
Dde_1007	0.596569	0.0395993	Phosphoribosylaminoimidazole-succinocarboxamide synthase (EC 6.3.2.6) (SAICAR synthetase)	'de novo' IMP biosynthetic process [GO:0006189]	ATP binding [GO:0005524]; phosphoribosylaminoimidazolesuccinocarboxamide synthase activity [GO:0004639]
Dde_1409	0.593931	0.0233792	Replicative DNA helicase (EC 3.6.4.12)	DNA replication, synthesis of RNA primer [GO:0006269]	ATP binding [GO:0005524]; DNA binding [GO:0003677]; DNA helicase activity [GO:0003678]; hydrolase activity [GO:0016787]
Dde_1182	0.593461	0.0482627	Oligopeptide/dipeptide ABC transporter, ATPase subunit (EC 3.6.3.24)	peptide transport [GO:0015833]	ATPase-coupled transmembrane transporter activity [GO:0042626]; ATP binding [GO:0005524]; hydrolase activity [GO:0016787]
Dde_1690	0.589459	0.0182342	Dihydrolipoyl dehydrogenase (EC 1.8.1.4)	cell redox homeostasis [GO:0045454]	dihydrolipoyl dehydrogenase activity [GO:0004148]; flavin adenine dinucleotide binding [GO:0050660]
Dde_3505	0.587907	0.0187327	Riboflavin biosynthesis protein [Includes: Riboflavin kinase (EC 2.7.1.26) (Flavokinase); FMN adenylyltransferase (EC 2.7.7.2) (FAD pyrophosphorylase) (FAD synthase)]	FAD biosynthetic process [GO:0006747]; FMN biosynthetic process [GO:0009398]; riboflavin biosynthetic process [GO:0009231]	ATP binding [GO:0005524]; FMN adenylyltransferase activity [GO:0003919]; riboflavin kinase activity [GO:0008531]
Dde_2477	0.587852	0.0424396	ATP-binding protein Uup (EC 3.6.1.-)	DNA repair [GO:0006281]	ATPase-coupled transmembrane transporter activity [GO:0042626]; ATP binding [GO:0005524]; DNA binding [GO:0003677]; hydrolase activity [GO:0016787]; ribosome binding [GO:0043022]
Dde_3523	0.585163	0.0441751	Alcohol dehydrogenase (EC 1.1.1.1)	NA	alcohol dehydrogenase (NAD+) activity [GO:0004022]; metal ion binding [GO:0046872]
Dde_1043	0.583797	0.0284165	UDP-N-acetylmuramate--L-alanine ligase (EC 6.3.2.8) (UDP-N-acetylmuramoyl-L-alanine synthetase)	cell cycle [GO:0007049]; cell division [GO:0051301]; cell wall organization [GO:0071555]; peptidoglycan biosynthetic process [GO:0009252]; regulation of cell shape [GO:0008360]	ATP binding [GO:0005524]; UDP-N-acetylmuramate-L-alanine ligase activity [GO:0008763]
Dde_0001	0.582965	0.030248	Chromosomal replication initiator protein DnaA	DNA replication initiation [GO:0006270]; regulation of DNA replication [GO:0006275]	ATP binding [GO:0005524]; DNA replication origin binding [GO:0003688]
Dde_1263	0.581062	0.0235115	DSBA oxidoreductase	NA	oxidoreductase activity [GO:0016491]
Dde_1992	0.576126	0.0478244	Inositol-1-monophosphatase (EC 3.1.3.25)	inositol phosphate dephosphorylation [GO:0046855]; phosphatidylinositol phosphorylation [GO:0046854]	inositol monophosphate 1-phosphatase activity [GO:0008934]; inositol monophosphate 3-phosphatase activity [GO:0052832]; inositol monophosphate 4-phosphatase activity [GO:0052833]; metal ion binding [GO:0046872]
Dde_1522	0.573424	0.00601932	Histidine kinase (EC 2.7.13.3)	NA	phosphorelay sensor kinase activity [GO:0000155]
Dde_0028	0.566414	0.0350103	D-glycero-D-manno-heptose-7-phosphate 1-kinase	carbohydrate metabolic process [GO:0005975]	kinase activity [GO:0016301]; nucleotidyltransferase activity [GO:0016779]; phosphotransferase activity, alcohol group as acceptor [GO:0016773]
Dde_2631	0.559102	0.0233682	Transketolase (EC 2.2.1.1)	NA	metal ion binding [GO:0046872]; transketolase activity [GO:0004802]
Dde_2592	0.557716	0.0492578	Uncharacterized protein	NA	NA
Dde_3253	0.55192	0.0324778	Capsule polysaccharide biosynthesis protein	NA	NA
Dde_1663	0.55055	0.028425	Aspartate ammonia-lyase (EC 4.3.1.1)	tricarboxylic acid cycle [GO:0006099]	aspartate ammonia-lyase activity [GO:0008797]
Dde_2021	0.541673	0.0396929	CgeB family protein	NA	NA
Dde_3173	0.536822	0.030621	SelB translation factor (Selenocysteine-specific elongation factor)	selenocysteine incorporation [GO:0001514]	GTPase activity [GO:0003924]; GTP binding [GO:0005525]; nucleotidyltransferase activity [GO:0016779]; translation elongation factor activity [GO:0003746]
Dde_2751	0.531667	0.0451094	Glycerate kinase (EC 2.7.1.31)	NA	glycerate kinase activity [GO:0008887]
Dde_0054	0.527603	0.0434879	Bifunctional protein PutA [Includes: Proline dehydrogenase (EC 1.5.5.2) (Proline oxidase); Delta-1-pyrroline-5-carboxylate dehydrogenase (P5C dehydrogenase) (EC 1.2.1.88) (L-glutamate gamma-semialdehyde dehydrogenase)]	proline biosynthetic process [GO:0006561]; proline catabolic process to glutamate [GO:0010133]	1-pyrroline-5-carboxylate dehydrogenase activity [GO:0003842]; DNA binding [GO:0003677]; DNA-binding transcription factor activity [GO:0003700]; oxidoreductase activity, acting on the aldehyde or oxo group of donors, NAD or NADP as acceptor [GO:0016620]; proline dehydrogenase activity [GO:0004657]
Dde_0277	0.523277	0.022592	Anaerobic ribonucleoside-triphosphate reductase (EC 1.17.4.2)	DNA replication [GO:0006260]	ATP binding [GO:0005524]; ribonucleoside-triphosphate reductase activity [GO:0008998]
Dde_3581	0.517044	0.0329619	RNA methyltransferase, TrmH family, group 3	RNA processing [GO:0006396]	RNA binding [GO:0003723]; RNA methyltransferase activity [GO:0008173]
Dde_3597	0.51333	0.0399069	Glucose-6-phosphate isomerase (EC 5.3.1.9)	gluconeogenesis [GO:0006094]; glycolytic process [GO:0006096]	glucose-6-phosphate isomerase activity [GO:0004347]
Dde_2596	0.510982	0.0332845	DNA repair protein RecN (Recombination protein N)	DNA recombination [GO:0006310]; DNA repair [GO:0006281]	ATP binding [GO:0005524]
Dde_3417	-0.441441	0.043742	Diguanylate cyclase/phosphodiesterase with PAS/PAC sensor(S)	NA	NA
Dde_2868	-0.47136	0.0317967	Site-specific DNA-methyltransferase (adenine-specific) (EC 2.1.1.72)	DNA restriction-modification system [GO:0009307]	DNA binding [GO:0003677]; N-methyltransferase activity [GO:0008170]; site-specific DNA-methyltransferase (adenine-specific) activity [GO:0009007]
Dde_1572	-0.477499	0.0386162	PBS lyase heat domain protein repeat-containing protein	NA	lyase activity [GO:0016829]
Dde_1920	-0.478891	0.0349647	Abortive phage resistance protein-like protein	NA	ATPase activity [GO:0016887]; ATP binding [GO:0005524]
Dde_2968	-0.496602	0.038405	Methyl-accepting chemotaxis sensory transducer with Cache sensor	signal transduction [GO:0007165]	NA
Dde_2295	-0.53191	0.0489982	Arginine--tRNA ligase (EC 6.1.1.19) (Arginyl-tRNA synthetase) (ArgRS)	arginyl-tRNA aminoacylation [GO:0006420]	arginine-tRNA ligase activity [GO:0004814]; ATP binding [GO:0005524]
Dde_0380	-0.537021	0.0418328	Flagellar biosynthesis protein FlhA	bacterial-type flagellum assembly [GO:0044780]; protein secretion [GO:0009306]	NA
Dde_1340	-0.545267	0.0391025	Efflux transporter, RND family, MFP subunit	NA	transmembrane transporter activity [GO:0022857]
Dde_2115	-0.552872	0.0161654	5-methyltetrahydrofolate--homocysteine methyltransferase (EC 2.1.1.13) (Methionine synthase)	methylation [GO:0032259]; pteridine-containing compound metabolic process [GO:0042558]	cobalamin binding [GO:0031419]; metal ion binding [GO:0046872]; methionine synthase activity [GO:0008705]
Dde_1376	-0.554617	0.0339413	Putative transcriptional regulator, GntR family (EC 2.6.1.57)	biosynthetic process [GO:0009058]	L-phenylalanine:2-oxoglutarate aminotransferase activity [GO:0080130]; pyridoxal phosphate binding [GO:0030170]
Dde_2176	-0.555055	0.0267476	FAD-dependent pyridine nucleotide-disulfide oxidoreductase	NA	flavin adenine dinucleotide binding [GO:0050660]; oxidoreductase activity [GO:0016491]
Dde_1699	-0.55946	0.0145995	Processing peptidase (EC 3.4.24.64)	NA	metal ion binding [GO:0046872]; metalloendopeptidase activity [GO:0004222]
Dde_0020	-0.561365	0.0438916	Uncharacterized protein	NA	NA
Dde_1442	-0.564454	0.0248078	Signal peptide peptidase SppA, 36K type	NA	peptidase activity [GO:0008233]
Dde_2430	-0.568534	0.0454027	Acyl carrier protein (ACP)	NA	acyl carrier activity [GO:0000036]
Dde_1046	-0.571969	0.0134626	Cell division protein FtsA	FtsZ-dependent cytokinesis [GO:0043093]	NA
Dde_3218	-0.57442	0.0222548	2-isopropylmalate synthase (EC 2.3.3.13) (Alpha-IPM synthase) (Alpha-isopropylmalate synthase)	branched-chain amino acid biosynthetic process [GO:0009082]; leucine biosynthetic process [GO:0009098]	2-isopropylmalate synthase activity [GO:0003852]
Dde_1479	-0.575934	0.0159207	Uncharacterized protein	NA	NA
Dde_1381	-0.57629	0.0152108	Oxidoreductase FAD/NAD(P)-binding domain protein	NA	oxidoreductase activity [GO:0016491]
Dde_3517	-0.576586	0.027686	Molybdenum-pterin binding protein	DNA integration [GO:0015074]; DNA recombination [GO:0006310]; molybdate ion transport [GO:0015689]	DNA binding [GO:0003677]
Dde_3134	-0.58391	0.018806	Adenosylhomocysteinase (EC 3.3.1.1) (S-adenosyl-L-homocysteine hydrolase) (AdoHcyase)	one-carbon metabolic process [GO:0006730]	adenosylhomocysteinase activity [GO:0004013]
Dde_1694	-0.583946	0.0312167	Response regulator receiver protein	phosphorelay signal transduction system [GO:0000160]	NA
Dde_1395	-0.585699	0.0209645	Uncharacterized protein family UPF0307	NA	NA
Dde_2777	-0.587379	0.0168527	Uncharacterized protein	NA	NA
Dde_2157	-0.591423	0.0346057	Tetratricopeptide TPR_1 repeat-containing protein	NA	NA
Dde_2415	-0.606322	0.0254645	Uncharacterized protein	NA	NA
Dde_3081	-0.608615	0.0300327	Serine O-acetyltransferase (EC 2.3.1.30)	NA	serine O-acetyltransferase activity [GO:0009001]
Dde_2374	-0.609416	0.00835922	Alanine--tRNA ligase (EC 6.1.1.7) (Alanyl-tRNA synthetase) (AlaRS)	alanyl-tRNA aminoacylation [GO:0006419]	alanine-tRNA ligase activity [GO:0004813]; ATP binding [GO:0005524]; tRNA binding [GO:0000049]; zinc ion binding [GO:0008270]
Dde_2045	-0.615237	0.0302736	Bifunctional NAD(P)H-hydrate repair enzyme (Nicotinamide nucleotide repair protein) [Includes: ADP-dependent (S)-NAD(P)H-hydrate dehydratase (EC 4.2.1.136) (ADP-dependent NAD(P)HX dehydratase); NAD(P)H-hydrate epimerase (EC 5.1.99.6)]	nicotinamide nucleotide metabolic process [GO:0046496]	ADP-dependent NAD(P)H-hydrate dehydratase activity [GO:0052855]; ATP binding [GO:0005524]; metal ion binding [GO:0046872]; NADHX epimerase activity [GO:0052856]; NADPHX epimerase activity [GO:0052857]
Dde_3048	-0.615377	0.0403718	Diguanylate cyclase with PAS/PAC sensor	NA	NA
Dde_3309	-0.617537	0.0425735	ABC transporter substrate-binding protein	NA	NA
Dde_1692	-0.618401	0.0103678	Probable glycine dehydrogenase (decarboxylating) subunit 1 (EC 1.4.4.2) (Glycine cleavage system P-protein subunit 1) (Glycine decarboxylase subunit 1) (Glycine dehydrogenase (aminomethyl-transferring) subunit 1)	glycine decarboxylation via glycine cleavage system [GO:0019464]; nucleoside metabolic process [GO:0009116]	glycine dehydrogenase (decarboxylating) activity [GO:0004375]
Dde_1305	-0.62441	0.0206861	Peptidase M24	NA	hydrolase activity [GO:0016787]
Dde_1807	-0.625356	0.0357561	CBS domain containing protein	NA	flavin adenine dinucleotide binding [GO:0050660]
Dde_1047	-0.625889	0.023044	Cell division protein FtsZ	division septum assembly [GO:0000917]; FtsZ-dependent cytokinesis [GO:0043093]; protein polymerization [GO:0051258]	GTPase activity [GO:0003924]; GTP binding [GO:0005525]
Dde_0239	-0.629231	0.0152354	Histidine kinase (EC 2.7.13.3)	regulation of transcription, DNA-templated [GO:0006355]	phosphorelay sensor kinase activity [GO:0000155]
Dde_2956	-0.629922	0.0422798	Putative nickel-responsive regulator	response to nickel cation [GO:0010045]	DNA binding [GO:0003677]; DNA-binding transcription factor activity [GO:0003700]; nickel cation binding [GO:0016151]
Dde_2310	-0.6305	0.0179171	Nitrogen regulatory protein P-II	regulation of nitrogen utilization [GO:0006808]	enzyme regulator activity [GO:0030234]
Dde_1557	-0.630899	0.0468685	UBA/THIF-type NAD/FAD binding protein	NA	ubiquitin-like modifier activating enzyme activity [GO:0008641]
Dde_0121	-0.634792	0.00613824	Uncharacterized protein	NA	NA
Dde_2226	-0.637497	0.0242557	Transcriptional regulator, LysR family	NA	DNA-binding transcription factor activity [GO:0003700]
Dde_2733	-0.643581	0.0365571	Murein hydrolase A (EC 4.2.2.n1)	cell wall organization [GO:0071555]; peptidoglycan turnover [GO:0009254]	hydrolase activity, hydrolyzing O-glycosyl compounds [GO:0004553]; lyase activity [GO:0016829]
Dde_0823	-0.645802	0.0239396	PEP motif putative anchor domain protein	NA	NA
Dde_0216	-0.646411	0.0162455	Amine oxidase	NA	NA
Dde_3167	-0.653351	0.00358464	Polyribonucleotide nucleotidyltransferase (EC 2.7.7.8) (Polynucleotide phosphorylase) (PNPase)	mRNA catabolic process [GO:0006402]; RNA processing [GO:0006396]	magnesium ion binding [GO:0000287]; polyribonucleotide nucleotidyltransferase activity [GO:0004654]; RNA binding [GO:0003723]
Dde_1407	-0.65402	0.0117849	PpiC-type peptidyl-prolyl cis-trans isomerase	NA	peptidyl-prolyl cis-trans isomerase activity [GO:0003755]
Dde_2398	-0.65528	0.0246294	FlgO domain-containing protein	NA	NA
Dde_2412	-0.657028	0.0401536	Metallophosphoesterase	NA	hydrolase activity [GO:0016787]
Dde_1897	-0.658706	0.0160372	NfeD domain-containing protein	NA	NA
Dde_2385	-0.662929	0.0434663	Phosphate-specific transport system accessory protein PhoU	cellular phosphate ion homeostasis [GO:0030643]; negative regulation of phosphate metabolic process [GO:0045936]; phosphate ion transport [GO:0006817]	NA
Dde_1798	-0.666147	0.0149282	Diaminopimelate epimerase (DAP epimerase) (EC 5.1.1.7) (PLP-independent amino acid racemase)	lysine biosynthetic process via diaminopimelate [GO:0009089]	diaminopimelate epimerase activity [GO:0008837]
Dde_1045	-0.667145	0.0381809	Polypeptide-transport-associated domain protein FtsQ-type	cell septum assembly [GO:0090529]	NA
Dde_2933	-0.667665	0.021064	Molybdopterin oxidoreductase	NA	iron-sulfur cluster binding [GO:0051536]; metal ion binding [GO:0046872]; molybdopterin cofactor binding [GO:0043546]; oxidoreductase activity [GO:0016491]
Dde_2626	-0.668082	0.0135788	Endopeptidase La (EC 3.4.21.53)	protein catabolic process [GO:0030163]	ATP binding [GO:0005524]; ATP-dependent peptidase activity [GO:0004176]; serine-type endopeptidase activity [GO:0004252]
Dde_0335	-0.672652	0.0140996	KpsF/GutQ family protein (EC 5.3.1.13)	carbohydrate derivative metabolic process [GO:1901135]; carbohydrate metabolic process [GO:0005975]	arabinose-5-phosphate isomerase activity [GO:0019146]; carbohydrate derivative binding [GO:0097367]; metal ion binding [GO:0046872]
Dde_0036	-0.678366	0.0219559	Protein QmcA	NA	NA
Dde_1365	-0.680942	0.00271189	Lysine--tRNA ligase (EC 6.1.1.6) (Lysyl-tRNA synthetase) (LysRS)	lysyl-tRNA aminoacylation [GO:0006430]	ATP binding [GO:0005524]; lysine-tRNA ligase activity [GO:0004824]; magnesium ion binding [GO:0000287]; nucleic acid binding [GO:0003676]
Dde_3636	-0.684226	0.0101828	Oxidoreductase FAD/NAD(P)-binding domain protein	pyrimidine nucleotide biosynthetic process [GO:0006221]	2 iron, 2 sulfur cluster binding [GO:0051537]; flavin adenine dinucleotide binding [GO:0050660]; metal ion binding [GO:0046872]; oxidoreductase activity [GO:0016491]
Dde_0519	-0.685387	0.0345683	Endolytic peptidoglycan transglycosylase RlpA (EC 4.2.2.-)	cell wall organization [GO:0071555]; peptidoglycan metabolic process [GO:0000270]	lyase activity [GO:0016829]; lytic endotransglycosylase activity [GO:0008932]; peptidoglycan binding [GO:0042834]
Dde_0551	-0.689273	0.0288719	Exodeoxyribonuclease III (EC 3.1.11.2)	DNA repair [GO:0006281]	DNA binding [GO:0003677]; endonuclease activity [GO:0004519]; exodeoxyribonuclease III activity [GO:0008853]
Dde_1349	-0.693291	0.00433714	Uncharacterized protein	NA	NA
Dde_2792	-0.69338	0.0399523	Protein-tyrosine-phosphatase (EC 3.1.3.48)	NA	protein tyrosine phosphatase activity [GO:0004725]
Dde_0163	-0.695237	0.015241	DSBA oxidoreductase	NA	NA
Dde_2208	-0.69824	0.0141534	Periplasmic component of zinc ABC transporter	metal ion transport [GO:0030001]	metal ion binding [GO:0046872]
Dde_3490	-0.700477	0.00898873	2-amino-3,7-dideoxy-D-threo-hept-6-ulosonate synthase (ADH synthase) (ADHS) (ADTH synthase) (EC 2.2.1.10)	aromatic amino acid family biosynthetic process [GO:0009073]; cellular amino acid biosynthetic process [GO:0008652]	fructose-bisphosphate aldolase activity [GO:0004332]; hydro-lyase activity [GO:0016836]; transferase activity, transferring aldehyde or ketonic groups [GO:0016744]
Dde_3217	-0.706528	0.0267808	CDP-diacylglycerol--serine O-phosphatidyltransferase (EC 2.7.8.8) (Phosphatidylserine synthase)	phospholipid biosynthetic process [GO:0008654]	CDP-diacylglycerol-serine O-phosphatidyltransferase activity [GO:0003882]
Dde_0235	-0.706599	0.0269973	Transcriptional regulator, BadM/Rrf2 family	NA	NA
Dde_0179	-0.706771	0.0361951	DNA photolyase (EC 4.1.99.3) (Deoxyribodipyrimidine photo-lyase)	DNA repair [GO:0006281]	deoxyribodipyrimidine photo-lyase activity [GO:0003904]; DNA binding [GO:0003677]
Dde_3632	-0.709726	0.0224902	Tol-Pal system beta propeller repeat protein TolB	NA	NA
Dde_1791	-0.710538	0.00484129	Ferritin (EC 1.16.3.2)	cellular iron ion homeostasis [GO:0006879]; iron ion transport [GO:0006826]	ferric iron binding [GO:0008199]; oxidoreductase activity [GO:0016491]
Dde_3499	-0.713557	0.000956747	UvrD/REP helicase	NA	ATP binding [GO:0005524]; helicase activity [GO:0004386]; hydrolase activity [GO:0016787]
Dde_2088	-0.722723	0.0434408	Amino acid-binding ACT domain protein	NA	NA
Dde_1782	-0.723857	0.0497155	Methyltransferase	rRNA methylation [GO:0031167]	methyltransferase activity [GO:0008168]; nucleic acid binding [GO:0003676]
Dde_0441	-0.724537	0.00766569	NADPH-dependent FMN reductase	NA	oxidoreductase activity [GO:0016491]
Dde_2265	-0.725105	0.00193398	Sulfate adenylyltransferase (EC 2.7.7.4)	sulfate assimilation [GO:0000103]	ATP binding [GO:0005524]; sulfate adenylyltransferase (ATP) activity [GO:0004781]
Dde_1097	-0.727101	0.0156335	Ribosome maturation factor RimM	ribosomal small subunit biogenesis [GO:0042274]; rRNA processing [GO:0006364]	ribosome binding [GO:0043022]
Dde_0710	-0.727674	0.0265841	Anti-sigma-factor antagonist	phosphorelay signal transduction system [GO:0000160]	NA
Dde_1712	-0.72775	0.00320599	Basal-body rod modification protein FlgD	bacterial-type flagellum organization [GO:0044781]	NA
Dde_1439	-0.729091	0.047138	Nucleoside diphosphate kinase (NDK) (NDP kinase) (EC 2.7.4.6) (Nucleoside-2-P kinase)	CTP biosynthetic process [GO:0006241]; GTP biosynthetic process [GO:0006183]; UTP biosynthetic process [GO:0006228]	ATP binding [GO:0005524]; metal ion binding [GO:0046872]; nucleoside diphosphate kinase activity [GO:0004550]
Dde_1818	-0.73174	0.00871185	Protein translocase subunit SecD	intracellular protein transmembrane transport [GO:0065002]; protein targeting [GO:0006605]; protein transport by the Sec complex [GO:0043952]	P-P-bond-hydrolysis-driven protein transmembrane transporter activity [GO:0015450]
Dde_2409	-0.732219	0.0244176	Na+/Ca+ antiporter, CaCA family	transmembrane transport [GO:0055085]	NA
Dde_0987	-0.735609	0.0154735	ATP synthase subunit alpha (EC 7.1.2.2) (ATP synthase F1 sector subunit alpha) (F-ATPase subunit alpha)	NA	ATP binding [GO:0005524]; proton-transporting ATPase activity, rotational mechanism [GO:0046961]; proton-transporting ATP synthase activity, rotational mechanism [GO:0046933]
Dde_3703	-0.737552	0.049639	Amino acid-binding ACT domain protein	NA	NA
Dde_2086	-0.743416	0.00173698	Glutamate synthase (NADPH) (EC 1.4.1.13)	NA	glutamate synthase (NADPH) activity [GO:0004355]
Dde_0341	-0.745314	0.00630401	DEAD/DEAH box helicase domain protein	NA	ATP binding [GO:0005524]; helicase activity [GO:0004386]; hydrolase activity [GO:0016787]; nucleic acid binding [GO:0003676]
Dde_2940	-0.747659	0.0174857	Type IV pilus assembly PilZ	NA	cyclic-di-GMP binding [GO:0035438]
Dde_3486	-0.753671	0.00778402	3-phosphoshikimate 1-carboxyvinyltransferase (EC 2.5.1.19) (5-enolpyruvylshikimate-3-phosphate synthase) (EPSP synthase) (EPSPS)	aromatic amino acid family biosynthetic process [GO:0009073]; cellular amino acid biosynthetic process [GO:0008652]; chorismate biosynthetic process [GO:0009423]	3-phosphoshikimate 1-carboxyvinyltransferase activity [GO:0003866]
Dde_2633	-0.755039	0.0124583	Transcriptional regulator, MerR family	regulation of transcription, DNA-templated [GO:0006355]	DNA binding [GO:0003677]
Dde_2111	-0.755131	0.0361203	MJ0042 family finger-like protein	NA	NA
Dde_1405	-0.755296	0.00570739	Two component, sigma54 specific, transcriptional regulator, Fis family	phosphorelay signal transduction system [GO:0000160]; regulation of transcription, DNA-templated [GO:0006355]	ATP binding [GO:0005524]; sequence-specific DNA binding [GO:0043565]; transcription factor binding [GO:0008134]
Dde_2862	-0.756374	0.00593343	Uncharacterized protein	NA	NA
Dde_2037	-0.756911	0.0021403	SurA domain-containing protein	NA	peptidyl-prolyl cis-trans isomerase activity [GO:0003755]
Dde_2012	-0.757379	0.00457612	Acetyl hydrolace	NA	hydrolase activity [GO:0016787]
Dde_2108	-0.758991	0.00263991	Chemotaxis sensory transducer	signal transduction [GO:0007165]	NA
Dde_4009	-0.759177	0.017563	Uncharacterized protein	NA	NA
Dde_3246	-0.760295	0.00244023	Methyl-accepting chemotaxis sensory transducer with Cache sensor	signal transduction [GO:0007165]	NA
Dde_2438	-0.760309	0.0170942	Transcription antitermination protein NusB (Antitermination factor NusB)	DNA-templated transcription, termination [GO:0006353]; regulation of transcription, DNA-templated [GO:0006355]; transcription antitermination [GO:0031564]	RNA binding [GO:0003723]
Dde_3088	-0.763691	0.000831833	Alpha-1,4 glucan phosphorylase (EC 2.4.1.1)	carbohydrate metabolic process [GO:0005975]	glycogen phosphorylase activity [GO:0008184]; linear malto-oligosaccharide phosphorylase activity [GO:0102250]; pyridoxal phosphate binding [GO:0030170]; SHG alpha-glucan phosphorylase activity [GO:0102499]
Dde_2092	-0.764011	0.0262872	4-hydroxy-tetrahydrodipicolinate reductase (HTPA reductase) (EC 1.17.1.8)	diaminopimelate biosynthetic process [GO:0019877]; lysine biosynthetic process via diaminopimelate [GO:0009089]	4-hydroxy-tetrahydrodipicolinate reductase [GO:0008839]; NAD binding [GO:0051287]; NADP binding [GO:0050661]; oxidoreductase activity, acting on CH or CH2 groups, NAD or NADP as acceptor [GO:0016726]
Dde_0270	-0.765816	0.00174928	Alpha-2-macroglobulin domain protein	NA	endopeptidase inhibitor activity [GO:0004866]
Dde_1015	-0.766207	0.0113725	Histidine kinase (EC 2.7.13.3)	NA	phosphorelay sensor kinase activity [GO:0000155]
Dde_2379	-0.766997	0.031034	BFN domain-containing protein	NA	nuclease activity [GO:0004518]
Dde_1681	-0.767848	0.0218315	Phosphoglycerate dehydrogenase (EC 1.1.1.95)	NA	NAD binding [GO:0051287]; phosphoglycerate dehydrogenase activity [GO:0004617]
Dde_0819	-0.768624	0.0145241	Patatin	lipid metabolic process [GO:0006629]	NA
Dde_1518	-0.773409	0.00692076	UTP--glucose-1-phosphate uridylyltransferase (EC 2.7.7.9) (UDP-glucose pyrophosphorylase)	biosynthetic process [GO:0009058]; UDP-glucose metabolic process [GO:0006011]	UTP:glucose-1-phosphate uridylyltransferase activity [GO:0003983]
Dde_0553	-0.774161	0.00821181	AAA-4 family protein	NA	NA
Dde_0327	-0.777971	0.0323194	Response regulator receiver protein	phosphorelay signal transduction system [GO:0000160]	NA
Dde_3068	-0.784402	0.00791827	Response regulator receiver modulated CheW protein	chemotaxis [GO:0006935]; phosphorelay signal transduction system [GO:0000160]	NA
Dde_3566	-0.785712	0.00449456	ATP phosphoribosyltransferase (ATP-PRT) (ATP-PRTase) (EC 2.4.2.17)	histidine biosynthetic process [GO:0000105]	ATP binding [GO:0005524]; ATP phosphoribosyltransferase activity [GO:0003879]; magnesium ion binding [GO:0000287]
Dde_2480	-0.78627	0.0120683	DEAD/DEAH box helicase domain protein	NA	ATP binding [GO:0005524]; helicase activity [GO:0004386]; hydrolase activity [GO:0016787]; nucleic acid binding [GO:0003676]
Dde_2113	-0.78638	0.0342824	GCN5-related N-acetyltransferase	arginine biosynthetic process [GO:0006526]	acetyl-CoA:L-glutamate N-acetyltransferase activity [GO:0004042]
Dde_3430	-0.78737	0.0141595	DNA binding domain protein, excisionase family	NA	DNA binding [GO:0003677]
Dde_2867	-0.791318	0.0170683	Filamentation induced by cAMP protein Fic	NA	NA
Dde_2125	-0.791353	0.0109128	4-diphosphocytidyl-2-C-methyl-D-erythritol kinase (CMK) (EC 2.7.1.148) (4-(cytidine-5'-diphospho)-2-C-methyl-D-erythritol kinase)	isopentenyl diphosphate biosynthetic process, methylerythritol 4-phosphate pathway [GO:0019288]; terpenoid biosynthetic process [GO:0016114]	4-(cytidine 5'-diphospho)-2-C-methyl-D-erythritol kinase activity [GO:0050515]; ATP binding [GO:0005524]
Dde_0439	-0.792439	0.00113645	CDP-glycerol:poly(Glycerophosphate) glycerophosphotransferase	teichoic acid biosynthetic process [GO:0019350]	CDP-glycerol glycerophosphotransferase activity [GO:0047355]
Dde_3451	-0.793191	0.00292513	Uncharacterized protein	methylation [GO:0032259]	methyltransferase activity [GO:0008168]; RNA binding [GO:0003723]
Dde_2781	-0.793892	0.0389967	Thioredoxin domain-containing protein	NA	NA
Dde_2080	-0.794322	0.000177852	Phosphoenolpyruvate synthase (EC 2.7.9.2) (Pyruvate, water dikinase)	gluconeogenesis [GO:0006094]; pyruvate metabolic process [GO:0006090]	ATP binding [GO:0005524]; metal ion binding [GO:0046872]; pyruvate, water dikinase activity [GO:0008986]
Dde_3065	-0.795381	0.00743797	Membrane-bound lytic murein transglycosylase B-like protein	NA	NA
Dde_4020	-0.795825	0.00258599	Uncharacterized protein	NA	NA
Dde_1769	-0.797163	0.0126829	OstA family protein	NA	NA
Dde_2402	-0.799727	0.0135231	Probable endonuclease 4 (EC 3.1.21.2) (Endodeoxyribonuclease IV) (Endonuclease IV)	DNA repair [GO:0006281]	deoxyribonuclease IV (phage-T4-induced) activity [GO:0008833]; DNA binding [GO:0003677]; zinc ion binding [GO:0008270]
Dde_0065	-0.801024	0.00346089	Branched-chain-amino-acid aminotransferase (BCAT) (EC 2.6.1.42)	isoleucine biosynthetic process [GO:0009097]; leucine biosynthetic process [GO:0009098]; valine biosynthetic process [GO:0009099]	L-isoleucine transaminase activity [GO:0052656]; L-leucine:2-oxoglutarate aminotransferase activity [GO:0050048]; L-leucine transaminase activity [GO:0052654]; L-valine transaminase activity [GO:0052655]
Dde_1026	-0.801891	0.00789171	Heat-inducible transcription repressor HrcA	negative regulation of transcription, DNA-templated [GO:0045892]	DNA binding [GO:0003677]
Dde_2282	-0.805065	0.00263487	Hydantoinase/oxoprolinase	NA	hydrolase activity [GO:0016787]
Dde_1031	-0.808438	0.00481743	Metal dependent phosphohydrolase	NA	hydrolase activity [GO:0016787]
Dde_1393	-0.810691	0.0229222	Uncharacterized protein	NA	NA
Dde_1420	-0.811161	0.00377197	Transglutaminase family protein cysteine peptidase BTLCP	NA	NA
Dde_1687	-0.814212	0.0172601	Uncharacterized protein	NA	NA
Dde_3480	-0.81484	0.016645	N-(5'-phosphoribosyl)anthranilate isomerase (PRAI) (EC 5.3.1.24)	tryptophan biosynthetic process [GO:0000162]	phosphoribosylanthranilate isomerase activity [GO:0004640]
Dde_3591	-0.814972	0.0230785	GTPase Era	ribosomal small subunit biogenesis [GO:0042274]	GTPase activity [GO:0003924]; GTP binding [GO:0005525]; small ribosomal subunit rRNA binding [GO:0070181]
Dde_0827	-0.822184	0.0028675	FtsX domain-containing protein	NA	NA
Dde_1940	-0.824762	0.00951152	Uncharacterized protein	NA	NA
Dde_2963	-0.82985	0.00480976	S-adenosylhomocysteine deaminase (EC 3.5.4.28)	NA	S-adenosylhomocysteine deaminase activity [GO:0050270]
Dde_3476	-0.835475	0.00393109	Isocitrate dehydrogenase (NADP(+)) (EC 1.1.1.42)	glyoxylate cycle [GO:0006097]; tricarboxylic acid cycle [GO:0006099]	isocitrate dehydrogenase (NADP+) activity [GO:0004450]; magnesium ion binding [GO:0000287]; NAD binding [GO:0051287]
Dde_2068	-0.842189	0.0188653	tRNA N6-adenosine threonylcarbamoyltransferase (EC 2.3.1.234) (N6-L-threonylcarbamoyladenine synthase) (t(6)A synthase) (t(6)A37 threonylcarbamoyladenosine biosynthesis protein TsaD) (tRNA threonylcarbamoyladenosine biosynthesis protein TsaD)	tRNA threonylcarbamoyladenosine modification [GO:0002949]	iron ion binding [GO:0005506]; N(6)-L-threonylcarbamoyladenine synthase activity [GO:0061711]
Dde_0351	-0.846474	0.0186025	Flagellar assembly protein FliH	ion transport [GO:0006811]	NA
Dde_1654	-0.851484	0.000382919	Uncharacterized protein	NA	NA
Dde_3108	-0.855237	0.00222375	Phenazine biosynthesis protein PhzF family	biosynthetic process [GO:0009058]	catalytic activity [GO:0003824]
Dde_1571	-0.856222	0.00179617	Protein-glutamate methylesterase/protein-glutamine glutaminase 1 (EC 3.1.1.61) (EC 3.5.1.44)	chemotaxis [GO:0006935]; protein deamination [GO:0018277]; protein demethylation [GO:0006482]	phosphorelay response regulator activity [GO:0000156]; protein-glutamate methylesterase activity [GO:0008984]; protein-glutamine glutaminase activity [GO:0050568]
Dde_2253	-0.856914	0.00273796	30S ribosomal protein S19	translation [GO:0006412]	rRNA binding [GO:0019843]; structural constituent of ribosome [GO:0003735]
Dde_1185	-0.85698	0.000531672	ABC-type transporter, periplasmic subunit	transmembrane transport [GO:0055085]	NA
Dde_0155	-0.857469	0.00620426	Molybdenum ABC transporter, periplasmic molybdate-binding protein	molybdate ion transport [GO:0015689]	metal ion binding [GO:0046872]
Dde_1038	-0.857725	0.00313878	UDP-N-acetylmuramoyl-tripeptide--D-alanyl-D-alanine ligase (EC 6.3.2.10)	cell cycle [GO:0007049]; cell division [GO:0051301]; cell wall organization [GO:0071555]; peptidoglycan biosynthetic process [GO:0009252]; regulation of cell shape [GO:0008360]	ATP binding [GO:0005524]; UDP-N-acetylmuramoyl-tripeptide-D-alanyl-D-alanine ligase activity [GO:0047480]
Dde_1034	-0.858925	0.00121108	Ribosomal RNA small subunit methyltransferase H (EC 2.1.1.199) (16S rRNA m(4)C1402 methyltransferase) (rRNA (cytosine-N(4)-)-methyltransferase RsmH)	rRNA base methylation [GO:0070475]	rRNA (cytosine-N4-)-methyltransferase activity [GO:0071424]
Dde_0995	-0.860144	0.00431506	Cell shape protein MreC (Cell shape-determining protein MreC)	regulation of cell shape [GO:0008360]	NA
Dde_0647	-0.860665	0.0357285	Transcriptional regulator, BadM/Rrf2 family	NA	NA
Dde_0560	-0.861258	0.00547342	Signal recognition particle receptor FtsY (SRP receptor)	SRP-dependent cotranslational protein targeting to membrane [GO:0006614]	GTPase activity [GO:0003924]; GTP binding [GO:0005525]
Dde_2457	-0.865323	0.0319326	Response regulator receiver modulated metal dependent phosphohydrolase	phosphorelay signal transduction system [GO:0000160]	hydrolase activity [GO:0016787]
Dde_1896	-0.868121	0.0166205	Dihem cytochrome c	NA	NA
Dde_1020	-0.868144	0.00182972	Glutamyl-tRNA(Gln) amidotransferase subunit A (Glu-ADT subunit A) (EC 6.3.5.7)	translation [GO:0006412]	ATP binding [GO:0005524]; glutaminyl-tRNA synthase (glutamine-hydrolyzing) activity [GO:0050567]; hydrolase activity [GO:0016787]
Dde_2237	-0.870451	0.00127015	Protein translocase subunit SecY	intracellular protein transmembrane transport [GO:0065002]; protein targeting [GO:0006605]; protein transport by the Sec complex [GO:0043952]	NA
Dde_1620	-0.87498	0.031314	Peptidase C26	glutamine metabolic process [GO:0006541]	hydrolase activity, acting on carbon-nitrogen (but not peptide) bonds, in linear amides [GO:0016811]
Dde_2175	-0.880018	0.0067549	Uncharacterized protein	NA	NA
Dde_2532	-0.883303	0.00016272	Ornithine carbamoyltransferase (OTCase) (EC 2.1.3.3)	arginine biosynthetic process [GO:0006526]	amino acid binding [GO:0016597]; ornithine carbamoyltransferase activity [GO:0004585]
Dde_2761	-0.884924	0.0229989	Tetratricopeptide TPR_1 repeat-containing protein	NA	NA
Dde_2983	-0.885698	0.0145891	Uncharacterized protein	NA	NA
Dde_2180	-0.886383	0.0233528	Uncharacterized protein	NA	NA
Dde_1387	-0.888127	0.0171309	Phosphate-transporting ATPase (EC 3.6.3.27)	NA	ABC-type amino acid transporter activity [GO:0015424]; ATPase-coupled transmembrane transporter activity [GO:0042626]; ATP binding [GO:0005524]; hydrolase activity [GO:0016787]
Dde_1177	-0.896276	0.0143959	Dipeptide epimerase (EC 5.1.1.-)	NA	metal ion binding [GO:0046872]; racemase and epimerase activity, acting on amino acids and derivatives [GO:0016855]
Dde_2622	-0.900431	0.0197212	ABC-type sugar transport system, ATPase component	carbohydrate transport [GO:0008643]	NA
Dde_0723	-0.900479	0.0164444	Putative transcriptional regulator, Crp/Fnr family	NA	NA
Dde_0412	-0.901549	0.0369101	Polyamine-transporting ATPase (EC 3.6.3.31)	NA	ATPase-coupled transmembrane transporter activity [GO:0042626]; ATP binding [GO:0005524]; hydrolase activity [GO:0016787]
Dde_2848	-0.90352	0.00804013	Thioredox_DsbH domain-containing protein	carbohydrate metabolic process [GO:0005975]	NA
Dde_2219	-0.904105	0.00050407	ATP-dependent Clp protease ATP-binding subunit ClpX	protein folding [GO:0006457]	ATPase activity [GO:0016887]; ATP binding [GO:0005524]; protein dimerization activity [GO:0046983]; unfolded protein binding [GO:0051082]; zinc ion binding [GO:0008270]
Dde_0665	-0.905448	0.0154839	Maltose O-acetyltransferase (EC 2.3.1.79)	NA	maltose O-acetyltransferase activity [GO:0008925]
Dde_0023	-0.90615	0.0187691	Uncharacterized protein	NA	NA
Dde_4012	-0.906857	0.0326902	Uncharacterized protein	NA	NA
Dde_2372	-0.90834	0.00457905	Thiamine biosynthesis protein	NA	tRNA adenylyltransferase activity [GO:0004810]
Dde_1017	-0.908936	0.0061429	Uncharacterized protein	NA	NA
Dde_2400	-0.910889	0.0327867	Hpt domain protein	phosphorelay signal transduction system [GO:0000160]	NA
Dde_1083	-0.91169	0.0135043	Uncharacterized protein	NA	NA
Dde_3036	-0.914369	0.00209234	Uncharacterized protein	NA	flavin adenine dinucleotide binding [GO:0050660]
Dde_1679	-0.914873	0.0111649	Uncharacterized protein	NA	NA
Dde_1764	-0.915144	0.000694366	Phosphoribosylformylglycinamidine synthase (EC 6.3.5.3)	'de novo' IMP biosynthetic process [GO:0006189]; glutamine metabolic process [GO:0006541]	phosphoribosylformylglycinamidine synthase activity [GO:0004642]
Dde_2827	-0.916292	0.00192338	UspA domain-containing protein	NA	NA
Dde_0230	-0.917573	0.0335845	Molybdopterin molybdenumtransferase (EC 2.10.1.1)	molybdopterin cofactor biosynthetic process [GO:0032324]; Mo-molybdopterin cofactor biosynthetic process [GO:0006777]	metal ion binding [GO:0046872]; molybdopterin molybdotransferase activity [GO:0061599]
Dde_0748	-0.917855	0.00466548	Uncharacterized protein	NA	NA
Dde_1463	-0.918214	0.000196432	Dihydrolipoyl dehydrogenase (EC 1.8.1.4)	cell redox homeostasis [GO:0045454]	dihydrolipoyl dehydrogenase activity [GO:0004148]; flavin adenine dinucleotide binding [GO:0050660]
Dde_3307	-0.920198	0.0334378	Uncharacterized protein	NA	NA
Dde_2837	-0.920255	0.000642016	Uroporphyrinogen III methylase (EC 2.1.1.107) (Uroporphyrinogen-III C-methyltransferase)	methylation [GO:0032259]; siroheme biosynthetic process [GO:0019354]	uroporphyrin-III C-methyltransferase activity [GO:0004851]; uroporphyrinogen-III synthase activity [GO:0004852]
Dde_1189	-0.922085	0.000257387	Nickel transport complex protein, NikM subunit, transmembrane	NA	iron ion binding [GO:0005506]; oxidoreductase activity, acting on single donors with incorporation of molecular oxygen, incorporation of two atoms of oxygen [GO:0016702]
Dde_2509	-0.923255	0.00387473	PEP motif putative anchor domain protein	NA	NA
Dde_2014	-0.924106	0.000248354	ATP-dependent protease ATPase subunit HslU (Unfoldase HslU)	protein unfolding [GO:0043335]	ATPase activity [GO:0016887]; ATP binding [GO:0005524]; peptidase activity [GO:0008233]
Dde_3189	-0.924529	0.00445428	Trans-hexaprenyltranstransferase (EC 2.5.1.30)	isoprenoid biosynthetic process [GO:0008299]	heptaprenyl diphosphate synthase activity [GO:0036422]
Dde_1310	-0.925137	0.000404537	AMIN domain-containing protein	NA	NA
Dde_0059	-0.925472	0.00162232	ADP-ribosylation/Crystallin J1	NA	NA
Dde_2941	-0.927564	0.0324058	Ribonuclease H (RNase H) (EC 3.1.26.4)	RNA catabolic process [GO:0006401]	magnesium ion binding [GO:0000287]; nucleic acid binding [GO:0003676]; RNA-DNA hybrid ribonuclease activity [GO:0004523]
Dde_1303	-0.927674	0.0145496	Uncharacterized protein	NA	NA
Dde_3415	-0.928415	8.48e-05	ATP-dependent zinc metalloprotease FtsH (EC 3.4.24.-)	protein catabolic process [GO:0030163]	ATP binding [GO:0005524]; ATP-dependent peptidase activity [GO:0004176]; metalloendopeptidase activity [GO:0004222]; zinc ion binding [GO:0008270]
Dde_0733	-0.931001	0.0192245	FtsX domain-containing protein	NA	NA
Dde_0876	-0.931067	0.0003719	Uncharacterized protein family UPF0324	NA	NA
Dde_2048	-0.932916	0.00169951	Aspartokinase (EC 2.7.2.4)	lysine biosynthetic process via diaminopimelate [GO:0009089]; threonine biosynthetic process [GO:0009088]	aspartate kinase activity [GO:0004072]; ATP binding [GO:0005524]
Dde_1577	-0.935094	4.01e-05	Histidine kinase (EC 2.7.13.3)	chemotaxis [GO:0006935]	phosphorelay sensor kinase activity [GO:0000155]
Dde_2317	-0.942	0.000302782	Butyrate--CoA ligase (EC 6.2.1.2)	NA	butyrate-CoA ligase activity [GO:0047760]; medium-chain fatty acid-CoA ligase activity [GO:0031956]
Dde_2565	-0.942932	0.00242606	MscS Mechanosensitive ion channel	transmembrane transport [GO:0055085]	NA
Dde_1313	-0.943064	5.96e-05	Copper-translocating P-type ATPase (EC 3.6.3.4)	copper ion transport [GO:0006825]	ATPase-coupled cation transmembrane transporter activity [GO:0019829]; ATP binding [GO:0005524]; copper ion binding [GO:0005507]; hydrolase activity [GO:0016787]
Dde_3631	-0.943925	0.00285963	Protein TolA	bacteriocin transport [GO:0043213]	toxin transmembrane transporter activity [GO:0019534]
Dde_0649	-0.944492	0.000908559	HmcE, 25.3 kd protein in hmc operon	NA	NA
Dde_0818	-0.947268	0.00787262	Type IV pilus assembly PilZ	NA	cyclic-di-GMP binding [GO:0035438]
Dde_2301	-0.950769	0.00020082	VacJ family lipoprotein	NA	NA
Dde_1168	-0.952882	0.0255164	TPR repeat-containing protein	NA	NA
Dde_1688	-0.953084	0.00650196	Uncharacterized protein	NA	NA
Dde_1817	-0.953373	0.00459808	Sec translocon accessory complex subunit YajC	protein transport [GO:0015031]	NA
Dde_1076	-0.954209	0.00206579	Nitrate reductase (EC 1.7.99.4)	NA	iron-sulfur cluster binding [GO:0051536]; metal ion binding [GO:0046872]; molybdopterin cofactor binding [GO:0043546]; nitrate reductase activity [GO:0008940]
Dde_2145	-0.955118	0.000574273	Cell division coordinator CpoB	FtsZ-dependent cytokinesis [GO:0043093]	NA
Dde_2455	-0.956573	0.00236421	Metal dependent phosphohydrolase	NA	hydrolase activity [GO:0016787]
Dde_1575	-0.956883	8.88e-05	CheW protein	chemotaxis [GO:0006935]; signal transduction [GO:0007165]	NA
Dde_2128	-0.959986	0.0245723	Peptidyl-tRNA hydrolase (PTH) (EC 3.1.1.29)	translation [GO:0006412]	aminoacyl-tRNA hydrolase activity [GO:0004045]
Dde_2436	-0.960314	0.000420927	Riboflavin biosynthesis protein RibBA [Includes: 3,4-dihydroxy-2-butanone 4-phosphate synthase (DHBP synthase) (EC 4.1.99.12); GTP cyclohydrolase-2 (EC 3.5.4.25) (GTP cyclohydrolase II)]	riboflavin biosynthetic process [GO:0009231]	3,4-dihydroxy-2-butanone-4-phosphate synthase activity [GO:0008686]; GTP binding [GO:0005525]; GTP cyclohydrolase II activity [GO:0003935]; magnesium ion binding [GO:0000287]; manganese ion binding [GO:0030145]; zinc ion binding [GO:0008270]
Dde_3749	-0.968848	0.00468526	ATPase domain protein	NA	NA
Dde_2459	-0.97147	0.025835	UBA/THIF-type NAD/FAD binding protein	NA	ubiquitin-like modifier activating enzyme activity [GO:0008641]
Dde_2673	-0.971625	0.000489867	Ferrous iron transporter component feoA	NA	transition metal ion binding [GO:0046914]
Dde_3100	-0.97336	0.000127748	Response regulator receiver modulated CheW protein	chemotaxis [GO:0006935]; phosphorelay signal transduction system [GO:0000160]	NA
Dde_0496	-0.975759	0.000426536	FeoA family protein	NA	transition metal ion binding [GO:0046914]
Dde_2421	-0.982121	0.00128262	Rhomboid family protein	NA	serine-type endopeptidase activity [GO:0004252]
Dde_0126	-0.986531	0.00411257	MerR family transcriptional regulator	regulation of transcription, DNA-templated [GO:0006355]	DNA binding [GO:0003677]
Dde_2034	-0.991482	0.000108886	Glycine--tRNA ligase alpha subunit (EC 6.1.1.14) (Glycyl-tRNA synthetase alpha subunit) (GlyRS)	glycyl-tRNA aminoacylation [GO:0006426]	ATP binding [GO:0005524]; glycine-tRNA ligase activity [GO:0004820]
Dde_0333	-0.992298	1.69e-05	Carbamoyl-phosphate synthase large chain (EC 6.3.5.5) (Carbamoyl-phosphate synthetase ammonia chain)	'de novo' UMP biosynthetic process [GO:0044205]; arginine biosynthetic process [GO:0006526]	ATP binding [GO:0005524]; carbamoyl-phosphate synthase (glutamine-hydrolyzing) activity [GO:0004088]; metal ion binding [GO:0046872]
Dde_2984	-0.993763	0.000480386	Peptide chain release factor 1 (RF-1)	NA	translation release factor activity, codon specific [GO:0016149]
Dde_0801	-0.995879	0.0130199	Precorrin-4 C11-methyltransferase (EC 2.1.1.133)	cobalamin biosynthetic process [GO:0009236]; methylation [GO:0032259]	precorrin-4 C11-methyltransferase activity [GO:0046026]
Dde_0383	-0.998886	8.59e-05	RNA polymerase, sigma 28 subunit, FliA/WhiG	DNA-templated transcription, initiation [GO:0006352]	DNA binding [GO:0003677]; DNA-directed 5'-3' RNA polymerase activity [GO:0003899]; sigma factor activity [GO:0016987]
Dde_2148	-0.999875	0.00869058	Chemotaxis protein CheZ (Protein phosphatase CheZ)	archaeal or bacterial-type flagellum-dependent cell motility [GO:0097588]; chemotaxis [GO:0006935]; regulation of chemotaxis [GO:0050920]	catalytic activity [GO:0003824]
Dde_1729	-1.00307	0.00123501	GTP cyclohydrolase 1 type 2 homolog	NA	metal ion binding [GO:0046872]
Dde_1416	-1.00563	4.98e-06	Type 1 secretion target domain-containing protein	NA	calcium ion binding [GO:0005509]
Dde_1081	-1.0071	0.000381482	Arginine biosynthesis bifunctional protein ArgJ [Cleaved into: Arginine biosynthesis bifunctional protein ArgJ alpha chain; Arginine biosynthesis bifunctional protein ArgJ beta chain] [Includes: Glutamate N-acetyltransferase (EC 2.3.1.35) (Ornithine acetyltransferase) (OATase) (Ornithine transacetylase); Amino-acid acetyltransferase (EC 2.3.1.1) (N-acetylglutamate synthase) (AGSase)]	arginine biosynthetic process [GO:0006526]	acetyl-CoA:L-glutamate N-acetyltransferase activity [GO:0004042]; glutamate N-acetyltransferase activity [GO:0004358]; methione N-acyltransferase activity [GO:0103045]
Dde_1797	-1.00797	0.00151054	4-hydroxy-tetrahydrodipicolinate synthase (HTPA synthase) (EC 4.3.3.7)	diaminopimelate biosynthetic process [GO:0019877]; lysine biosynthetic process via diaminopimelate [GO:0009089]	4-hydroxy-tetrahydrodipicolinate synthase activity [GO:0008840]
Dde_2627	-1.00971	0.0008904	Uncharacterized protein	NA	NA
Dde_2900	-1.01097	0.000382914	GDP-L-fucose synthase (EC 1.1.1.271) (GDP-4-keto-6-deoxy-D-mannose-3,5-epimerase-4-reductase)	'de novo' GDP-L-fucose biosynthetic process [GO:0042351]	GDP-L-fucose synthase activity [GO:0050577]; isomerase activity [GO:0016853]; NADP+ binding [GO:0070401]
Dde_1457	-1.01311	0.000616294	Methyltransferase type 11	methylation [GO:0032259]	methyltransferase activity [GO:0008168]
Dde_1502	-1.01381	0.000128323	Flagellin	bacterial-type flagellum-dependent cell motility [GO:0071973]	structural molecule activity [GO:0005198]
Dde_1391	-1.01415	3.37e-05	Metal dependent phosphohydrolase	NA	hydrolase activity [GO:0016787]
Dde_3630	-1.01457	0.0170496	Protein TolR	protein transport [GO:0015031]	transmembrane transporter activity [GO:0022857]
Dde_1775	-1.01631	0.000784692	PTS system fructose subfamily IIA component	phosphoenolpyruvate-dependent sugar phosphotransferase system [GO:0009401]	kinase activity [GO:0016301]
Dde_0353	-1.01726	2.29e-05	Flagellar M-ring protein	bacterial-type flagellum-dependent cell motility [GO:0071973]	motor activity [GO:0003774]
Dde_2183	-1.02077	0.00323782	dTDP-4-dehydrorhamnose reductase (EC 1.1.1.133)	dTDP-rhamnose biosynthetic process [GO:0019305]	dTDP-4-dehydrorhamnose reductase activity [GO:0008831]
Dde_1404	-1.0245	0.00320161	1-(5-phosphoribosyl)-5-amino-4-imidazole-carboxylate (AIR) carboxylase	'de novo' IMP biosynthetic process [GO:0006189]	hydrolase activity [GO:0016787]
Dde_0467	-1.02547	6.5e-05	Thiamine pyrophosphate TPP-binding domain-containing protein	NA	oxidoreductase activity, acting on the aldehyde or oxo group of donors [GO:0016903]; thiamine pyrophosphate binding [GO:0030976]
Dde_2325	-1.02564	0.00361541	Probable transcriptional regulatory protein Dde_2325	regulation of transcription, DNA-templated [GO:0006355]	DNA binding [GO:0003677]
Dde_0784	-1.0266	0.00116298	Phosphoribosyltransferase	nucleoside metabolic process [GO:0009116]	transferase activity, transferring glycosyl groups [GO:0016757]
Dde_2835	-1.02774	0.00283249	Phosphoribosylglycinamide formyltransferase (EC 2.1.2.2) (5'-phosphoribosylglycinamide transformylase) (GAR transformylase) (GART)	'de novo' IMP biosynthetic process [GO:0006189]	phosphoribosylglycinamide formyltransferase activity [GO:0004644]
Dde_2712	-1.02791	9.28e-05	Ribosomal small subunit Rsm22	methylation [GO:0032259]; translation [GO:0006412]	methyltransferase activity [GO:0008168]
Dde_0532	-1.03261	0.000111457	Response regulator receiver modulated diguanylate cyclase/phosphodiesterase with PAS/PAC sensor(S)	phosphorelay signal transduction system [GO:0000160]; regulation of transcription, DNA-templated [GO:0006355]	NA
Dde_3628	-1.03455	1.02e-05	Efflux transporter, RND family, MFP subunit	NA	transmembrane transporter activity [GO:0022857]
Dde_3223	-1.03511	0.00660921	ABC-type transporter, periplasmic subunit family 3	NA	NA
Dde_1506	-1.03992	0.00913764	Xanthine-guanine phosphoribosyltransferase (XGPRT) (EC 2.4.2.-) (EC 2.4.2.22) (Xanthine phosphoribosyltransferase)	GMP salvage [GO:0032263]; XMP salvage [GO:0032265]	guanine phosphoribosyltransferase activity [GO:0052657]; hypoxanthine phosphoribosyltransferase activity [GO:0004422]; magnesium ion binding [GO:0000287]; xanthine phosphoribosyltransferase activity [GO:0000310]
Dde_3680	-1.04206	0.00781231	Uncharacterized protein	NA	NA
Dde_1425	-1.04212	0.00821779	dUTP diphosphatase (EC 3.6.1.23)	dUMP biosynthetic process [GO:0006226]; dUTP catabolic process [GO:0046081]	dUTP diphosphatase activity [GO:0004170]; magnesium ion binding [GO:0000287]
Dde_2118	-1.04353	0.00649575	Uncharacterized protein	NA	NA
Dde_2708	-1.04679	2.66e-05	Flagellar motor switch protein FliM	bacterial-type flagellum-dependent cell motility [GO:0071973]; chemotaxis [GO:0006935]	motor activity [GO:0003774]
Dde_1993	-1.04811	0.00170849	Cell shape-determining protein MreB	cell morphogenesis [GO:0000902]; regulation of cell shape [GO:0008360]	ATP binding [GO:0005524]
Dde_1267	-1.05524	7.08e-05	Peptidase M20	NA	hydrolase activity [GO:0016787]
Dde_3114	-1.05751	0.000479563	Response regulator receiver modulated metal dependent phosphohydrolase	phosphorelay signal transduction system [GO:0000160]	hydrolase activity [GO:0016787]
Dde_3154	-1.05854	0.000114736	Peptidase M23	NA	NA
Dde_2116	-1.06028	0.00134322	RNA polymerase sigma factor	DNA-templated transcription, initiation [GO:0006352]	DNA binding [GO:0003677]; sigma factor activity [GO:0016987]
Dde_3773	-1.06072	0.00643383	Uncharacterized protein	NA	NA
Dde_1432	-1.06192	0.000294886	Ribosomal protein L11 methyltransferase (L11 Mtase) (EC 2.1.1.-)	NA	protein methyltransferase activity [GO:0008276]
Dde_1691	-1.06477	3.53e-05	Glycine dehydrogenase (aminomethyl-transferring) (EC 1.4.4.2)	glycine catabolic process [GO:0006546]	glycine dehydrogenase (decarboxylating) activity [GO:0004375]
Dde_3025	-1.06962	0.00438293	Uncharacterized protein	NA	NA
Dde_2236	-1.07063	1.34e-05	Methionine aminopeptidase (MAP) (MetAP) (EC 3.4.11.18) (Peptidase M)	protein initiator methionine removal [GO:0070084]	metal ion binding [GO:0046872]; metalloaminopeptidase activity [GO:0070006]
Dde_0584	-1.07084	0.00184889	Ion-translocating oxidoreductase complex subunit E (EC 7.-.-.-) (Rnf electron transport complex subunit E)	electron transport chain [GO:0022900]	NA
Dde_0799	-1.07176	0.000636927	1,4-dihydroxy-6-naphtoate synthase (EC 4.1.-.-) (Menaquinone biosynthetic enzyme MqnD)	menaquinone biosynthetic process [GO:0009234]	carbon-carbon lyase activity [GO:0016830]
Dde_3401	-1.07305	0.016836	Uncharacterized protein	NA	NA
Dde_3007	-1.07389	5.92e-05	HcyBio domain-containing protein	NA	NA
Dde_3455	-1.08124	0.00108267	N-acetyl-gamma-glutamyl-phosphate reductase (AGPR) (EC 1.2.1.38) (N-acetyl-glutamate semialdehyde dehydrogenase) (NAGSA dehydrogenase)	arginine biosynthetic process [GO:0006526]	N-acetyl-gamma-glutamyl-phosphate reductase activity [GO:0003942]; NAD binding [GO:0051287]; protein dimerization activity [GO:0046983]
Dde_0591	-1.08271	1.13e-05	Zn_dep_PLPC domain-containing protein	NA	NA
Dde_3261	-1.08277	9.62e-05	Methyl-accepting chemotaxis sensory transducer with Cache sensor	signal transduction [GO:0007165]	NA
Dde_1538	-1.08286	0.00405288	MotA/TolQ/ExbB proton channel	protein transport [GO:0015031]	NA
Dde_3121	-1.08459	0.000450402	Aldehyde dehydrogenase	cellular aldehyde metabolic process [GO:0006081]	oxidoreductase activity, acting on the aldehyde or oxo group of donors, NAD or NADP as acceptor [GO:0016620]
Dde_0352	-1.08698	0.000190633	Flagellar motor switch protein FliG	bacterial-type flagellum-dependent cell motility [GO:0071973]; chemotaxis [GO:0006935]	motor activity [GO:0003774]
Dde_2945	-1.09224	0.000778649	Phosphoglucomutase/phosphomannomutase alpha/beta/alpha domain I	carbohydrate metabolic process [GO:0005975]	intramolecular transferase activity, phosphotransferases [GO:0016868]; magnesium ion binding [GO:0000287]
Dde_0180	-1.09332	0.000506408	Response regulator receiver protein	phosphorelay signal transduction system [GO:0000160]	NA
Dde_3647	-1.09535	0.000508993	3-deoxy-manno-octulosonate cytidylyltransferase (EC 2.7.7.38) (CMP-2-keto-3-deoxyoctulosonic acid synthase) (CKS) (CMP-KDO synthase)	CMP-keto-3-deoxy-D-manno-octulosonic acid biosynthetic process [GO:0033468]; lipopolysaccharide biosynthetic process [GO:0009103]	3-deoxy-manno-octulosonate cytidylyltransferase activity [GO:0008690]
Dde_0147	-1.09592	0.00084159	PEP motif putative anchor domain protein	NA	NA
Dde_0438	-1.10353	3.88e-06	UDP-N-acetylglucosamine pyrophosphorylase related protein	NA	NA
Dde_0355	-1.10379	0.00207947	Flagellar basal-body rod protein FlgC	bacterial-type flagellum-dependent cell motility [GO:0071973]	NA
Dde_2479	-1.10502	0.00269534	UPF0234 protein Dde_2479	NA	NA
Dde_0021	-1.10531	2.5e-05	Mammalian cell entry related domain protein	NA	NA
Dde_0109	-1.1059	5.99e-05	Two component, sigma54 specific, transcriptional regulator, Fis family	phosphorelay signal transduction system [GO:0000160]; regulation of transcription, DNA-templated [GO:0006355]	ATP binding [GO:0005524]; sequence-specific DNA binding [GO:0043565]; transcription factor binding [GO:0008134]
Dde_3206	-1.10711	1.28e-05	Histidine kinase (EC 2.7.13.3)	NA	phosphorelay sensor kinase activity [GO:0000155]
Dde_2448	-1.10975	0.000183777	Uncharacterized protein	NA	NA
Dde_0792	-1.11338	0.0294077	GCN5-related N-acetyltransferase	NA	N-acetyltransferase activity [GO:0008080]
Dde_2081	-1.12103	7.67e-08	Pyruvate carboxylase (EC 6.4.1.1)	NA	ATP binding [GO:0005524]; metal ion binding [GO:0046872]; pyruvate carboxylase activity [GO:0004736]
Dde_1374	-1.12424	0.000696427	Acyl-[acyl-carrier-protein]--UDP-N-acetylglucosamine O-acyltransferase (UDP-N-acetylglucosamine acyltransferase) (EC 2.3.1.129)	lipid A biosynthetic process [GO:0009245]	acyl-[acyl-carrier-protein]-UDP-N-acetylglucosamine O-acyltransferase activity [GO:0008780]
Dde_1388	-1.12466	7.68e-05	Lysine exporter protein (LYSE/YGGA)	amino acid transport [GO:0006865]	NA
Dde_3179	-1.12506	0.00889267	Siroheme decarboxylase beta subunit (EC 4.1.1.111)	heme biosynthetic process [GO:0006783]	lyase activity [GO:0016829]
Dde_0997	-1.12625	0.000683034	Elp3 domain-containing protein	NA	4 iron, 4 sulfur cluster binding [GO:0051539]; catalytic activity [GO:0003824]; metal ion binding [GO:0046872]
Dde_1361	-1.12835	1.75e-05	Uncharacterized protein	NA	NA
Dde_1515	-1.13271	0.000181495	Diadenylate cyclase (DAC) (EC 2.7.7.85) (Cyclic-di-AMP synthase) (c-di-AMP synthase)	cAMP biosynthetic process [GO:0006171]; second-messenger-mediated signaling [GO:0019932]	adenylate cyclase activity [GO:0004016]; ATP binding [GO:0005524]; nucleotidyltransferase activity [GO:0016779]
Dde_0196	-1.13889	0.00020067	Serine--tRNA ligase (EC 6.1.1.11) (Seryl-tRNA synthetase) (SerRS) (Seryl-tRNA(Ser/Sec) synthetase)	selenocysteine biosynthetic process [GO:0016260]; selenocysteinyl-tRNA(Sec) biosynthetic process [GO:0097056]; seryl-tRNA aminoacylation [GO:0006434]	ATP binding [GO:0005524]; serine-tRNA ligase activity [GO:0004828]
Dde_0191	-1.14144	0.000344392	Uncharacterized protein	NA	NA
Dde_1895	-1.14543	0.000153358	Uncharacterized protein	NA	NA
Dde_2427	-1.14862	0.000151769	Phosphate acyltransferase (EC 2.3.1.274) (Acyl-ACP phosphotransacylase) (Acyl-[acyl-carrier-protein]--phosphate acyltransferase) (Phosphate-acyl-ACP acyltransferase)	fatty acid biosynthetic process [GO:0006633]; phospholipid biosynthetic process [GO:0008654]	phosphate:acyl-[acyl carrier protein] acyltransferase activity [GO:0043811]
Dde_0024	-1.14886	0.00104245	Anti-sigma factor antagonist	NA	anti-sigma factor antagonist activity [GO:0043856]
Dde_2079	-1.1517	2.44e-06	Peptidase M23	NA	NA
Dde_1344	-1.15443	6.26e-05	Heat shock protein Hsp20	NA	NA
Dde_3151	-1.1576	0.000138624	Flagellar hook-associated protein 3	bacterial-type flagellum-dependent cell motility [GO:0071973]	structural molecule activity [GO:0005198]
Dde_1377	-1.15763	0.0359556	Putative transcriptional regulator, GntR family	NA	catalytic activity [GO:0003824]
Dde_3512	-1.15953	0.00121597	Molybdopterin oxidoreductase Fe4S4 region	NA	4 iron, 4 sulfur cluster binding [GO:0051539]; oxidoreductase activity [GO:0016491]
Dde_0303	-1.16365	0.00094527	Transcriptional regulator, MucR family	regulation of transcription, DNA-templated [GO:0006355]	DNA binding [GO:0003677]; zinc ion binding [GO:0008270]
Dde_1982	-1.16417	0.00676653	ABC_trans_aux domain-containing protein	NA	NA
Dde_3146	-1.16558	7.4e-05	Uncharacterized protein	NA	NA
Dde_1308	-1.16628	0.0108077	Hydrogenase maturation factor HypA	cellular protein modification process [GO:0006464]; protein maturation [GO:0051604]	nickel cation binding [GO:0016151]; zinc ion binding [GO:0008270]
Dde_0382	-1.16757	0.00169328	Cobyrinic acid ac-diamide synthase	NA	ATP binding [GO:0005524]
Dde_1953	-1.16797	0.00116633	Elongation factor P (EF-P)	NA	translation elongation factor activity [GO:0003746]
Dde_2394	-1.17001	8.13e-05	Membrane protein insertase YidC (Foldase YidC) (Membrane integrase YidC) (Membrane protein YidC)	protein transport [GO:0015031]	membrane insertase activity [GO:0032977]
Dde_0972	-1.17199	0.000150288	Phenylacetate-coenzyme A ligase (EC 6.2.1.30) (Phenylacetyl-CoA ligase)	phenylacetate catabolic process [GO:0010124]	nucleotide binding [GO:0000166]; phenylacetate-CoA ligase activity [GO:0047475]
Dde_2191	-1.17203	0.0146599	Methyltransferase type 11	methylation [GO:0032259]	methyltransferase activity [GO:0008168]
Dde_2203	-1.17612	3.35e-05	Peptidase M23	NA	NA
Dde_0176	-1.18146	7.28e-07	Adenylosuccinate synthetase (AMPSase) (AdSS) (EC 6.3.4.4) (IMP--aspartate ligase)	'de novo' AMP biosynthetic process [GO:0044208]	adenylosuccinate synthase activity [GO:0004019]; GTP binding [GO:0005525]; magnesium ion binding [GO:0000287]
Dde_1029	-1.18346	0.000322375	Type IV pilus assembly PilZ	NA	cyclic-di-GMP binding [GO:0035438]
Dde_0586	-1.18396	7.75e-06	Ion-translocating oxidoreductase complex subunit B (EC 7.-.-.-) (Rnf electron transport complex subunit B)	NA	4 iron, 4 sulfur cluster binding [GO:0051539]; electron transfer activity [GO:0009055]; metal ion binding [GO:0046872]
Dde_0206	-1.18423	0.000194513	Uncharacterized protein	NA	NA
Dde_1812	-1.18614	3.94e-05	5-methylthioadenosine/S-adenosylhomocysteine deaminase (MTA/SAH deaminase) (EC 3.5.4.28) (EC 3.5.4.31)	NA	5'-methylthioadenosine deaminase activity [GO:0090614]; metal ion binding [GO:0046872]; S-adenosylhomocysteine deaminase activity [GO:0050270]
Dde_2965	-1.1875	0.000107672	Dihydroorotase (DHOase) (EC 3.5.2.3)	'de novo' UMP biosynthetic process [GO:0044205]	dihydroorotase activity [GO:0004151]; zinc ion binding [GO:0008270]
Dde_1771	-1.18799	2e-05	RNA polymerase sigma-54 factor	DNA-templated transcription, initiation [GO:0006352]	DNA binding [GO:0003677]; DNA-binding transcription activator activity [GO:0001216]; DNA-directed 5'-3' RNA polymerase activity [GO:0003899]; sigma factor activity [GO:0016987]
Dde_1839	-1.19041	0.000222864	Uncharacterized protein	NA	NA
Dde_3645	-1.19346	2.45e-07	TPR repeat-containing protein	NA	NA
Dde_2299	-1.1974	0.000376702	Mammalian cell entry related domain protein	phospholipid transport [GO:0015914]	NA
Dde_0365	-1.19896	0.000588374	Metal-dependent phosphohydrolase HD sub domain-containing protein	NA	hydrolase activity [GO:0016787]
Dde_2901	-1.20361	2.17e-05	GDP-mannose 4,6-dehydratase (EC 4.2.1.47) (GDP-D-mannose dehydratase)	GDP-mannose metabolic process [GO:0019673]	GDP-mannose 4,6-dehydratase activity [GO:0008446]; NADP+ binding [GO:0070401]
Dde_0359	-1.20673	0.00254589	Sugar O-acyltransferase, sialic acid O-acetyltransferase NeuD family	NA	transferase activity, transferring acyl groups [GO:0016746]
Dde_1378	-1.20693	0.000792945	Hydroxyethylthiazole kinase (EC 2.7.1.50) (4-methyl-5-beta-hydroxyethylthiazole kinase) (TH kinase) (Thz kinase)	thiamine biosynthetic process [GO:0009228]; thiamine diphosphate biosynthetic process [GO:0009229]	ATP binding [GO:0005524]; hydroxyethylthiazole kinase activity [GO:0004417]; magnesium ion binding [GO:0000287]
Dde_1660	-1.21027	0.00278365	Uncharacterized protein	NA	NA
Dde_1662	-1.21265	0.00746467	Peptidyl-prolyl cis-trans isomerase (PPIase) (EC 5.2.1.8)	protein folding [GO:0006457]	peptidyl-prolyl cis-trans isomerase activity [GO:0003755]
Dde_1611	-1.21392	9.71e-05	Transcriptional regulator, AraC family	NA	DNA-binding transcription factor activity [GO:0003700]; sequence-specific DNA binding [GO:0043565]
Dde_1109	-1.21586	0.000246928	Adenylylsulfate reductase, beta subunit	NA	iron-sulfur cluster binding [GO:0051536]; metal ion binding [GO:0046872]
Dde_1421	-1.22375	4.36e-07	Putative PAS/PAC sensor protein	NA	NA
Dde_0320	-1.22741	8.57e-06	Histidine kinase (EC 2.7.13.3)	NA	phosphorelay sensor kinase activity [GO:0000155]
Dde_1210	-1.23895	0.00955279	Methyl-viologen-reducing hydrogenase delta subunit	NA	metal ion binding [GO:0046872]; oxidoreductase activity [GO:0016491]
Dde_2011	-1.24039	9.23e-08	RNA binding S1 domain protein	NA	nucleic acid binding [GO:0003676]
Dde_0387	-1.24049	0.000121583	Uncharacterized protein	NA	NA
Dde_0703	-1.24114	7.41e-06	Methyl-accepting chemotaxis sensory transducer with Pas/Pac sensor	chemotaxis [GO:0006935]; regulation of transcription, DNA-templated [GO:0006355]; signal transduction [GO:0007165]	protein histidine kinase activity [GO:0004673]; transmembrane signaling receptor activity [GO:0004888]
Dde_2478	-1.24348	4.33e-06	Uncharacterized protein	NA	NA
Dde_1459	-1.24364	4.35e-05	ABC-type transporter, periplasmic subunit family 3	NA	cytidine deaminase activity [GO:0004126]; zinc ion binding [GO:0008270]
Dde_0675	-1.24478	3.45e-05	ABC-type glycine betaine transport, periplasmic subunit	NA	transmembrane transporter activity [GO:0022857]
Dde_1380	-1.24485	0.00157908	Dinitrogenase iron-molybdenum cofactor biosynthesis protein	nitrogen fixation [GO:0009399]	NA
Dde_2082	-1.24489	1.2e-05	Biotin/acetyl-CoA-carboxylase ligase	NA	biotin-[acetyl-CoA-carboxylase] ligase activity [GO:0004077]
Dde_2020	-1.24722	0.000846255	HesB/YadR/YfhF-family protein	NA	NA
Dde_1132	-1.24822	5.29e-06	Elongation factor Ts (EF-Ts)	NA	translation elongation factor activity [GO:0003746]
Dde_2207	-1.2484	1.69e-06	4-hydroxy-3-methylbut-2-en-1-yl diphosphate synthase (flavodoxin) (EC 1.17.7.3) (1-hydroxy-2-methyl-2-(E)-butenyl 4-diphosphate synthase)	isopentenyl diphosphate biosynthetic process, methylerythritol 4-phosphate pathway [GO:0019288]; terpenoid biosynthetic process [GO:0016114]	4-hydroxy-3-methylbut-2-en-1-yl diphosphate synthase activity [GO:0046429]; 4 iron, 4 sulfur cluster binding [GO:0051539]; iron ion binding [GO:0005506]
Dde_1312	-1.24894	0.000631309	Heavy metal transport/detoxification protein	NA	metal ion binding [GO:0046872]
Dde_3080	-1.25219	2.66e-06	Cysteine synthase (EC 2.5.1.47)	cysteine biosynthetic process from serine [GO:0006535]	cysteine synthase activity [GO:0004124]
Dde_3520	-1.25328	4.78e-07	Molybdate-transporting ATPase (EC 3.6.3.29)	NA	ATPase-coupled transmembrane transporter activity [GO:0042626]; ATP binding [GO:0005524]; hydrolase activity [GO:0016787]
Dde_3023	-1.25579	1.73e-05	4Fe-4S ferredoxin iron-sulfur binding domain-containing protein	NA	FMN binding [GO:0010181]; iron-sulfur cluster binding [GO:0051536]; metal ion binding [GO:0046872]
Dde_0797	-1.25581	3.13e-05	Cyclic dehypoxanthine futalosine synthase (Cyclic DHFL synthase) (EC 1.21.98.1) (Dehypoxanthine futalosine cyclase) (DHFL cyclase) (Menaquinone biosynthetic enzyme MqnC)	menaquinone biosynthetic process [GO:0009234]	4 iron, 4 sulfur cluster binding [GO:0051539]; iron ion binding [GO:0005506]; oxidoreductase activity, acting on X-H and Y-H to form an X-Y bond [GO:0046992]; transferase activity, transferring alkyl or aryl (other than methyl) groups [GO:0016765]
Dde_1893	-1.26318	1.8e-07	ATPase, P-type (Transporting), HAD superfamily, subfamily IC (EC 3.6.3.8)	NA	ATPase activity [GO:0016887]; ATP binding [GO:0005524]; hydrolase activity [GO:0016787]
Dde_1968	-1.26821	4.93e-05	TRASH domain protein	NA	NA
Dde_0826	-1.2694	0.000479546	Phosphonate-transporting ATPase (EC 3.6.3.28)	NA	ATPase-coupled transmembrane transporter activity [GO:0042626]; ATP binding [GO:0005524]; hydrolase activity [GO:0016787]
Dde_1594	-1.27898	1.54e-08	Methionine--tRNA ligase (EC 6.1.1.10) (Methionyl-tRNA synthetase) (MetRS)	methionyl-tRNA aminoacylation [GO:0006431]	ATP binding [GO:0005524]; metal ion binding [GO:0046872]; methionine-tRNA ligase activity [GO:0004825]; tRNA binding [GO:0000049]
Dde_2669	-1.28584	8.49e-07	Ferrous iron transport protein B	iron ion homeostasis [GO:0055072]	ferrous iron transmembrane transporter activity [GO:0015093]; GTP binding [GO:0005525]
Dde_1616	-1.28694	2.48e-07	Metallo-beta-lactamase family protein	NA	NA
Dde_0287	-1.28797	0.000543189	TPR_REGION domain-containing protein	NA	NA
Dde_2760	-1.28972	0.0335019	Type IV pilus assembly PilZ	NA	cyclic-di-GMP binding [GO:0035438]
Dde_1983	-1.29025	7.72e-08	Mammalian cell entry related domain protein	NA	NA
Dde_3118	-1.29205	2.28e-06	Uncharacterized protein	NA	NA
Dde_0367	-1.29251	3.06e-05	3-deoxy-D-manno-octulosonic acid transferase (Kdo transferase) (EC 2.4.99.12) (Lipid IV(A) 3-deoxy-D-manno-octulosonic acid transferase)	lipopolysaccharide core region biosynthetic process [GO:0009244]	Kdo transferase activity [GO:0043842]
Dde_3166	-1.2939	0.00228732	30S ribosomal protein S15	translation [GO:0006412]	rRNA binding [GO:0019843]; structural constituent of ribosome [GO:0003735]
Dde_2699	-1.29428	0.00039485	Uncharacterized protein	NA	NA
Dde_0152	-1.2943	9.75e-09	DEAD/DEAH box helicase domain protein	NA	ATP binding [GO:0005524]; helicase activity [GO:0004386]; hydrolase activity [GO:0016787]; nucleic acid binding [GO:0003676]
Dde_1028	-1.29466	6.15e-06	AsmA family protein	NA	NA
Dde_2152	-1.29494	9.56e-07	Uncharacterized protein	NA	NA
Dde_2947	-1.29786	1.2e-05	Protein HflC	regulation of peptidase activity [GO:0052547]	NA
Dde_1500	-1.301	3.32e-06	3-methyl-2-oxobutanoate hydroxymethyltransferase (EC 2.1.2.11) (Ketopantoate hydroxymethyltransferase) (KPHMT)	pantothenate biosynthetic process [GO:0015940]	3-methyl-2-oxobutanoate hydroxymethyltransferase activity [GO:0003864]; metal ion binding [GO:0046872]
Dde_1792	-1.303	3.84e-07	2-oxoacid:acceptor oxidoreductase, alpha subunit (EC 1.2.7.3)	NA	2-oxoglutarate synthase activity [GO:0047553]
Dde_0435	-1.3035	0.000216362	Glycerophosphoryl diester phosphodiesterase	lipid metabolic process [GO:0006629]	phosphoric diester hydrolase activity [GO:0008081]
Dde_2464	-1.3045	0.000601511	Uncharacterized protein	NA	NA
Dde_2168	-1.30463	2.23e-07	Acetolactate synthase (EC 2.2.1.6)	isoleucine biosynthetic process [GO:0009097]; valine biosynthetic process [GO:0009099]	acetolactate synthase activity [GO:0003984]; flavin adenine dinucleotide binding [GO:0050660]; magnesium ion binding [GO:0000287]; thiamine pyrophosphate binding [GO:0030976]
Dde_0566	-1.30714	0.000363789	TrkA-N domain protein	potassium ion transport [GO:0006813]	cation transmembrane transporter activity [GO:0008324]
Dde_1082	-1.30897	1.13e-05	Protein translocase subunit SecA (EC 7.4.2.8)	intracellular protein transmembrane transport [GO:0065002]; protein import [GO:0017038]; protein targeting [GO:0006605]	ATP binding [GO:0005524]; metal ion binding [GO:0046872]
Dde_1780	-1.31494	3.1e-05	Cytokinin riboside 5'-monophosphate phosphoribohydrolase (EC 3.2.2.n1)	cytokinin biosynthetic process [GO:0009691]	AMP nucleosidase activity [GO:0008714]
Dde_1309	-1.31856	5.28e-06	Tetratricopeptide TPR_2 repeat protein	NA	NA
Dde_0661	-1.31995	0.000282141	Uncharacterized protein	NA	NA
Dde_0043	-1.32034	0.000504498	Ferrodoxin-like protein	NA	iron-sulfur cluster binding [GO:0051536]; metal ion binding [GO:0046872]
Dde_1625	-1.32278	1.5e-05	Formylmethanofuran dehydrogenase subunit E region	NA	zinc ion binding [GO:0008270]
Dde_0600	-1.32742	6.71e-05	Uncharacterized protein	NA	NA
Dde_2033	-1.32869	7.46e-08	Glycine--tRNA ligase beta subunit (EC 6.1.1.14) (Glycyl-tRNA synthetase beta subunit) (GlyRS)	arginyl-tRNA aminoacylation [GO:0006420]; glycyl-tRNA aminoacylation [GO:0006426]	arginine-tRNA ligase activity [GO:0004814]; ATP binding [GO:0005524]; glycine-tRNA ligase activity [GO:0004820]
Dde_3010	-1.33291	0.00168856	Regulatory protein, FmdB family	NA	NA
Dde_1367	-1.33395	2.07e-05	Lipoprotein-releasing system ATP-binding protein LolD (EC 7.6.2.-)	lipoprotein transport [GO:0042953]	ATPase-coupled transmembrane transporter activity [GO:0042626]; ATP binding [GO:0005524]; lipoprotein releasing activity [GO:0140306]
Dde_3144	-1.33404	0.000793317	Uncharacterized protein	NA	NA
Dde_2839	-1.3344	6.01e-09	Valine--tRNA ligase (EC 6.1.1.9) (Valyl-tRNA synthetase) (ValRS)	valyl-tRNA aminoacylation [GO:0006438]	aminoacyl-tRNA editing activity [GO:0002161]; ATP binding [GO:0005524]; valine-tRNA ligase activity [GO:0004832]
Dde_0194	-1.33694	1.19e-07	Stress responsive alpha-beta barrel domain-containing protein	NA	NA
Dde_1186	-1.33899	2.9e-07	Peptidase M20	NA	hydrolase activity [GO:0016787]
Dde_2718	-1.34023	1.17e-06	Orotidine 5'-phosphate decarboxylase (EC 4.1.1.23) (OMP decarboxylase) (OMPDCase) (OMPdecase)	'de novo' pyrimidine nucleobase biosynthetic process [GO:0006207]; 'de novo' UMP biosynthetic process [GO:0044205]	orotidine-5'-phosphate decarboxylase activity [GO:0004590]
Dde_1844	-1.34188	2.79e-05	Lactate utilization protein B/C	NA	NA
Dde_1507	-1.34368	3.85e-07	Basic membrane lipoprotein	NA	NA
Dde_2869	-1.34439	1.52e-06	Restriction modification system DNA specificity domain-containing protein	DNA modification [GO:0006304]	DNA binding [GO:0003677]
Dde_1347	-1.34642	3.57e-06	Uncharacterized protein	NA	NA
Dde_2998	-1.34744	6.2e-07	DNA-directed RNA polymerase subunit beta' (RNAP subunit beta') (EC 2.7.7.6) (RNA polymerase subunit beta') (Transcriptase subunit beta')	transcription, DNA-templated [GO:0006351]	DNA binding [GO:0003677]; DNA-directed 5'-3' RNA polymerase activity [GO:0003899]; magnesium ion binding [GO:0000287]; zinc ion binding [GO:0008270]
Dde_3248	-1.34773	9.77e-07	Rhodanese-like protein	NA	thiosulfate sulfurtransferase activity [GO:0004792]
Dde_2335	-1.34795	3.68e-05	LUD_dom domain-containing protein	NA	NA
Dde_0505	-1.35096	9.66e-06	Histidine kinase (EC 2.7.13.3)	NA	phosphorelay sensor kinase activity [GO:0000155]
Dde_1617	-1.35252	1.24e-08	Cobalamin synthesis protein P47K	NA	NA
Dde_1436	-1.3529	2.23e-07	Peptidase M23	NA	NA
Dde_1794	-1.35417	0.00520947	Putative cytoplasmic protein	NA	NA
Dde_2814	-1.35534	1.22e-08	Methyl-accepting chemotaxis sensory transducer	signal transduction [GO:0007165]	metal ion binding [GO:0046872]
Dde_0373	-1.36015	0.000934378	Phosphoesterase PA-phosphatase related protein	NA	NA
Dde_2222	-1.36191	4.76e-08	Trigger factor (TF) (EC 5.2.1.8) (PPIase)	cell cycle [GO:0007049]; cell division [GO:0051301]; protein folding [GO:0006457]; protein transport [GO:0015031]	peptidyl-prolyl cis-trans isomerase activity [GO:0003755]
Dde_3297	-1.36332	6.53e-05	YceI family protein	NA	NA
Dde_1646	-1.36833	4.35e-08	Intracellular protease, PfpI family	NA	peptidase activity [GO:0008233]
Dde_2770	-1.37632	1.35e-06	Uncharacterized protein	NA	NA
Dde_2140	-1.38528	0.00124804	Hydrogenase assembly chaperone hypC/hupF	NA	NA
Dde_0769	-1.38915	0.000135551	Uncharacterized protein	NA	NA
Dde_1467	-1.39053	1.06e-06	Imidazoleglycerol-phosphate dehydratase (IGPD) (EC 4.2.1.19)	histidine biosynthetic process [GO:0000105]	imidazoleglycerol-phosphate dehydratase activity [GO:0004424]
Dde_0291	-1.3927	3.8e-09	Cytochrome c class I	aerobic electron transport chain [GO:0019646]	electron transfer activity [GO:0009055]; heme binding [GO:0020037]; metal ion binding [GO:0046872]
Dde_0372	-1.39703	1.78e-05	Uncharacterized protein	NA	NA
Dde_1022	-1.39877	2.1e-08	Peripla_BP_6 domain-containing protein	NA	NA
Dde_0168	-1.40032	0.000450019	ABC-type transporter, periplasmic subunit family 3	NA	ligand-gated ion channel activity [GO:0015276]
Dde_2719	-1.40129	0.000380401	Guanylate kinase (EC 2.7.4.8) (GMP kinase)	NA	ATP binding [GO:0005524]; guanylate kinase activity [GO:0004385]
Dde_4026	-1.4052	0.0156561	4Fe-4S ferredoxin iron-sulfur binding domain-containing protein	NA	iron-sulfur cluster binding [GO:0051536]; metal ion binding [GO:0046872]
Dde_1481	-1.41245	0.000462104	D,D-heptose 1,7-bisphosphate phosphatase (EC 3.1.3.-)	carbohydrate metabolic process [GO:0005975]	metal ion binding [GO:0046872]; phosphatase activity [GO:0016791]
Dde_0734	-1.42083	0.000192349	Polysaccharide deacetylase	carbohydrate metabolic process [GO:0005975]	hydrolase activity, acting on carbon-nitrogen (but not peptide) bonds [GO:0016810]
Dde_2151	-1.42351	4.31e-06	Thioredoxin-disulfide reductase (EC 1.8.1.9)	NA	thioredoxin-disulfide reductase activity [GO:0004791]
Dde_0495	-1.4267	3.86e-07	Heavy metal translocating P-type ATPase (EC 3.6.3.3)	NA	ATPase-coupled cation transmembrane transporter activity [GO:0019829]; ATP binding [GO:0005524]; hydrolase activity [GO:0016787]; metal ion binding [GO:0046872]
Dde_3471	-1.43027	9.02e-07	Glucose-6-phosphate 1-dehydrogenase (G6PD) (EC 1.1.1.49)	glucose metabolic process [GO:0006006]; pentose-phosphate shunt [GO:0006098]	glucose-6-phosphate dehydrogenase activity [GO:0004345]; NADP binding [GO:0050661]
Dde_1385	-1.43078	6.55e-08	ABC-type transporter, periplasmic subunit family 3	NA	ligand-gated ion channel activity [GO:0015276]
Dde_3205	-1.43687	1.11e-08	Cytochrome d ubiquinol oxidase, subunit II	NA	NA
Dde_1207	-1.44071	7.97e-05	Heterodisulfide reductase, C subunit	NA	iron-sulfur cluster binding [GO:0051536]; metal ion binding [GO:0046872]
Dde_1624	-1.44975	2.31e-07	Phosphonate-transporting ATPase (EC 3.6.3.28)	NA	ATPase-coupled transmembrane transporter activity [GO:0042626]; ATP binding [GO:0005524]; hydrolase activity [GO:0016787]
Dde_1408	-1.44981	1.46e-07	Uncharacterized protein	NA	NA
Dde_2894	-1.45549	0.000106398	Methyltransferase FkbM family	methylation [GO:0032259]	methyltransferase activity [GO:0008168]
Dde_0294	-1.45848	4.24e-06	Type III pantothenate kinase (EC 2.7.1.33) (PanK-III) (Pantothenic acid kinase)	coenzyme A biosynthetic process [GO:0015937]	ATP binding [GO:0005524]; metal ion binding [GO:0046872]; pantothenate kinase activity [GO:0004594]
Dde_2043	-1.45863	3.69e-05	Pyridoxine 5'-phosphate synthase (PNP synthase) (EC 2.6.99.2)	pyridoxine biosynthetic process [GO:0008615]	pyridoxine 5'-phosphate synthase activity [GO:0033856]
Dde_2345	-1.46175	7.68e-07	RNA polymerase-binding transcription factor DksA	regulation of gene expression [GO:0010468]	zinc ion binding [GO:0008270]
Dde_2431	-1.46267	9.28e-07	3-oxoacyl-[acyl-carrier-protein] synthase 2 (EC 2.3.1.179)	fatty acid biosynthetic process [GO:0006633]	3-oxoacyl-[acyl-carrier-protein] synthase activity [GO:0004315]; beta-ketoacyl-acyl-carrier-protein synthase II activity [GO:0033817]
Dde_3101	-1.46777	4.91e-10	PAS fold domain protein	NA	NA
Dde_0510	-1.47537	4.02e-09	4-alpha-glucanotransferase (EC 2.4.1.25) (Amylomaltase) (Disproportionating enzyme)	NA	4-alpha-glucanotransferase activity [GO:0004134]; beta-maltose 4-alpha-glucanotransferase activity [GO:0102500]
Dde_1386	-1.47839	1.14e-07	Polar amino acid ABC transporter, inner membrane subunit	amino acid transport [GO:0006865]	transmembrane transporter activity [GO:0022857]
Dde_1514	-1.4811	0.00018769	Dihydropteroate synthase (DHPS) (EC 2.5.1.15) (Dihydropteroate pyrophosphorylase)	folic acid biosynthetic process [GO:0046656]; tetrahydrofolate biosynthetic process [GO:0046654]	dihydropteroate synthase activity [GO:0004156]; metal ion binding [GO:0046872]
Dde_0150	-1.49052	8.23e-07	Flavin prenyltransferase UbiX (EC 2.5.1.129)	NA	flavin prenyltransferase activity [GO:0106141]; lyase activity [GO:0016829]
Dde_2995	-1.49064	6.36e-07	50S ribosomal protein L7/L12	translation [GO:0006412]	structural constituent of ribosome [GO:0003735]
Dde_2903	-1.49095	7.26e-08	Plasmid stabilization system	NA	NA
Dde_0659	-1.49603	1.75e-09	PAS modulated sigma54 specific transcriptional regulator, Fis family	regulation of transcription, DNA-templated [GO:0006355]	ATP binding [GO:0005524]; sequence-specific DNA binding [GO:0043565]; transcription factor binding [GO:0008134]
Dde_1468	-1.49624	1.66e-06	Sec-independent protein translocase protein TatC	protein transport by the Tat complex [GO:0043953]	protein transmembrane transporter activity [GO:0008320]
Dde_3760	-1.49924	0.000152939	Uncharacterized protein family UPF0150	regulation of transcription, DNA-templated [GO:0006355]	NA
Dde_3488	-1.49971	1.14e-08	3-dehydroquinate synthase	aromatic amino acid family biosynthetic process [GO:0009073]; cellular amino acid biosynthetic process [GO:0008652]	3-dehydroquinate synthase activity [GO:0003856]; oxidoreductase activity [GO:0016491]
Dde_3453	-1.50081	0.00100286	Uncharacterized protein	NA	NA
Dde_1208	-1.50156	3.13e-06	CoB--CoM heterodisulfide reductase (EC 1.8.98.1)	NA	CoB--CoM heterodisulfide reductase activity [GO:0051912]
Dde_2449	-1.50612	7.01e-05	Uncharacterized protein	NA	NA
Dde_0981	-1.51331	9.9e-08	Bifunctional protein GlmU [Includes: UDP-N-acetylglucosamine pyrophosphorylase (EC 2.7.7.23) (N-acetylglucosamine-1-phosphate uridyltransferase); Glucosamine-1-phosphate N-acetyltransferase (EC 2.3.1.157)]	cell morphogenesis [GO:0000902]; cell wall organization [GO:0071555]; lipid A biosynthetic process [GO:0009245]; peptidoglycan biosynthetic process [GO:0009252]; regulation of cell shape [GO:0008360]; UDP-N-acetylglucosamine biosynthetic process [GO:0006048]	glucosamine-1-phosphate N-acetyltransferase activity [GO:0019134]; magnesium ion binding [GO:0000287]; UDP-N-acetylglucosamine diphosphorylase activity [GO:0003977]
Dde_2432	-1.51742	0.000292111	Serine hydroxymethyltransferase (SHMT) (Serine methylase) (EC 2.1.2.1)	glycine biosynthetic process from serine [GO:0019264]; tetrahydrofolate interconversion [GO:0035999]	glycine hydroxymethyltransferase activity [GO:0004372]; pyridoxal phosphate binding [GO:0030170]
Dde_2025	-1.51757	7e-08	Glutamyl-tRNA reductase (GluTR) (EC 1.2.1.70)	protoporphyrinogen IX biosynthetic process [GO:0006782]	glutamyl-tRNA reductase activity [GO:0008883]; NADP binding [GO:0050661]
Dde_3001	-1.51953	2.28e-06	Uncharacterized protein	NA	catalytic activity [GO:0003824]
Dde_3299	-1.52297	0.0102914	Uncharacterized protein	NA	NA
Dde_1512	-1.52307	4.56e-06	Regulatory protein, FmdB family	NA	NA
Dde_3209	-1.52478	0.00183541	DrsE domain-containing protein	NA	NA
Dde_0444	-1.52498	2.02e-11	Peptidase M16 domain protein	proteolysis [GO:0006508]	metal ion binding [GO:0046872]
Dde_1850	-1.52636	0.000348864	Uncharacterized protein	NA	NA
Dde_0151	-1.52793	4.26e-05	UPF0173 metal-dependent hydrolase Dde_0151	NA	hydrolase activity [GO:0016787]
Dde_0594	-1.53182	2.54e-11	Type 1 secretion target domain-containing protein	pathogenesis [GO:0009405]	calcium ion binding [GO:0005509]; toxin activity [GO:0090729]
Dde_3093	-1.53433	1.72e-05	UPF0434 protein Dde_3093	NA	NA
Dde_3004	-1.535	0.00144802	2,3-bisphosphoglycerate-dependent phosphoglycerate mutase (BPG-dependent PGAM) (PGAM) (Phosphoglyceromutase) (dPGM) (EC 5.4.2.11)	gluconeogenesis [GO:0006094]; glycolytic process [GO:0006096]	2,3-bisphosphoglycerate-dependent phosphoglycerate mutase activity [GO:0046538]
Dde_1157	-1.53521	0.00362994	Uncharacterized protein	NA	NA
Dde_3003	-1.53642	3.55e-06	Two component, sigma54 specific, transcriptional regulator, Fis family	phosphorelay signal transduction system [GO:0000160]; regulation of transcription, DNA-templated [GO:0006355]	ATP binding [GO:0005524]; sequence-specific DNA binding [GO:0043565]; transcription factor binding [GO:0008134]
Dde_3704	-1.53751	1.12e-07	UPF0210 protein Dde_3704	NA	NA
Dde_2077	-1.5397	3.59e-05	Protein-L-isoaspartate O-methyltransferase (EC 2.1.1.77) (L-isoaspartyl protein carboxyl methyltransferase) (Protein L-isoaspartyl methyltransferase) (Protein-beta-aspartate methyltransferase) (PIMT)	protein repair [GO:0030091]	protein-L-isoaspartate (D-aspartate) O-methyltransferase activity [GO:0004719]
Dde_0720	-1.54094	0.000278491	Anti-sigma factor antagonist	NA	anti-sigma factor antagonist activity [GO:0043856]
Dde_2836	-1.54146	1.67e-05	MOSC domain containing protein	NA	catalytic activity [GO:0003824]; molybdenum ion binding [GO:0030151]; pyridoxal phosphate binding [GO:0030170]
Dde_0639	-1.54271	5.86e-06	Uncharacterized protein	NA	NA
Dde_1661	-1.54487	1.13e-10	Chaperone protein ClpB	protein refolding [GO:0042026]; response to heat [GO:0009408]	ATPase activity [GO:0016887]; ATP binding [GO:0005524]
Dde_3125	-1.54539	4.16e-08	Uncharacterized protein	NA	NA
Dde_2204	-1.54711	4.81e-06	Exodeoxyribonuclease 7 large subunit (EC 3.1.11.6) (Exodeoxyribonuclease VII large subunit) (Exonuclease VII large subunit)	DNA catabolic process [GO:0006308]	exodeoxyribonuclease VII activity [GO:0008855]; nucleic acid binding [GO:0003676]
Dde_0546	-1.54843	0.00016404	UDP-N-acetylglucosamine 1-carboxyvinyltransferase (EC 2.5.1.7) (Enoylpyruvate transferase) (UDP-N-acetylglucosamine enolpyruvyl transferase) (EPT)	cell cycle [GO:0007049]; cell division [GO:0051301]; cell wall organization [GO:0071555]; peptidoglycan biosynthetic process [GO:0009252]; regulation of cell shape [GO:0008360]; UDP-N-acetylgalactosamine biosynthetic process [GO:0019277]	UDP-N-acetylglucosamine 1-carboxyvinyltransferase activity [GO:0008760]
Dde_0986	-1.55182	2.85e-06	ATP synthase gamma chain (ATP synthase F1 sector gamma subunit) (F-ATPase gamma subunit)	plasma membrane ATP synthesis coupled proton transport [GO:0042777]	ATP binding [GO:0005524]; proton-transporting ATP synthase activity, rotational mechanism [GO:0046933]
Dde_4033	-1.55504	8.74e-06	Uncharacterized protein	NA	NA
Dde_0990	-1.55535	1.64e-06	ATP synthase subunit b (ATP synthase F(0) sector subunit b) (ATPase subunit I) (F-type ATPase subunit b) (F-ATPase subunit b)	NA	proton-transporting ATP synthase activity, rotational mechanism [GO:0046933]
Dde_1036	-1.56273	5.16e-10	Peptidoglycan glycosyltransferase (EC 2.4.1.129)	NA	penicillin binding [GO:0008658]; peptidoglycan glycosyltransferase activity [GO:0008955]
Dde_0485	-1.56824	0.000266623	Uncharacterized protein	NA	NA
Dde_2601	-1.5699	2.51e-06	Uncharacterized protein	NA	NA
Dde_2055	-1.57261	1.73e-07	GatB/YqeY family protein	NA	carbon-nitrogen ligase activity, with glutamine as amido-N-donor [GO:0016884]
Dde_0651	-1.58122	7.81e-06	HmcC, 43.2 kd protein in hmc operon	NA	NA
Dde_1796	-1.58477	3.97e-10	Fructose-1,6-bisphosphatase	gluconeogenesis [GO:0006094]; glycerol metabolic process [GO:0006071]	fructose 1,6-bisphosphate 1-phosphatase activity [GO:0042132]; metal ion binding [GO:0046872]
Dde_3245	-1.58527	6.26e-11	Lactate utilization protein B/C	lactate oxidation [GO:0019516]	iron-sulfur cluster binding [GO:0051536]; metal ion binding [GO:0046872]
Dde_1773	-1.58532	2.05e-06	Putative PTS IIA-like nitrogen-regulatory protein PtsN	NA	NA
Dde_0312	-1.58771	1.56e-12	FAD linked oxidase domain protein	NA	FAD binding [GO:0071949]; iron-sulfur cluster binding [GO:0051536]; metal ion binding [GO:0046872]; oxidoreductase activity [GO:0016491]
Dde_0399	-1.58803	9.19e-06	Acetolactate synthase (EC 2.2.1.6)	isoleucine biosynthetic process [GO:0009097]; valine biosynthetic process [GO:0009099]	acetolactate synthase activity [GO:0003984]; acetolactate synthase regulator activity [GO:1990610]
Dde_1445	-1.59729	5.03e-06	ABC transporter related protein	NA	ATP binding [GO:0005524]
Dde_0275	-1.60253	2.57e-11	ABC-type transporter, periplasmic subunit	transmembrane transport [GO:0055085]	NA
Dde_0554	-1.60872	2.02e-07	Uncharacterized protein	NA	NA
Dde_0568	-1.61282	3.45e-10	Probable cytosol aminopeptidase (EC 3.4.11.1) (Leucine aminopeptidase) (LAP) (EC 3.4.11.10) (Leucyl aminopeptidase)	NA	manganese ion binding [GO:0030145]; metalloaminopeptidase activity [GO:0070006]
Dde_1129	-1.61544	1.05e-05	Uridylate kinase (UK) (EC 2.7.4.22) (Uridine monophosphate kinase) (UMP kinase) (UMPK)	'de novo' CTP biosynthetic process [GO:0044210]	ATP binding [GO:0005524]; UMP kinase activity [GO:0033862]
Dde_1950	-1.61646	3.24e-09	Probable GTP-binding protein EngB	division septum assembly [GO:0000917]	GTP binding [GO:0005525]; metal ion binding [GO:0046872]
Dde_1671	-1.61785	0.00215485	Uncharacterized protein	NA	NA
Dde_0377	-1.61872	2.25e-05	Phosphoribosylaminoimidazolecarboxamide formyltransferase (EC 2.1.2.3)	purine nucleotide biosynthetic process [GO:0006164]	IMP cyclohydrolase activity [GO:0003937]; phosphoribosylaminoimidazolecarboxamide formyltransferase activity [GO:0004643]
Dde_0603	-1.6205	9.97e-05	Response regulator receiver protein	phosphorelay signal transduction system [GO:0000160]	NA
Dde_0255	-1.62429	1.49e-10	Aminotransferase class IV	folic acid biosynthetic process [GO:0046656]	4-amino-4-deoxychorismate lyase activity [GO:0008696]; pyridoxal phosphate binding [GO:0030170]; transaminase activity [GO:0008483]
Dde_1037	-1.62552	1.6e-06	UDP-N-acetylmuramoyl-L-alanyl-D-glutamate--2,6-diaminopimelate ligase (EC 6.3.2.13) (Meso-A2pm-adding enzyme) (Meso-diaminopimelate-adding enzyme) (UDP-MurNAc-L-Ala-D-Glu:meso-diaminopimelate ligase) (UDP-MurNAc-tripeptide synthetase) (UDP-N-acetylmuramyl-tripeptide synthetase)	cell cycle [GO:0007049]; cell division [GO:0051301]; cell wall organization [GO:0071555]; peptidoglycan biosynthetic process [GO:0009252]; regulation of cell shape [GO:0008360]	ATP binding [GO:0005524]; magnesium ion binding [GO:0000287]; UDP-N-acetylmuramoylalanyl-D-glutamate-2,6-diaminopimelate ligase activity [GO:0008765]
Dde_2130	-1.62593	8.05e-07	Transcription termination factor Rho (EC 3.6.4.-) (ATP-dependent helicase Rho)	DNA-templated transcription, termination [GO:0006353]	ATPase activity, acting on RNA [GO:0008186]; ATP binding [GO:0005524]; helicase activity [GO:0004386]; hydrolase activity [GO:0016787]; RNA binding [GO:0003723]
Dde_0831	-1.62975	1.47e-10	Polysaccharide chain length determinant protein, PEP-CTERM locus subfamily	lipopolysaccharide biosynthetic process [GO:0009103]	NA
Dde_1772	-1.63634	6.42e-10	Ribosome hibernation promoting factor (HPF)	primary metabolic process [GO:0044238]; regulation of translation [GO:0006417]	NA
Dde_0970	-1.6391	1.96e-10	Filamentation induced by cAMP protein Fic	NA	ATP binding [GO:0005524]
Dde_0108	-1.65007	1.7e-11	Uncharacterized protein	NA	NA
Dde_2042	-1.65714	1.24e-11	UDP-glucose 6-dehydrogenase (EC 1.1.1.22)	polysaccharide biosynthetic process [GO:0000271]; UDP-glucuronate biosynthetic process [GO:0006065]	NAD binding [GO:0051287]; UDP-glucose 6-dehydrogenase activity [GO:0003979]
Dde_3195	-1.66009	2.2e-10	Flavodoxin/nitric oxide synthase	NA	electron transfer activity [GO:0009055]; FMN binding [GO:0010181]; metal ion binding [GO:0046872]
Dde_2741	-1.66072	5.46e-12	Elongation factor G	NA	GTPase activity [GO:0003924]; GTP binding [GO:0005525]; translation elongation factor activity [GO:0003746]
Dde_1555	-1.66077	1.4e-06	Thiazole synthase (EC 2.8.1.10)	thiamine diphosphate biosynthetic process [GO:0009229]	thiazole synthase activity [GO:1990107]
Dde_1684	-1.66472	4.86e-11	Histidine kinase (EC 2.7.13.3)	NA	phosphorelay sensor kinase activity [GO:0000155]
Dde_1390	-1.66591	2.44e-08	Molybdenum cofactor synthesis domain protein	NA	NA
Dde_1394	-1.67203	3.01e-07	Uncharacterized protein	NA	NA
Dde_3044	-1.67239	1.6e-07	GCN5-related N-acetyltransferase	NA	N-acetyltransferase activity [GO:0008080]
Dde_2997	-1.67287	5.91e-13	DNA-directed RNA polymerase subunit beta (RNAP subunit beta) (EC 2.7.7.6) (RNA polymerase subunit beta) (Transcriptase subunit beta)	transcription, DNA-templated [GO:0006351]	DNA binding [GO:0003677]; DNA-directed 5'-3' RNA polymerase activity [GO:0003899]; ribonucleoside binding [GO:0032549]
Dde_3180	-1.67942	5.17e-07	Glutamate-1-semialdehyde 2,1-aminomutase (GSA) (EC 5.4.3.8) (Glutamate-1-semialdehyde aminotransferase) (GSA-AT)	protoporphyrinogen IX biosynthetic process [GO:0006782]	glutamate-1-semialdehyde 2,1-aminomutase activity [GO:0042286]; pyridoxal phosphate binding [GO:0030170]; transaminase activity [GO:0008483]
Dde_1988	-1.68012	2.58e-05	Protein-export membrane protein SecG	protein secretion [GO:0009306]	P-P-bond-hydrolysis-driven protein transmembrane transporter activity [GO:0015450]
Dde_2447	-1.6839	6.08e-08	Diguanylate cyclase/phosphodiesterase with PAS/PAC and GAF sensor(S)	NA	NA
Dde_0816	-1.68427	4.29e-05	Diguanylate cyclase	NA	NA
Dde_3070	-1.69401	4.92e-09	ABC-type transporter, periplasmic subunit family 3	NA	ligand-gated ion channel activity [GO:0015276]
Dde_1460	-1.69921	4.04e-08	Type IV pilus assembly PilZ	NA	cyclic-di-GMP binding [GO:0035438]
Dde_2121	-1.70207	2.39e-10	Cysteine--tRNA ligase (EC 6.1.1.16) (Cysteinyl-tRNA synthetase) (CysRS)	cysteinyl-tRNA aminoacylation [GO:0006423]	ATP binding [GO:0005524]; cysteine-tRNA ligase activity [GO:0004817]; zinc ion binding [GO:0008270]
Dde_2314	-1.70772	7.11e-08	Uncharacterized protein	NA	NA
Dde_3567	-1.70777	2.3e-06	Phosphoribosyl-AMP cyclohydrolase (PRA-CH) (EC 3.5.4.19)	histidine biosynthetic process [GO:0000105]	magnesium ion binding [GO:0000287]; phosphoribosyl-AMP cyclohydrolase activity [GO:0004635]; zinc ion binding [GO:0008270]
Dde_2750	-1.70897	1.75e-08	Transport-associated protein	NA	NA
Dde_1989	-1.70993	7.51e-12	Triosephosphate isomerase (TIM) (TPI) (EC 5.3.1.1) (Triose-phosphate isomerase)	gluconeogenesis [GO:0006094]; glycolytic process [GO:0006096]	triose-phosphate isomerase activity [GO:0004807]
Dde_4023	-1.71196	6.09e-05	Uncharacterized protein	NA	NA
Dde_1341	-1.71227	2.42e-09	GCN5-related N-acetyltransferase	NA	N-acetyltransferase activity [GO:0008080]
Dde_0977	-1.71302	7.2e-09	Two component transcriptional regulator, LuxR family	phosphorelay signal transduction system [GO:0000160]; regulation of transcription, DNA-templated [GO:0006355]	DNA binding [GO:0003677]
Dde_0989	-1.71688	5.32e-06	ATP synthase subunit b (ATP synthase F(0) sector subunit b) (ATPase subunit I) (F-type ATPase subunit b) (F-ATPase subunit b)	NA	proton-transporting ATP synthase activity, rotational mechanism [GO:0046933]
Dde_1437	-1.72779	4.04e-10	Carboxyl-terminal protease	NA	serine-type peptidase activity [GO:0008236]
Dde_1593	-1.73173	6.08e-10	PSP1 domain protein	NA	NA
Dde_0537	-1.73998	1.29e-10	Ribonuclease, Rne/Rng family	RNA processing [GO:0006396]	ribonuclease activity [GO:0004540]; RNA binding [GO:0003723]
Dde_2058	-1.74414	2.34e-05	Histone family protein DNA-binding protein	NA	DNA binding [GO:0003677]
Dde_4038	-1.74793	1.6e-06	Uncharacterized protein	NA	NA
Dde_2726	-1.75794	3.78e-10	Chorismate synthase (CS) (EC 4.2.3.5) (5-enolpyruvylshikimate-3-phosphate phospholyase)	aromatic amino acid family biosynthetic process [GO:0009073]; cellular amino acid biosynthetic process [GO:0008652]; chorismate biosynthetic process [GO:0009423]	chorismate synthase activity [GO:0004107]
Dde_3099	-1.75864	2.51e-05	Methylated-DNA/protein-cysteine methyltransferase	DNA repair [GO:0006281]; methylation [GO:0032259]	methyltransferase activity [GO:0008168]
Dde_0248	-1.76189	3.92e-10	Chaperone protein DnaJ	DNA replication [GO:0006260]; protein folding [GO:0006457]; response to heat [GO:0009408]	ATP binding [GO:0005524]; heat shock protein binding [GO:0031072]; unfolded protein binding [GO:0051082]; zinc ion binding [GO:0008270]
Dde_1541	-1.76529	2.64e-09	Pyruvate carboxylase (EC 6.4.1.1)	NA	ATP binding [GO:0005524]; metal ion binding [GO:0046872]; pyruvate carboxylase activity [GO:0004736]
Dde_0575	-1.77475	1.81e-05	CheW protein	chemotaxis [GO:0006935]; signal transduction [GO:0007165]	NA
Dde_1419	-1.77806	2.02e-10	Membrane fusion protein (MFP) family protein	protein secretion [GO:0009306]	NA
Dde_0374	-1.78765	4.26e-11	CoA-disulfide reductase (EC 1.8.1.14)	cell redox homeostasis [GO:0045454]	CoA-disulfide reductase activity [GO:0050451]; flavin adenine dinucleotide binding [GO:0050660]
Dde_0833	-1.79012	9.17e-10	Secretion ATPase, PEP-CTERM locus subfamily	NA	NA
Dde_2126	-1.79111	2.35e-08	Ribose-phosphate pyrophosphokinase (RPPK) (EC 2.7.6.1) (5-phospho-D-ribosyl alpha-1-diphosphate) (Phosphoribosyl diphosphate synthase) (Phosphoribosyl pyrophosphate synthase) (P-Rib-PP synthase) (PRPP synthase) (PRPPase)	5-phosphoribose 1-diphosphate biosynthetic process [GO:0006015]; nucleoside metabolic process [GO:0009116]; nucleotide biosynthetic process [GO:0009165]; ribonucleoside monophosphate biosynthetic process [GO:0009156]	ATP binding [GO:0005524]; kinase activity [GO:0016301]; magnesium ion binding [GO:0000287]; ribose phosphate diphosphokinase activity [GO:0004749]
Dde_3092	-1.7918	2.95e-07	Heat shock protein Hsp20	NA	NA
Dde_2396	-1.79562	0.00043079	Ribonuclease P protein component (RNase P protein) (RNaseP protein) (EC 3.1.26.5) (Protein C5)	tRNA 5'-leader removal [GO:0001682]	ribonuclease P activity [GO:0004526]; tRNA binding [GO:0000049]
Dde_0281	-1.79825	8.15e-08	CheC domain protein	chemotaxis [GO:0006935]	NA
Dde_0153	-1.79878	3.78e-06	DUF364 domain-containing protein	NA	NA
Dde_2428	-1.80175	3.44e-08	3-oxoacyl-[acyl-carrier-protein] synthase 3 (EC 2.3.1.180) (3-oxoacyl-[acyl-carrier-protein] synthase III) (Beta-ketoacyl-ACP synthase III) (KAS III)	fatty acid biosynthetic process [GO:0006633]	3-oxoacyl-[acyl-carrier-protein] synthase activity [GO:0004315]; beta-ketoacyl-acyl-carrier-protein synthase III activity [GO:0033818]
Dde_1356	-1.80329	0.015797	Protein SlyX homolog	NA	NA
Dde_2066	-1.80899	4.85e-13	Thioredoxin reductase (EC 1.8.1.9)	removal of superoxide radicals [GO:0019430]	thioredoxin-disulfide reductase activity [GO:0004791]
Dde_2057	-1.80987	0.0110994	Uncharacterized protein	NA	NA
Dde_3159	-1.81861	1.64e-09	Flagellar basal-body rod protein FlgF	bacterial-type flagellum-dependent cell motility [GO:0071973]	NA
Dde_3204	-1.82087	1.72e-15	Cytochrome bd ubiquinol oxidase subunit I	aerobic electron transport chain [GO:0019646]	electron transfer activity [GO:0009055]; metal ion binding [GO:0046872]
Dde_0808	-1.82137	9.97e-08	Sodium:dicarboxylate symporter	NA	symporter activity [GO:0015293]
Dde_0197	-1.82296	5.23e-08	Uncharacterized protein	NA	NA
Dde_2793	-1.82338	6.54e-06	Protein-tyrosine-phosphatase (EC 3.1.3.48)	NA	protein tyrosine phosphatase activity [GO:0004725]
Dde_2337	-1.82485	1.31e-11	Histone deacetylase superfamily	NA	NA
[truncated: 424 more rows]
