# Supplementary material for: Transcriptomics and Functional Analysis of Copper Stress Response in the Sulfate-Reducing Bacterium Desulfovibrio alaskensis G20
Source: Int J Mol Sci. 2022 Jan 26;23(3):1396. doi: 10.3390/ijms23031396 (PMC8836040; doi:10.3390/ijms23031396)
Supplement: Supplementary file 1 [file ijms-23-01396-s001.zip › Table S5.xlsx]

## Sheet: 5_interaction score
Shared interaction	Stringdb score	Stringdb cooccurrence score	Stringdb text mining score	Stringdb neighborhood score	Stringdb experiments score	Stringdb coexpression score	Stringdb database score
Cluster 1
dnaK (pp) Dde_2099	0.862		0.496	0.105	0.382	0.566
clpB (pp) Dde_2008	0.542		0.093	0.061	0.204	0.405
dnaK (pp) Dde_2946	0.58		0.321	0.062	0.363	0.088
Dde_1660 (pp) clpB	0.823		0.098	0.812
Dde_2067 (pp) Dde_2562	0.406		0.086	0.044	0.375
Dde_2067 (pp) tpx	0.485		0.237	0.075	0.33
Dde_0882 (pp) Dde_2067	0.635	0.28	0.279		0.31	0.103
Dde_1689 (pp) groL	0.662		0.638	0.107
Dde_0210 (pp) Dde_2525	0.421		0.157	0.12	0.261	0.07
groL (pp) groS	0.999	0.762	0.768	0.786	0.995	0.983
Dde_0882 (pp) dnaK	0.703	0.179	0.604			0.162
Dde_3078 (pp) Dde_3079	0.999	0.779	0.745	0.909	0.999	0.995	0.985
dnaK (pp) Dde_2071	0.625		0.076	0.043	0.366	0.091	0.379
Dde_0882 (pp) tpx	0.708	0.158	0.604	0.077		0.164
Dde_0210 (pp) Dde_2560	0.999		0.622	0.271	0.996	0.387	0.453
Dde_2067 (pp) groL	0.551		0.261	0.061	0.382	0.077
clpB (pp) groS	0.928	0.312	0.604	0.087	0.241	0.681
Dde_0210 (pp) tpx	0.4		0.266	0.104		0.161
Dde_2561 (pp) Dde_2562	0.905	0.211		0.884
Dde_0713 (pp) Dde_2560	0.599		0.176	0.063	0.262	0.38
clpB (pp) Dde_3412	0.556		0.101	0.081	0.204	0.405
Dde_2099 (pp) Dde_3345	0.475		0.189	0.043	0.379
groS (pp) Dde_3736	0.466	0.282	0.238			0.103
Dde_0882 (pp) groL	0.729		0.604	0.092	0.1	0.262
Dde_3078 (pp) Dde_3667	0.667		0.607	0.044		0.185
Dde_0210 (pp) Dde_3135	0.515		0.208	0.316	0.156	0.065
Dde_2525 (pp) Dde_2560	0.402		0.179	0.069	0.259	0.069
Dde_2067 (pp) clpP	0.477		0.214	0.043	0.33	0.086
tal (pp) Dde_3078	0.61		0.077	0.361		0.393
Dde_1545 (pp) groS	0.62		0.102	0.095	0.088	0.549
dnaK (pp) Dde_1660	0.428		0.136	0.083	0.337
atpD (pp) dnaK	0.738		0.604	0.043	0.33	0.063	0.07
Dde_1169 (pp) Dde_2562	0.401		0.055	0.045	0.376	0.063
Dde_1169 (pp) Dde_1659	0.435		0.101	0.064	0.365	0.068
rpsP (pp) rplU	0.999	0.157	0.604	0.148	0.995	0.85	0.227
Dde_0653 (pp) clpB	0.598		0.104	0.067	0.308	0.388
dnaK (pp) Dde_2067	0.756	0.399	0.269	0.103	0.381	0.155
groS (pp) Dde_2560	0.658		0.602			0.176
Dde_1344 (pp) Dde_2008	0.664	0.664
Dde_2071 (pp) Dde_2078	0.455			0.31	0.243
Dde_1659 (pp) clpB	0.929	0.207	0.3	0.746	0.308	0.388
Dde_0210 (pp) tal	0.75		0.112	0.082	0.163	0.678
dnaK (pp) Dde_3736	0.72	0.366	0.238	0.07	0.366	0.099	0.116
dnaK (pp) tal	0.627		0.586	0.046	0.095	0.081
Dde_1659 (pp) Dde_2008	0.407		0.081	0.06	0.279	0.161
Dde_2067 (pp) Dde_3413	0.518		0.136	0.068	0.372	0.161
clpP (pp) groL	0.848	0.563	0.604	0.062	0.111	0.113
clpP (pp) Dde_3413	0.634		0.204	0.054	0.441	0.234
tal (pp) Dde_2560	0.564		0.115	0.045	0.267	0.38
Dde_1344 (pp) Dde_2099	0.542		0.093	0.061	0.204	0.405
Dde_0882 (pp) rpsP	0.53		0.076		0.438	0.169
Dde_1545 (pp) rplU	0.882	0.24			0.093	0.843
Dde_2561 (pp) Dde_3078	0.504		0.274	0.345
Dde_0882 (pp) rplU	0.462		0.059		0.378	0.156
atpD (pp) groL	0.825		0.635	0.104	0.079	0.069	0.473
Dde_1689 (pp) groS	0.628		0.617	0.071
Dde_1689 (pp) Dde_2013	0.458		0.108	0.061	0.377	0.084
groL (pp) Dde_3736	0.673	0.381	0.238	0.043	0.244	0.165	0.071
Dde_1659 (pp) Dde_2601	0.436					0.063	0.423
atpD (pp) Dde_2946	0.403		0.104	0.055	0.26	0.161
Dde_1689 (pp) Dde_3667	0.4		0.056	0.043	0.375	0.064
Dde_0210 (pp) Dde_1169	0.438		0.134	0.103	0.32	0.063
dnaK (pp) Dde_1659	0.982	0.76	0.604	0.103	0.382	0.504	0.466
Dde_2099 (pp) clpP	0.998		0.604	0.054	0.995	0.234
Dde_1659 (pp) groS	0.613		0.319		0.371	0.171
Dde_2601 (pp) Dde_3414	0.474			0.058			0.465
Dde_0653 (pp) groS	0.535		0.18		0.371	0.171
atpD (pp) Dde_2067	0.486		0.082	0.092	0.433
dnaK (pp) Dde_3079	0.645	0.339	0.264	0.231		0.164
Dde_3414 (pp) Dde_4057	0.487			0.486
Dde_0882 (pp) Dde_3078	0.967		0.606	0.381	0.163	0.86
dnaK (pp) Dde_3135	0.476		0.197	0.043	0.359	0.063
groL (pp) Dde_2561	0.443		0.167	0.043	0.358
rpsP (pp) hpf	0.995			0.045	0.995
Dde_0653 (pp) Dde_3412	0.407		0.081	0.06	0.279	0.161
Dde_1344 (pp) clpB	0.564		0.093	0.106	0.204	0.405
tpx (pp) Dde_3079	0.44			0.117		0.392
Dde_0210 (pp) Dde_0882	0.754		0.617			0.385
Dde_1169 (pp) groL	0.487		0.143	0.076	0.354	0.116
Dde_2560 (pp) Dde_3078	0.561		0.111		0.249	0.396
Dde_2560 (pp) Dde_2561	0.548			0.538		0.063
Dde_2099 (pp) groS	0.733	0.241	0.263	0.087	0.241	0.419
groS (pp) Dde_3078	0.713		0.645	0.109		0.167
groL (pp) Dde_3078	0.516		0.26	0.107		0.327
dnaK (pp) Dde_1169	0.539		0.202	0.092	0.375	0.073	0.072
Dde_0653 (pp) Dde_1660	0.468		0.089	0.061	0.376	0.122
Dde_0882 (pp) Dde_2560	0.701		0.604	0.152		0.182
Dde_0882 (pp) atpD	0.457		0.38			0.161
Dde_2067 (pp) Dde_3135	0.411		0.102	0.116	0.243	0.137
clpP (pp) Dde_3078	0.505		0.1	0.368		0.201
Dde_2008 (pp) Dde_3413	0.712	0.398	0.093	0.061	0.204	0.405
dnaK (pp) Dde_3413	0.78		0.195	0.105	0.382	0.566
groS (pp) rplU	0.616		0.08	0.062		0.591
Dde_0653 (pp) dnaK	0.857		0.18	0.103	0.382	0.504	0.466
Dde_2601 (pp) Dde_2946	0.609	0.249	0.188			0.072	0.391
clpP (pp) rplU	0.416					0.417
Dde_1659 (pp) Dde_3412	0.427		0.081	0.091	0.279	0.161
dnaK (pp) Dde_2560	0.708		0.538		0.375	0.072
Dde_0210 (pp) Dde_2067	0.695		0.267	0.147	0.541	0.063
Dde_2099 (pp) Dde_3412	0.542		0.093	0.061	0.204	0.405
Dde_0882 (pp) groS	0.866		0.604	0.064	0.399	0.471
Dde_0653 (pp) Dde_2099	0.598		0.104	0.067	0.308	0.388
Dde_1659 (pp) groL	0.729	0.173	0.317	0.093	0.257	0.382	0.067
groL (pp) Dde_2946	0.482		0.279	0.079	0.225	0.113
Dde_2008 (pp) Dde_2099	0.542		0.093	0.061	0.204	0.405
Dde_1689 (pp) Dde_2067	0.542		0.268	0.09	0.369
Dde_1659 (pp) Dde_2071	0.505		0.046		0.342	0.073	0.25
Dde_0653 (pp) Dde_2008	0.407		0.081	0.06	0.279	0.161
Dde_2078 (pp) Dde_3736	0.411		0.092		0.378
Dde_3413 (pp) Dde_3414	0.814			0.809		0.064
dnaK (pp) groL	0.987	0.466	0.686	0.231	0.389	0.861	0.068
dnaK (pp) clpB	0.998	0.173	0.654	0.105	0.973	0.862
tal (pp) Dde_3736	0.864		0.238	0.092		0.139	0.8
rpsP (pp) groS	0.542		0.28	0.045		0.388
tal (pp) groS	0.672		0.5	0.045	0.37
atpD (pp) groS	0.636		0.543	0.144		0.146
hpf (pp) rplU	0.995			0.071	0.995	0.08
clpB (pp) groL	0.96	0.245	0.655	0.071		0.857
Dde_0653 (pp) Dde_2071	0.505		0.046		0.342	0.073	0.25
Dde_1344 (pp) Dde_3412	0.786	0.731	0.136	0.091	0.109
Dde_0210 (pp) dnaK	0.769		0.274	0.103	0.379	0.131	0.446
Dde_2560 (pp) Dde_2562	0.582		0.18	0.498		0.067
Dde_2013 (pp) clpP	0.481	0.297	0.194		0.136	0.066
groS (pp) Dde_3413	0.683	0.174	0.195	0.087	0.241	0.419
dnaK (pp) Dde_3078	0.941	0.189	0.725	0.278	0.486	0.399
groL (pp) Dde_3079	0.415	0.272	0.055		0.104	0.163
Dde_1659 (pp) Dde_2099	0.663		0.248	0.067	0.308	0.388
Dde_0210 (pp) Dde_1659	0.439		0.151	0.085	0.299	0.067	0.067
Dde_2067 (pp) Dde_2071	0.493		0.057	0.484
clpB (pp) clpP	0.818		0.604	0.054	0.441	0.234
rplU (pp) Dde_3078	0.444			0.128		0.389
Dde_0653 (pp) Dde_3413	0.598		0.104	0.067	0.308	0.388
tpx (pp) Dde_3078	0.657		0.134	0.103		0.594
Dde_0210 (pp) Dde_3078	0.609		0.309	0.114		0.413
Dde_0713 (pp) Dde_2067	0.433		0.107	0.061	0.364	0.063
groL (pp) Dde_3413	0.721	0.195	0.195	0.071		0.592
Dde_0653 (pp) groL	0.623		0.18	0.093	0.257	0.382	0.067
Dde_2067 (pp) Dde_2099	0.518		0.136	0.068	0.372	0.161
tpx (pp) groL	0.587		0.32	0.043	0.376	0.103
Dde_3412 (pp) Dde_3413	0.931	0.657	0.093	0.605	0.204	0.405
Dde_2067 (pp) Dde_3736	0.48		0.179	0.059	0.381
dnaK (pp) groS	0.94	0.204	0.604	0.154	0.37	0.698
Dde_3345 (pp) Dde_3413	0.475		0.189	0.043	0.379
Dde_0882 (pp) Dde_3079	0.438		0.078	0.094		0.382
Dde_0210 (pp) groS	0.565		0.267	0.103	0.11	0.345
Dde_2099 (pp) groL	0.715	0.159	0.213	0.071		0.592
dnaK (pp) Dde_2013	0.474		0.194	0.061	0.361
Dde_2067 (pp) Dde_2560	0.526		0.238	0.045	0.381	0.072
groS (pp) Dde_2561	0.497		0.212	0.062	0.358	0.065
Dde_1344 (pp) Dde_1659	0.462		0.081	0.148	0.279	0.161
Dde_0210 (pp) Dde_0653	0.439		0.151	0.085	0.299	0.067	0.067
Dde_0653 (pp) Dde_1169	0.435		0.101	0.064	0.365	0.068
atpD (pp) Dde_1689	0.528		0.102	0.272	0.241	0.162
tal (pp) Dde_2067	0.414		0.176	0.044	0.3	0.063
clpP (pp) groS	0.861	0.602	0.604	0.064		0.169
tpx (pp) Dde_2560	0.769		0.604	0.119		0.392
Dde_2561 (pp) Dde_3079	0.476	0.177	0.103	0.081	0.319
Dde_1659 (pp) Dde_1660	0.999		0.089	0.812	0.999	0.122
Dde_1659 (pp) Dde_3413	0.598		0.104	0.067	0.308	0.388
Dde_2067 (pp) groS	0.512		0.216	0.109	0.33	0.081
Dde_0210 (pp) groL	0.516		0.279	0.104	0.27	0.071	0.067
tpx (pp) Dde_3667	0.631		0.082			0.615
Dde_3412 (pp) Dde_3414	0.625	0.193		0.554
groS (pp) Dde_2946	0.467		0.329	0.086		0.201
Dde_3412 (pp) Dde_4057	0.831	0.416		0.723
Dde_1169 (pp) Dde_3736	0.437		0.059		0.367	0.132
clpB (pp) Dde_2067	0.552		0.197	0.068	0.372	0.161
Dde_1169 (pp) Dde_2560	0.551		0.179	0.067	0.375	0.173
Dde_0653 (pp) Dde_1344	0.407		0.081	0.06	0.279	0.161
groL (pp) Dde_2560	0.808		0.604	0.048	0.242	0.378	0.091
Dde_0210 (pp) Dde_0713	0.424		0.195	0.081		0.198	0.144
Dde_0210 (pp) Dde_3736	0.443		0.179	0.124	0.27	0.065
Dde_3413 (pp) Dde_4057	0.691	0.397	0.045	0.507
Dde_2560 (pp) Dde_3079	0.435		0.092	0.071		0.385
atpD (pp) Dde_2560	0.574		0.384		0.317	0.07
Dde_1344 (pp) Dde_3413	0.632	0.23	0.093	0.061	0.204	0.405
clpB (pp) Dde_3345	0.475		0.189	0.043	0.379
Dde_0653 (pp) Dde_2601	0.436					0.063	0.423
dnaK (pp) clpP	0.712		0.646	0.054	0.09	0.167
Dde_0882 (pp) Dde_2013	0.427		0.112	0.043	0.361	0.07
Cluster 2
flgH (pp) Dde_3159	0.99	0.687	0.494	0.772		0.764
Dde_2705 (pp) flgI	0.824		0.604	0.069		0.563
flgI (pp) Dde_3159	0.994	0.717	0.633	0.764	0.366	0.696
Dde_0384 (pp) Dde_3261	0.805	0.276	0.084	0.061	0.254	0.153	0.6
Dde_1709 (pp) Dde_2415	0.402		0.076	0.103	0.286	0.109
fliE (pp) Dde_1501	0.535	0.413	0.179	0.083		0.072
Dde_0353 (pp) Dde_2040	0.416		0.27	0.122		0.163
Dde_0353 (pp) Dde_3159	0.952	0.776	0.195	0.152	0.365	0.59
Dde_2708 (pp) flgH	0.969	0.523	0.604	0.231	0.253	0.764
Dde_3157 (pp) Dde_3158	0.962		0.195	0.892		0.6
Dde_2040 (pp) Dde_2708	0.717	0.202	0.446	0.074		0.392
Dde_0353 (pp) Dde_2705	0.9		0.604	0.231		0.699
Dde_0355 (pp) Dde_2708	0.973	0.702	0.604	0.231		0.743
Dde_0355 (pp) Dde_3159	0.986	0.783	0.635	0.231	0.179	0.776
Dde_0356 (pp) flgI	0.953		0.604	0.231		0.86
Dde_2708 (pp) Dde_2958	0.834		0.195	0.105	0.372	0.678
Dde_0356 (pp) Dde_2705	0.888	0.257	0.604	0.231		0.564
Dde_1501 (pp) Dde_2708	0.803	0.721	0.18	0.095		0.163
Dde_2708 (pp) Dde_3157	0.905	0.3	0.533	0.231		0.669
Dde_1501 (pp) Dde_3158	0.798	0.587	0.192	0.103	0.083	0.379
Dde_0384 (pp) flgH	0.521	0.315	0.133	0.144		0.17
fliE (pp) Dde_1709	0.525	0.401	0.179	0.083		0.072
Dde_1709 (pp) Dde_3158	0.806	0.603	0.192	0.103	0.083	0.379
Dde_0355 (pp) Dde_0356	0.999	0.478	0.604	0.892		0.983
Dde_0353 (pp) Dde_3158	0.986	0.777	0.604	0.231	0.374	0.726
Dde_0356 (pp) Dde_3158	0.995	0.385	0.513	0.135		0.983
Dde_0356 (pp) flgH	0.959	0.184	0.604	0.231		0.857
Dde_1709 (pp) Dde_2708	0.802	0.719	0.18	0.095		0.163
Dde_2705 (pp) Dde_2958	0.613		0.195	0.105		0.507
fliE (pp) flgH	0.727		0.604	0.231		0.176
Dde_0353 (pp) Dde_0384	0.779	0.229	0.271	0.231	0.309	0.376
Dde_0384 (pp) Dde_1501	0.488		0.171	0.045		0.406
Dde_1501 (pp) Dde_2040	0.579		0.179	0.057		0.501
Dde_1501 (pp) Dde_3157	0.406	0.186	0.14	0.083		0.184
Dde_2040 (pp) Dde_2857	0.98	0.772	0.084	0.061	0.357	0.376	0.8
Dde_2708 (pp) Dde_3158	0.987	0.689	0.604	0.231	0.378	0.826
Dde_0353 (pp) flgH	0.973	0.762	0.604	0.231		0.678
Dde_0355 (pp) Dde_1709	0.862	0.719	0.192	0.103		0.405
Dde_0355 (pp) Dde_1501	0.859	0.712	0.192	0.103		0.405
Dde_0355 (pp) Dde_2040	0.525	0.19	0.299	0.072		0.205
Dde_0355 (pp) Dde_0384	0.57		0.251	0.122		0.399
fliE (pp) Dde_2705	0.794	0.263	0.604	0.231		0.191
Dde_1709 (pp) flgH	0.68	0.159	0.18	0.103	0.292	0.382
Dde_0356 (pp) Dde_1501	0.82	0.621	0.179	0.083	0.125	0.392
Dde_2958 (pp) flgH	0.815		0.195	0.105		0.764
Dde_0353 (pp) flgI	0.983	0.764	0.604	0.231	0.373	0.692
Dde_0384 (pp) Dde_2857	0.803	0.265	0.084	0.061	0.254	0.153	0.6
Dde_2040 (pp) Dde_3261	0.98	0.776	0.084	0.061	0.357	0.376	0.8
Dde_2040 (pp) Dde_3295	0.98	0.77	0.084	0.061	0.357	0.376	0.8
Dde_0353 (pp) Dde_0355	0.992	0.758	0.604	0.787		0.68
Dde_0347 (pp) Dde_0384	0.8	0.257	0.084	0.061	0.254	0.153	0.6
Dde_0384 (pp) Dde_1709	0.488		0.171	0.045		0.406
fliE (pp) Dde_2958	0.56		0.195	0.105	0.101	0.401
flgI (pp) Dde_3158	0.999	0.769	0.647	0.812	0.374	0.971
fliE (pp) Dde_3157	0.835	0.203	0.604	0.231		0.401
Dde_0355 (pp) Dde_3157	0.917		0.604	0.231		0.752
Dde_0384 (pp) flgI	0.429	0.278	0.179	0.061		0.096
Dde_2708 (pp) flgI	0.968	0.492	0.604	0.231	0.374	0.729
Dde_0353 (pp) Dde_2958	0.787		0.195	0.105	0.365	0.59
fliE (pp) Dde_0355	0.994	0.386	0.604	0.873		0.836
Dde_0353 (pp) fliE	0.963		0.604	0.803		0.566
Dde_0356 (pp) Dde_2958	0.789		0.195	0.105		0.731
Dde_2708 (pp) Dde_3159	0.96	0.698	0.28	0.231	0.372	0.678
Dde_3158 (pp) Dde_3159	0.999	0.225	0.187	0.836		0.983	0.8
Dde_0384 (pp) Dde_3158	0.595		0.238	0.154		0.423
Dde_0384 (pp) Dde_2708	0.996	0.58	0.604	0.231	0.971	0.171
Dde_1709 (pp) Dde_2040	0.579		0.179	0.057		0.501
Dde_2040 (pp) Dde_3020	0.98	0.767	0.084	0.061	0.357	0.376	0.8
flgH (pp) Dde_3157	0.974	0.178	0.604	0.82		0.611
Dde_0353 (pp) Dde_0356	0.977	0.278	0.604	0.787		0.68
Dde_0355 (pp) flgI	0.956	0.523	0.647	0.231		0.705
Dde_3157 (pp) Dde_3159	0.942		0.195	0.836		0.6
Dde_0355 (pp) Dde_3158	0.997	0.78	0.652	0.231	0.179	0.957
fliE (pp) Dde_3158	0.77	0.188	0.5	0.114	0.101	0.401
Dde_0353 (pp) Dde_1501	0.704	0.579	0.18	0.103		0.158
Dde_0356 (pp) Dde_1709	0.82	0.62	0.179	0.083	0.125	0.392
fliE (pp) Dde_0356	0.992	0.656	0.604	0.871	0.332	0.43
fliE (pp) Dde_2708	0.837	0.231	0.604	0.231		0.388
Dde_1501 (pp) Dde_2958	0.438		0.101	0.063	0.083	0.359
Dde_2705 (pp) Dde_3159	0.613		0.195	0.105		0.507
Dde_2705 (pp) Dde_3158	0.613		0.195	0.105		0.507
Dde_0347 (pp) Dde_2040	0.98	0.767	0.084	0.061	0.357	0.376	0.8
flgI (pp) Dde_3157	0.95		0.604	0.812		0.383
Dde_0353 (pp) Dde_2708	0.999	0.721	0.604	0.231	0.974	0.845
Dde_0353 (pp) Dde_1709	0.712	0.591	0.18	0.103		0.158
fliE (pp) flgI	0.722		0.604	0.231		0.163
Dde_0384 (pp) Dde_3020	0.787	0.207	0.084	0.061	0.254	0.153	0.6
Dde_0356 (pp) Dde_3159	0.993	0.434	0.316	0.149		0.983
Dde_1501 (pp) Dde_2415	0.402		0.076	0.103	0.286	0.109
Dde_2040 (pp) Dde_3158	0.495		0.193	0.061		0.388
Dde_1709 (pp) Dde_3159	0.84	0.688	0.192	0.089	0.083	0.359
Dde_0355 (pp) Dde_2958	0.968		0.195	0.105	0.179	0.776	0.8
flgH (pp) Dde_3158	0.999	0.756	0.604	0.82		0.955
Dde_0356 (pp) Dde_3157	0.955	0.269	0.604	0.231		0.822
Dde_1709 (pp) Dde_2958	0.438		0.101	0.063	0.083	0.359
Dde_0355 (pp) flgH	0.958	0.473	0.604	0.231		0.774
Dde_1709 (pp) Dde_3157	0.4	0.179	0.14	0.083		0.184
Dde_0356 (pp) Dde_2708	0.973	0.548	0.604	0.231		0.831
Dde_0384 (pp) Dde_2040	0.959	0.326	0.604	0.231		0.583	0.6
Dde_2958 (pp) flgI	0.842		0.195	0.105	0.366	0.695
fliE (pp) Dde_3159	0.719	0.274	0.311	0.118	0.101	0.401
Dde_2958 (pp) Dde_3157	0.686		0.195	0.105		0.6
Dde_2705 (pp) Dde_2708	0.925	0.209	0.604	0.231		0.729
Dde_2705 (pp) Dde_3157	0.904	0.772	0.323	0.104		0.388
Dde_1501 (pp) Dde_3159	0.833	0.674	0.192	0.089	0.083	0.359
Dde_0384 (pp) Dde_3295	0.798	0.25	0.084	0.061	0.254	0.153	0.6
flgI (pp) flgH	0.999	0.784	0.604	0.883	0.364	0.976
Dde_2705 (pp) flgH	0.836		0.604	0.103		0.577
Dde_0353 (pp) Dde_3157	0.892	0.158	0.496	0.231		0.709
Dde_1501 (pp) flgH	0.678	0.154	0.18	0.103	0.292	0.382
Dde_2040 (pp) flgH	0.53		0.228	0.068	0.243	0.239
Dde_0355 (pp) Dde_2705	0.83		0.604	0.231		0.487
Cluster 3
Dde_0372 (pp) Dde_2018	0.759	0.577	0.078	0.069	0.375	0.104
Dde_0526 (pp) Dde_0648	0.741	0.722	0.044		0.107
Dde_0526 (pp) Dde_0527	0.999	0.348	0.314	0.847	0.999		0.9
Dde_0648 (pp) Dde_0762	0.686	0.533	0.073	0.063	0.319
Dde_0111 (pp) Dde_0113	0.433			0.433
Dde_1143 (pp) Dde_2018	0.538	0.538
Dde_2738 (pp) Dde_3226	0.675					0.675
Dde_0526 (pp) Dde_3775	0.533	0.532		0.044
Dde_2739 (pp) Dde_3775	0.405	0.405
Dde_2739 (pp) Dde_2740	0.842			0.842
Dde_2738 (pp) Dde_2740	0.842			0.842
Dde_0528 (pp) Dde_0648	0.567	0.567
Dde_0527 (pp) Dde_3775	0.542	0.542		0.043
Dde_0372 (pp) Dde_3775	0.725	0.694		0.139
Dde_0372 (pp) Dde_1331	0.47	0.458				0.063
Dde_0372 (pp) Dde_0526	0.758	0.758
Dde_0526 (pp) Dde_0762	0.999	0.763	0.652	0.231	0.999
Dde_1331 (pp) Dde_2739	0.404	0.391				0.063
Dde_0527 (pp) Dde_0648	0.734	0.714	0.044		0.107
Dde_0113 (pp) Dde_2739	0.785		0.238	0.113	0.366	0.167	0.492
Dde_0648 (pp) Dde_1143	0.425	0.425
Dde_0526 (pp) Dde_0528	0.909	0.486		0.716	0.425
Dde_1331 (pp) Dde_2738	0.456	0.456
Dde_2738 (pp) Dde_3775	0.451	0.451
Dde_0372 (pp) Dde_0528	0.747	0.747
Dde_0372 (pp) Dde_0648	0.602	0.566		0.056	0.107
Dde_0527 (pp) Dde_0528	0.981	0.504		0.751	0.425
Dde_0528 (pp) Dde_2018	0.602	0.602
Dde_0527 (pp) Dde_0762	0.999	0.763	0.642	0.231	0.999
Dde_0372 (pp) Dde_0762	0.61	0.61
Dde_0372 (pp) Dde_0527	0.761	0.761
Dde_0528 (pp) Dde_1143	0.682	0.681		0.045
Dde_3225 (pp) Dde_3226	0.551			0.551
Dde_2738 (pp) Dde_2739	0.976	0.785		0.892		0.063
Cluster 4
Dde_2561 (pp) Dde_3237	0.533		0.205	0.437
Dde_0707 (pp) Dde_0717	0.729	0.339	0.269	0.152	0.361	0.127
Dde_2139 (pp) Dde_3237	0.45		0.084	0.425
Dde_0717 (pp) Dde_3237	0.873		0.662	0.45		0.376
Dde_1843 (pp) Dde_3237	0.62		0.1	0.092		0.573
Dde_0648 (pp) Dde_0652	0.82	0.362	0.049	0.727
Dde_1574 (pp) Dde_3237	0.49		0.193	0.395
Dde_0652 (pp) Dde_0717	0.974	0.525	0.141	0.107	0.526	0.41	0.8
Dde_0717 (pp) Dde_3079	0.416			0.116	0.352	0.063
Dde_0133 (pp) Dde_3237	0.641		0.641
Dde_3023 (pp) Dde_3237	0.738		0.635	0.312
Dde_0707 (pp) Dde_3079	0.437			0.11	0.372	0.074
Dde_0652 (pp) Dde_0706	0.694	0.471	0.135	0.083	0.343	0.063
Dde_0706 (pp) Dde_0717	0.995	0.776	0.18	0.152	0.976	0.064
Dde_0706 (pp) Dde_0707	0.899		0.211	0.857	0.179
Dde_0715 (pp) Dde_0717	0.761			0.761
Dde_2561 (pp) Dde_3079	0.476	0.177	0.103	0.081	0.319
Dde_1842 (pp) Dde_1843	0.998	0.785	0.179	0.892	0.371	0.851
Dde_0707 (pp) Dde_3237	0.433		0.077	0.411
Dde_0648 (pp) Dde_1843	0.439		0.077	0.057	0.287	0.204
Cluster 5
Dde_0204 (pp) Dde_0205	0.815			0.814
Dde_3198 (pp) Dde_3200	0.917	0.784	0.057	0.629
Dde_3199 (pp) Dde_3200	0.522			0.522
Dde_3201 (pp) Dde_3202	0.732			0.732
Dde_3200 (pp) Dde_3202	0.732			0.732
Dde_3198 (pp) Dde_3202	0.446			0.446
Dde_3198 (pp) Dde_3201	0.916	0.784	0.057	0.625
Dde_3197 (pp) Dde_3201	0.48		0.057	0.471
Dde_0204 (pp) Dde_3201	0.645	0.631	0.057	0.064
Dde_3199 (pp) Dde_3202	0.448			0.448
Dde_3200 (pp) Dde_3201	0.949	0.258	0.058	0.892	0.403
Dde_0204 (pp) Dde_3200	0.618	0.602	0.057	0.064
Dde_3199 (pp) Dde_3201	0.522			0.522
Dde_3197 (pp) Dde_3198	0.845			0.845
Dde_3198 (pp) Dde_3199	0.727			0.727
Dde_3197 (pp) Dde_3199	0.727			0.727
Dde_3197 (pp) Dde_3202	0.409			0.409
Dde_3197 (pp) Dde_3200	0.48		0.057	0.471
Dde_0204 (pp) Dde_3198	0.516	0.516
Cluster 6
glpK (pp) Dde_1178	0.406		0.26	0.231
Dde_0407 (pp) Dde_0408	0.872		0.136	0.857
Dde_1178 (pp) Dde_1179	0.999	0.785	0.383	0.692	0.959	0.833	0.8
Dde_0111 (pp) Dde_0113	0.433			0.433
Dde_0409 (pp) glpK	0.993	0.439	0.604	0.806		0.86
Dde_0408 (pp) Dde_0409	0.927	0.599	0.238	0.634	0.09	0.396
Dde_0407 (pp) Dde_0409	0.663		0.077	0.65
Dde_0113 (pp) Dde_0408	0.533					0.533
Dde_0408 (pp) glpK	0.997	0.736	0.238	0.573	0.111	0.42	0.9
Dde_0408 (pp) Dde_1178	0.837		0.136	0.113		0.063	0.8
Dde_0409 (pp) Dde_1178	0.521	0.292	0.077	0.231		0.161
Dde_0408 (pp) Dde_1179	0.821		0.083	0.103			0.8
Dde_0407 (pp) glpK	0.597		0.057	0.59
Dde_0407 (pp) Dde_1178	0.569	0.32		0.231

## Sheet: 15_interaction score
Shared interaction	Stringdb score	Stringdb cooccurrence score	Stringdb text mining score	Stringdb neighborhood score	Stringdb experiments score	Stringdb coexpression score	Stringdb database score
Cluster 1
guaA (pp) fusA	0.549		0.211		0.085	0.426
rpsP (pp) rpmE	0.999	0.156	0.447	0.231	0.995	0.732
rpsH (pp) rplB	0.999	0.65	0.604	0.833	0.995	0.975
rplO (pp) rplA	0.999	0.667	0.604	0.231	0.994	0.862	0.985
rpmB (pp) rplA	0.998		0.219		0.994	0.789
rpsC (pp) thrS	0.497		0.218			0.384
rplW (pp) rpsJ	0.999	0.16	0.604	0.848	0.995	0.983	0.162
ilvC (pp) rplJ	0.645		0.262			0.539
tuf (pp) rplJ	0.916		0.235	0.316	0.379	0.773
rpsD (pp) rpsJ	0.999	0.15	0.604	0.46	0.995	0.921	0.985
trmD (pp) rplV	0.809	0.278		0.054		0.744
rpsK (pp) rplV	0.999	0.224	0.604	0.485	0.995	0.983	0.162
rpsF (pp) rpsJ	0.999		0.496		0.995	0.907	0.985
rpsB (pp) rpmE	0.998		0.384	0.149	0.995	0.382
rpsQ (pp) truB	0.626	0.233	0.189	0.117		0.4
rpmJ (pp) rplF	0.999		0.604	0.646	0.995	0.964
rpsU (pp) rpmE	0.997		0.27	0.154	0.995	0.17
guaA (pp) thrS	0.609		0.214			0.523
rpsM (pp) rplV	0.999	0.269	0.604	0.605	0.995	0.983
engB (pp) rplU	0.663	0.362		0.103	0.378	0.167
atpH (pp) rplI	0.471		0.104	0.052		0.428
rpmJ (pp) rplO	0.999		0.604	0.683	0.995	0.927	0.826
rpsF (pp) rpoB	0.825		0.167	0.044	0.383	0.686
rplB (pp) rpsL	0.999	0.756	0.604	0.337	0.995	0.921	0.162
atpH (pp) rpsM	0.822		0.08	0.118		0.799
rpmC (pp) rplM	0.999		0.499	0.231	0.995	0.862	0.985
rplR (pp) rplX	0.999	0.42	0.604	0.825	0.995	0.983	0.985
rplX (pp) rplA	0.999	0.192	0.448	0.231	0.994	0.855	0.985
rplS (pp) rpsH	0.999	0.504	0.333		0.995	0.674
trmD (pp) rplQ	0.762	0.151	0.1	0.113		0.691
rplS (pp) rpoB	0.906	0.452	0.604		0.383	0.383
rpsD (pp) rplW	0.999		0.604	0.466	0.995	0.973
rpoA (pp) rplE	0.998	0.367	0.604	0.474	0.383	0.982	0.162
thrS (pp) truB	0.477		0.211	0.067	0.239	0.177
rplD (pp) rplM	0.999	0.412	0.636	0.231	0.995	0.859	0.985
rplQ (pp) tuf	0.996	0.242	0.074	0.231	0.962	0.837
rpsU (pp) rplD	0.996				0.995	0.263
rpsK (pp) rpmE	0.997		0.28	0.231	0.995	0.1
rpsU (pp) rpsC	0.995				0.995	0.153
engB (pp) mnmE	0.535	0.157	0.126		0.374	0.112
rnc (pp) rpsL	0.684	0.169	0.186	0.089	0.384	0.128	0.227
rpsC (pp) rplV	0.999	0.359	0.604	0.892	0.995	0.983
rplO (pp) rpmI	0.999		0.587		0.995	0.583
rpsU (pp) rpoA	0.452		0.05	0.089	0.383	0.096
rplF (pp) rplX	0.999		0.604	0.843	0.995	0.983	0.985
rpsR (pp) rplF	0.999		0.604		0.995	0.776
rpsP (pp) rplJ	0.999		0.604		0.995	0.824
rpmJ (pp) rplR	0.999		0.604	0.659	0.995	0.958
rplR (pp) rplD	0.999	0.372	0.604	0.8	0.995	0.972	0.985
rplD (pp) truB	0.656	0.247	0.105	0.059	0.246	0.392
rpsH (pp) rplJ	0.999		0.604	0.231	0.995	0.857
rplX (pp) infB	0.78	0.156	0.369		0.531	0.226
atpH (pp) rpmC	0.669		0.18	0.103		0.587
rplV (pp) rpsJ	0.999	0.242	0.604	0.833	0.995	0.983	0.162
trmD (pp) rplN	0.775			0.045		0.775
rplR (pp) rpsG	0.999	0.41	0.604	0.31	0.995	0.983
rplV (pp) tuf	0.976		0.498	0.291	0.767	0.751
rpsL (pp) infB	0.991	0.435	0.32	0.111	0.952	0.379	0.296
rpmC (pp) rplJ	0.999		0.604	0.231	0.995	0.854	0.985
rpsU (pp) rpsQ	0.997		0.458		0.995	0.164
rplB (pp) rpsJ	0.999	0.391	0.604	0.848	0.995	0.983	0.111
clpP (pp) rpsL	0.404		0.272	0.044	0.094	0.167
rpsU (pp) rplF	0.996		0.318		0.995	0.164
rpsP (pp) pyrH	0.678		0.435	0.112	0.088	0.38
trmD (pp) fusA	0.744	0.205		0.076		0.68
trmD (pp) truB	0.579		0.51	0.115		0.109
rplI (pp) rplE	0.999	0.275	0.604		0.995	0.601
rplF (pp) rpsG	0.999	0.304	0.604	0.311	0.995	0.904
rpsM (pp) rpmI	0.999		0.5		0.995	0.753
rplO (pp) rpsH	0.999	0.259	0.604	0.833	0.995	0.983
rpsQ (pp) infB	0.987	0.254	0.49		0.952	0.411
pyrH (pp) rpsR	0.41					0.411
rplO (pp) truB	0.408		0.189	0.117	0.107	0.184
rplJ (pp) infB	0.691		0.259	0.072	0.521	0.175
rplF (pp) rpsC	0.999	0.381	0.633	0.843	0.995	0.983	0.227
pyrH (pp) rpsM	0.547	0.293				0.386
rpmD (pp) rplR	0.999		0.604	0.857	0.995	0.983	0.985
rnpA (pp) rimP	0.539		0.263			0.401
rplR (pp) rpsH	0.999	0.415	0.604	0.867	0.995	0.983
rpsR (pp) rpsF	0.999		0.604	0.892	0.995	0.978
rpsM (pp) rpsG	0.999	0.315	0.604	0.289	0.995	0.904	0.985
rpmJ (pp) rplW	0.999		0.313	0.588	0.995	0.852
rpmD (pp) rplU	0.998			0.076	0.995	0.694
engB (pp) rplD	0.743	0.352	0.604	0.052		0.071
rpsD (pp) tuf	0.977		0.328	0.231	0.767	0.837
trmD (pp) rplX	0.803	0.15	0.091			0.766
rpsK (pp) rpsL	0.999	0.539	0.604	0.285	0.995	0.942	0.853
fusA (pp) tuf	0.909	0.271	0.122	0.313	0.38	0.699
pyrH (pp) rplM	0.522			0.231	0.066	0.389
rnc (pp) rplQ	0.959		0.189		0.522	0.389	0.85
rpsD (pp) rpsG	0.999	0.286	0.604	0.282	0.995	0.939	0.985
rpsF (pp) rplK	0.999		0.604	0.105	0.995	0.903
guaA (pp) infB	0.542		0.25	0.063		0.401
rpmJ (pp) rplV	0.999		0.34	0.601	0.995	0.863	0.756
guaA (pp) rplK	0.468	0.165				0.389
rpsU (pp) rpmB	0.999		0.604	0.071	0.995	0.696
rnc (pp) rplJ	0.612	0.151	0.205	0.043	0.378	0.185
rplF (pp) rplB	0.999	0.605	0.604	0.829	0.995	0.983	0.985
rnc (pp) rplF	0.504		0.185		0.365	0.119
thrS (pp) tuf	0.53	0.178	0.333	0.045	0.088	0.168
rplS (pp) rpsE	0.999	0.561	0.623		0.995	0.772	0.162
rpsM (pp) rplW	0.999	0.175	0.604	0.591	0.995	0.92
thrS (pp) infB	0.773	0.226	0.495	0.069	0.086	0.424
rplS (pp) rplK	0.999	0.23	0.629	0.153	0.995	0.72	0.985
rpsL (pp) rpmB	0.999		0.581	0.104	0.995	0.677
rpsF (pp) tuf	0.927		0.5	0.107	0.767	0.387
rplN (pp) fusA	0.968	0.608	0.238	0.34	0.406	0.774
rpmC (pp) rplU	0.998		0.604		0.995	0.5
rplI (pp) rplM	0.999	0.314	0.604		0.995	0.773	0.837
atpH (pp) rplB	0.646		0.105	0.081		0.605
rpsM (pp) rpoB	0.977	0.386	0.604	0.231	0.383	0.833
rpmJ (pp) rpsE	0.999		0.604	0.677	0.995	0.93
rnc (pp) rpoB	0.554	0.224	0.384			0.143
rplJ (pp) rpoB	0.942		0.5	0.284	0.383	0.772
rpsJ (pp) thrS	0.686		0.185		0.379	0.43
rpsB (pp) guaA	0.633		0.103	0.062		0.599
trmD (pp) rplR	0.86	0.19		0.043		0.834
guaA (pp) aroC	0.645	0.338	0.182	0.06		0.385
rpsF (pp) rpsK	0.999		0.379		0.995	0.876	0.985
rplI (pp) rpsR	0.999		0.604	0.89	0.995	0.879
rplW (pp) tuf	0.938		0.183	0.298	0.767	0.596
rpsF (pp) rplV	0.999		0.486		0.995	0.87	0.227
rpmC (pp) rpsL	0.999		0.328	0.325	0.995	0.855
rnc (pp) rplU	0.924		0.178	0.13	0.382	0.116	0.837
rpsM (pp) rplB	0.999	0.681	0.604	0.593	0.995	0.964
rpmD (pp) rpoB	0.908			0.231	0.383	0.823
ilvC (pp) thrS	0.426		0.1			0.389
rpsM (pp) rpmD	0.999		0.259	0.662	0.995	0.973
rplQ (pp) rpmC	0.999		0.604	0.463	0.995	0.85
rplF (pp) thrS	0.557		0.269		0.065	0.405
rpsQ (pp) rplA	0.999	0.719	0.604	0.231	0.988	0.855	0.227
rpsC (pp) truB	0.561		0.251	0.117		0.39
rplW (pp) infB	0.764		0.243		0.532	0.389
rpsR (pp) infB	0.983	0.303	0.279		0.952	0.387
tuf (pp) rplA	0.991	0.235	0.604	0.496	0.768	0.798
rpmJ (pp) rplN	0.999		0.604	0.601	0.995	0.86
rpsU (pp) rnpA	0.686		0.08		0.156	0.629
rpmD (pp) rplD	0.999		0.263	0.77	0.995	0.858	0.985
rpsH (pp) rplE	0.999	0.596	0.604	0.854	0.995	0.983
rplU (pp) infB	0.637	0.19	0.193	0.093	0.383	0.161
rplR (pp) rplJ	0.999		0.604	0.231	0.995	0.933	0.985
rpsE (pp) rplA	0.999	0.458	0.604	0.231	0.994	0.86	0.162
rpsP (pp) rplI	0.999	0.173	0.604		0.995	0.662	0.227
rpmJ (pp) fusA	0.838		0.101	0.113	0.399	0.702
rpsQ (pp) rpmB	0.999		0.604		0.995	0.735
rpmI (pp) infB	0.608		0.269	0.076	0.383	0.171
rplD (pp) rpoB	0.971		0.604	0.288	0.383	0.856
rpsU (pp) rplA	0.593		0.269	0.043	0.383	0.17
rplN (pp) rplM	0.999	0.316	0.635	0.231	0.995	0.895	0.985
rpsU (pp) rpsG	0.996		0.271		0.995	0.187
rplP (pp) rpsG	0.999	0.624	0.604	0.337	0.995	0.938	0.227
fusA (pp) rplM	0.954	0.673	0.21	0.105	0.406	0.721
rnpA (pp) rplA	0.508		0.21		0.066	0.388
rplS (pp) rpsB	0.999	0.333	0.629	0.151	0.995	0.771
rpmD (pp) truB	0.765			0.117	0.365	0.615
rpsF (pp) rplQ	0.999		0.604		0.995	0.85	0.227
rpsD (pp) rpsK	0.999		0.604	0.866	0.995	0.983	0.752
rpoA (pp) tuf	0.806		0.604	0.231		0.417
rpsM (pp) infB	0.994	0.396	0.498		0.971	0.402
rplI (pp) rpsJ	0.999		0.604	0.046	0.995	0.771	0.162
rplB (pp) rimP	0.453		0.41			0.111
rpsU (pp) rplP	0.995		0.062		0.995	0.097
rplM (pp) rpoB	0.945	0.223	0.604	0.152	0.383	0.713
rplI (pp) rplU	0.999	0.258	0.604	0.044	0.995	0.784	0.922
mnmE (pp) rplK	0.524	0.245			0.365	0.088
rplB (pp) infB	0.959	0.532	0.604		0.532	0.586
pyrH (pp) rplU	0.401	0.262	0.079	0.059		0.174
rpsP (pp) rpsQ	0.999	0.328	0.604	0.045	0.995	0.737
rplD (pp) rnpA	0.593		0.263		0.082	0.448
rpsM (pp) rplJ	0.999		0.604	0.231	0.995	0.855
rplB (pp) rnpA	0.46				0.17	0.377
rplX (pp) rpmE	0.998		0.604	0.112	0.995	0.377
rpsU (pp) rpsK	0.998		0.604	0.075	0.995	0.161
rplV (pp) rplA	0.999	0.312	0.604	0.231	0.994	0.855	0.985
rplW (pp) rplA	0.999		0.604	0.231	0.995	0.855	0.985
rnc (pp) rplM	0.923	0.159	0.135		0.514	0.113	0.793
rpsU (pp) tuf	0.416			0.076	0.379	0.065
rpsC (pp) rpsL	0.999	0.415	0.604	0.328	0.995	0.855	0.985
rplX (pp) rpoB	0.927		0.077	0.231	0.383	0.853
rpmC (pp) rplP	0.999		0.604	0.892	0.995	0.983	0.985
rpsD (pp) rpmJ	0.999		0.604	0.632	0.995	0.856
engB (pp) rplJ	0.418			0.112	0.291	0.151
rplW (pp) fusA	0.894		0.184	0.348	0.406	0.705
rpsF (pp) rplA	0.999		0.604	0.104	0.988	0.863
trmD (pp) rpsQ	0.658	0.202		0.046		0.587
rplI (pp) rplF	0.999	0.162	0.604		0.995	0.696
ilvC (pp) aroC	0.553		0.277	0.071		0.388
rpsR (pp) rpsU	0.997	0.273		0.072	0.995	0.346
rpsE (pp) rplX	0.999		0.604	0.8	0.995	0.983	0.162
rpoA (pp) rpsJ	0.994	0.488	0.604	0.459	0.383	0.933
rpsP (pp) infB	0.994	0.277	0.604	0.104	0.952	0.384	0.36
rpsR (pp) rplW	0.999		0.326		0.995	0.855
rnc (pp) rplP	0.938	0.166	0.186		0.517	0.068	0.829
rpsU (pp) fusA	0.438		0.104		0.379	0.072
rpsB (pp) rplV	0.999	0.24	0.604	0.122	0.995	0.857
rpsC (pp) rplM	0.999	0.158	0.632	0.231	0.995	0.894	0.227
rpsC (pp) rpmB	0.998		0.363		0.995	0.68
guaA (pp) rplW	0.41					0.411
rpsC (pp) aroC	0.64		0.21			0.564
pyrH (pp) rplR	0.593	0.51		0.044	0.081	0.167
rpsJ (pp) rnpA	0.641		0.132		0.071	0.591
rpsP (pp) rplN	0.999	0.159	0.388	0.045	0.995	0.783
rpsE (pp) rplD	0.999	0.302	0.626	0.776	0.995	0.963	0.985
rplS (pp) rpmJ	0.999		0.53	0.062	0.995	0.663	0.887
rpsU (pp) rplK	0.935		0.272	0.043	0.875	0.344
tuf (pp) rplK	0.984	0.324	0.328	0.577	0.573	0.794
rplQ (pp) rplB	0.999	0.317	0.479	0.468	0.995	0.861	0.93
rpsF (pp) rplP	0.999		0.604		0.995	0.863	0.227
rplO (pp) rplB	0.999	0.417	0.604	0.782	0.995	0.983	0.985
rpsQ (pp) rplC	0.999	0.254	0.604	0.841	0.995	0.941
rpsP (pp) rnc	0.828		0.188	0.231	0.517	0.378	0.227
rplO (pp) rpsG	0.999		0.604	0.299	0.995	0.915
rplV (pp) rplK	0.999	0.237	0.604	0.231	0.995	0.904	0.985
rpsP (pp) rpsR	0.999	0.246	0.604		0.995	0.838
rpsP (pp) rplP	0.999	0.322	0.377	0.045	0.995	0.7	0.227
rpsP (pp) rplO	0.999	0.568	0.604	0.056	0.995	0.841
rpsR (pp) rpsD	0.999	0.206	0.604		0.995	0.94
rplB (pp) truB	0.545		0.179	0.117	0.1	0.386
rpsE (pp) rpsC	0.999	0.373	0.625	0.8	0.995	0.983	0.985
rpsB (pp) tuf	0.997	0.29	0.604	0.043	0.962	0.772
rplP (pp) rpmB	0.999		0.482		0.995	0.681
rpsF (pp) infB	0.978		0.238		0.952	0.173	0.36
rplI (pp) rpmE	0.998		0.5	0.072	0.995	0.603
rpsB (pp) rpoB	0.976	0.59	0.604		0.383	0.79
rpmD (pp) tuf	0.899		0.094	0.231	0.767	0.454
rplR (pp) rpmE	0.997		0.45	0.066	0.995	0.152
rplM (pp) rpmI	0.999		0.269	0.045	0.995	0.834
rpmC (pp) rpsG	0.999		0.604	0.334	0.995	0.855
rpsJ (pp) rpoB	0.983	0.483	0.604	0.291	0.383	0.84
rplB (pp) rplA	0.999	0.264	0.604	0.231	0.994	0.887	0.985
rplD (pp) rpsG	0.999	0.242	0.604	0.345	0.995	0.94	0.985
rpsD (pp) rplJ	0.999	0.195	0.604	0.231	0.995	0.861
rpmD (pp) infB	0.702				0.531	0.392
rpsU (pp) infB	0.444		0.104	0.044	0.383	0.073
rpmD (pp) rpmC	0.999		0.604	0.794	0.995	0.959	0.985
rpsD (pp) rpsQ	0.999		0.604	0.475	0.995	0.898	0.985
rpmC (pp) rpsC	0.999		0.604	0.892	0.995	0.983
rpsR (pp) rplM	0.999		0.604		0.995	0.86
rpsE (pp) rpsQ	0.999	0.438	0.604	0.8	0.995	0.983	0.985
rplS (pp) rpsK	0.999	0.341	0.625	0.068	0.995	0.681	0.162
rplB (pp) rplU	0.999		0.604		0.995	0.86	0.853
trmD (pp) rpmI	0.411			0.06		0.4
rpsM (pp) rplF	0.999	0.762	0.629	0.643	0.995	0.98
thrS (pp) rplU	0.991			0.123	0.382	0.382	0.977
rplP (pp) rplU	0.999		0.488		0.995	0.83	0.985
rplD (pp) rplC	0.999	0.434	0.63	0.869	0.995	0.983	0.985
rplS (pp) rpmE	0.998		0.188	0.231	0.995	0.658
rpsB (pp) rplK	0.999	0.308	0.628		0.995	0.87	0.227
rpsU (pp) rpsE	0.995		0.084		0.995	0.166
rpsK (pp) truB	0.629	0.261	0.186	0.094	0.311	0.165
rplI (pp) rpmB	0.999		0.278	0.054	0.995	0.845
engB (pp) rplK	0.406				0.371	0.095
rplI (pp) rplQ	0.999	0.264	0.604	0.061	0.995	0.848	0.985
rpmJ (pp) rpmI	0.999		0.604		0.995	0.655
rplV (pp) fusA	0.967	0.386	0.21	0.346	0.406	0.847	0.099
rpsU (pp) rplO	0.996		0.279		0.995	0.161
rplE (pp) infB	0.949	0.611	0.604		0.531	0.389
rpsF (pp) rplD	0.999		0.274		0.995	0.904
rplR (pp) rplB	0.999	0.2	0.604	0.811	0.995	0.983	0.985
rpsM (pp) rplP	0.999	0.657	0.604	0.608	0.995	0.983
rplR (pp) tuf	0.954		0.267	0.231	0.767	0.695
rpsD (pp) rplX	0.999		0.604	0.475	0.995	0.896
rplV (pp) rplD	0.999	0.411	0.604	0.863	0.995	0.983	0.985
pyrH (pp) rpsH	0.489		0.207	0.043		0.381
rpsD (pp) rpsL	0.999	0.357	0.604	0.279	0.995	0.882	0.985
rpmJ (pp) rpoB	0.851		0.094	0.231	0.383	0.695
mnmE (pp) rnpA	0.858		0.454	0.587		0.425
rpsL (pp) rplM	0.999	0.229	0.604	0.231	0.995	0.863	0.447
rpsE (pp) rplM	0.999	0.193	0.626	0.231	0.995	0.904	0.447
rpsR (pp) rplE	0.999	0.15	0.599		0.995	0.767
rpmD (pp) fusA	0.835		0.056	0.153	0.406	0.694
rpsF (pp) rnpA	0.682		0.371	0.11	0.081	0.456
rpsH (pp) rpsL	0.999	0.561	0.604	0.304	0.995	0.859	0.985
rplX (pp) rplB	0.999		0.594	0.876	0.995	0.983	0.985
rplJ (pp) truB	0.877		0.178	0.072	0.379	0.772
rpsP (pp) rplD	0.999	0.258	0.5	0.045	0.995	0.842
rplS (pp) rnpA	0.458				0.074	0.439
rplI (pp) rpsL	0.998		0.261	0.083	0.995	0.474	0.227
guaA (pp) rplC	0.562					0.562
rpsR (pp) rpsG	0.999	0.238	0.604	0.11	0.995	0.837
rpsQ (pp) rplW	0.999	0.211	0.604	0.876	0.995	0.907	0.227
rpsU (pp) rpsH	0.997		0.26		0.995	0.267
rplE (pp) rpmI	0.998		0.471		0.995	0.543
rnc (pp) rplO	0.917		0.189		0.522	0.169	0.774
rnc (pp) rpsQ	0.462		0.189		0.365
pyrH (pp) rpoA	0.621		0.569			0.157
rplR (pp) rpmC	0.999		0.332	0.825	0.995	0.983	0.985
rplF (pp) rplC	0.999	0.212	0.627	0.798	0.995	0.972	0.985
rpsF (pp) rplF	0.999		0.528		0.995	0.85
rplV (pp) rplC	0.999	0.201	0.604	0.841	0.995	0.983	0.985
rpsK (pp) rplX	0.999	0.193	0.604	0.495	0.995	0.972	0.162
rpmE (pp) rpoB	0.48		0.165	0.053	0.379	0.067
rpsQ (pp) rpsG	0.999		0.604	0.337	0.995	0.855	0.985
rpsF (pp) rpmC	0.999		0.604		0.995	0.792
guaA (pp) truB	0.806		0.179	0.044		0.773
rplR (pp) rnpA	0.458		0.043		0.109	0.416
rpsK (pp) infB	0.996	0.452	0.576	0.043	0.952	0.589	0.296
rpoA (pp) rpsC	0.998	0.622	0.604	0.473	0.383	0.973
clpP (pp) rpmJ	0.422		0.043	0.064		0.407
rplI (pp) rplW	0.999		0.604	0.044	0.995	0.548
rpsM (pp) rplK	0.999	0.521	0.625	0.231	0.995	0.882
rplI (pp) rpsF	0.999		0.604	0.89	0.995	0.831	0.227
rplP (pp) rpsL	0.999	0.749	0.483	0.328	0.995	0.858	0.227
guaA (pp) rpoB	0.878		0.604			0.705
rplB (pp) fusA	0.978	0.592	0.238	0.348	0.406	0.839	0.08
rpsE (pp) thrS	0.833	0.199			0.379	0.693
rpmI (pp) thrS	0.884		0.5	0.639		0.412
rpsE (pp) rplC	0.999	0.164	0.614	0.758	0.995	0.979
rpoA (pp) rpsG	0.994	0.451	0.604	0.282	0.383	0.954
guaA (pp) rplR	0.777					0.777
atpH (pp) rplU	0.601		0.108	0.145		0.52
rpmJ (pp) rpsL	0.999		0.474	0.231	0.995	0.853
rpmC (pp) rplD	0.999		0.604	0.863	0.995	0.983	0.985
fusA (pp) thrS	0.761	0.316	0.195		0.335	0.425
rplI (pp) rplJ	0.999		0.604	0.062	0.995	0.632
rplF (pp) rplJ	0.999		0.604	0.231	0.995	0.863	0.985
rplN (pp) aroC	0.498		0.217			0.386
rplP (pp) fusA	0.963	0.362	0.213	0.345	0.406	0.833	0.099
rpsB (pp) rplM	0.999	0.435	0.636	0.231	0.995	0.936	0.438
rpsH (pp) rplU	0.999	0.206	0.604	0.068	0.995	0.749
rplD (pp) rplA	0.999	0.376	0.604	0.231	0.995	0.855	0.985
rplV (pp) rpmI	0.999		0.5		0.995	0.681
trmD (pp) infB	0.727	0.168	0.478	0.094		0.39
rnc (pp) rpsM	0.454		0.103		0.403	0.063
rpoA (pp) rplF	0.997	0.222	0.604	0.505	0.385	0.974
rpsR (pp) rplU	0.999		0.497		0.995	0.909
tuf (pp) truB	0.702		0.122			0.675
rplX (pp) rpsL	0.999		0.604	0.319	0.995	0.859
rpsR (pp) rplA	0.998		0.269	0.113	0.988	0.881
trmD (pp) rpoA	0.925	0.432	0.446	0.107		0.766
rpsQ (pp) rplP	0.999		0.604	0.892	0.995	0.983
rpsD (pp) rplE	0.999	0.339	0.604	0.477	0.995	0.97
rplE (pp) rplP	0.999	0.604	0.604	0.887	0.995	0.983	0.985
rpsG (pp) rpmI	0.999		0.498		0.995	0.708
rpsP (pp) rplA	0.999	0.543	0.335	0.045	0.989	0.842
rplS (pp) rplR	0.999	0.664	0.247		0.995	0.673
rpmD (pp) rpsC	0.999		0.327	0.795	0.995	0.877
rpmD (pp) rplC	0.999		0.195	0.751	0.995	0.861	0.985
rpsD (pp) thrS	0.586		0.321			0.416
rpsB (pp) rpmC	0.999		0.531	0.044	0.995	0.855
rpsB (pp) rpoA	0.98	0.46	0.604	0.117	0.383	0.856
rplN (pp) rplU	0.999		0.604	0.044	0.995	0.825
rpsG (pp) rpoB	0.98	0.595	0.382	0.291	0.383	0.853
rpsB (pp) rplP	0.999	0.697	0.604	0.122	0.995	0.856
rpsB (pp) rplA	0.999		0.604		0.992	0.856	0.227
rpsP (pp) rpsD	0.999		0.604	0.104	0.995	0.833
rpsE (pp) truB	0.615	0.177	0.103	0.117		0.48
trmD (pp) rpsK	0.852	0.285		0.103		0.789
rpsF (pp) rpsQ	0.999		0.604		0.995	0.861
rpmD (pp) rpsE	0.999		0.604	0.887	0.995	0.983
atpH (pp) rplQ	0.706		0.229	0.137		0.594
guaA (pp) rplM	0.434		0.043	0.069		0.416
rplF (pp) rpmB	0.999		0.5		0.995	0.75
rpsR (pp) rplC	0.999		0.5		0.995	0.856
rpsF (pp) rplO	0.999		0.486		0.995	0.822
rplP (pp) infB	0.886	0.424	0.384		0.531	0.398
rpsM (pp) rpsE	0.999	0.516	0.626	0.668	0.995	0.983	0.985
guaA (pp) rpsE	0.61		0.185			0.542
engB (pp) rplC	0.414			0.049	0.38	0.087
rplX (pp) rplK	0.999		0.604	0.231	0.995	0.855	0.985
ilvC (pp) rpsE	0.589					0.589
rplP (pp) rpmE	0.997		0.489	0.062	0.995	0.073
rplB (pp) rplW	0.999	0.211	0.604	0.892	0.995	0.983	0.985
rpsD (pp) rplV	0.999	0.333	0.604	0.475	0.995	0.983
rplK (pp) rplA	0.999	0.476	0.604	0.712	0.995	0.983	0.985
rpsK (pp) rpmD	0.999		0.189	0.513	0.995	0.973
rplF (pp) rpmC	0.999		0.604	0.843	0.995	0.983	0.985
rpoA (pp) rplO	0.997	0.266	0.604	0.528	0.383	0.972
rpsU (pp) rplW	0.998		0.604		0.995	0.211
rpsB (pp) rplC	0.999	0.334	0.63	0.129	0.995	0.859
rplS (pp) trmD	0.984	0.525	0.604	0.764		0.693
pyrH (pp) rplE	0.56	0.416		0.043	0.087	0.241
rplN (pp) rplW	0.999		0.604	0.876	0.995	0.904	0.985
rpsB (pp) rpmI	0.998		0.278	0.046	0.995	0.548
rpoA (pp) rpsK	0.999	0.465	0.604	0.857	0.383	0.975
rpsM (pp) rpsC	0.999	0.507	0.629	0.608	0.995	0.918	0.985
rnc (pp) rpsE	0.754	0.228	0.212		0.512	0.167	0.162
rpmB (pp) rpoB	0.604				0.383	0.386
rpsP (pp) rnpA	0.61				0.079	0.594
rpoB (pp) infB	0.939	0.385	0.604	0.103	0.264	0.68
rpsM (pp) rplA	0.999	0.645	0.604	0.231	0.988	0.856
rplS (pp) fusA	0.845	0.299	0.132	0.06	0.406	0.591	0.099
ilvC (pp) rpsG	0.425		0.055			0.417
rpsF (pp) rpmI	0.999		0.548	0.112	0.995	0.742
rpsJ (pp) rplU	0.999		0.604		0.995	0.959	0.162
rpsU (pp) rplE	0.995		0.269		0.994	0.089
rpsM (pp) rplC	0.999	0.313	0.623	0.575	0.995	0.954
clpP (pp) rpoA	0.423		0.333	0.119		0.097
rpmB (pp) rplK	0.999		0.604		0.995	0.752
rplK (pp) rpoB	0.963	0.236	0.608	0.291	0.383	0.766
rpsK (pp) rpmB	0.999		0.604	0.076	0.995	0.591
rpsM (pp) tuf	0.997	0.407	0.604	0.231	0.962	0.656
guaA (pp) rpmD	0.404					0.404
rpsK (pp) rplO	0.999		0.604	0.549	0.995	0.974	0.162
rnc (pp) rpsG	0.821	0.38	0.188	0.089	0.512	0.162	0.227
rpsB (pp) rpsR	0.999	0.291	0.604	0.057	0.995	0.893
rpsK (pp) thrS	0.737	0.192	0.248		0.382	0.383
rplI (pp) rpsU	0.996		0.317	0.069	0.994	0.096
rpsB (pp) rpsC	0.999	0.471	0.632	0.127	0.995	0.855	0.985
rnpA (pp) rpmB	0.737			0.06		0.732
rplR (pp) rplV	0.999	0.373	0.604	0.825	0.995	0.983	0.985
atpH (pp) rplC	0.726		0.104	0.081		0.695
rplC (pp) rpsG	0.999	0.183	0.604	0.346	0.995	0.95
rpsD (pp) rplD	0.999		0.604	0.468	0.995	0.94	0.985
rpmJ (pp) tuf	0.857		0.043	0.231	0.646	0.519
rplR (pp) rplM	0.999		0.604	0.231	0.995	0.862	0.985
rplC (pp) rpoB	0.971		0.604	0.289	0.383	0.853
guaA (pp) rplJ	0.402					0.402
rplU (pp) rplJ	0.999		0.604	0.06	0.995	0.846
rpsP (pp) rplX	0.999		0.604	0.045	0.995	0.745
trmD (pp) rnpA	0.732		0.444			0.539
rpsF (pp) rpsE	0.999		0.32		0.995	0.852	0.931
guaA (pp) rpoA	0.586		0.277	0.045		0.449
atpH (pp) rplN	0.46		0.087	0.103		0.394
rpsR (pp) rpmI	0.999		0.451	0.112	0.995	0.791
atpH (pp) rpsQ	0.676		0.155	0.103		0.607
rplO (pp) rplF	0.999	0.402	0.604	0.839	0.995	0.983	0.985
rpsR (pp) rpsE	0.999		0.604		0.995	0.855
rplI (pp) thrS	0.931		0.078	0.058	0.397	0.267	0.848
rplJ (pp) rimP	0.461	0.215	0.256	0.073		0.122
rplE (pp) rplM	0.999	0.425	0.632	0.231	0.995	0.855	0.985
fusA (pp) rplU	0.843	0.275	0.211		0.406	0.568	0.099
rpsJ (pp) rplM	0.999		0.633	0.231	0.995	0.95	0.227
rpsB (pp) rnpA	0.584		0.273		0.374	0.16
guaA (pp) tuf	0.703		0.1	0.045		0.683
rplV (pp) rplW	0.999	0.2	0.604	0.876	0.995	0.983	0.985
rpmI (pp) rplU	0.999		0.604		0.995	0.84
rpsF (pp) rpsM	0.999		0.604		0.995	0.879
rpsF (pp) rplM	0.999		0.604		0.995	0.878
rplO (pp) rplU	0.999	0.253	0.604	0.091	0.995	0.839	0.852
engB (pp) rplM	0.412			0.069	0.371	0.078
rpsG (pp) rplU	0.999	0.167	0.604	0.045	0.995	0.839	0.227
rpsF (pp) fusA	0.823			0.092	0.406	0.679	0.099
rpsB (pp) rplQ	0.999	0.174	0.604	0.103	0.995	0.852
rpsB (pp) aroC	0.491		0.205			0.387
rpmD (pp) rplK	0.999		0.233	0.141	0.995	0.855	0.985
rplX (pp) rplV	0.999	0.477	0.604	0.892	0.995	0.983	0.985
atpH (pp) rplM	0.783		0.103			0.769
rpoA (pp) rpoB	0.999	0.752	0.618	0.231	0.999	0.852	0.985
rplQ (pp) rpsM	0.999	0.334	0.604	0.653	0.995	0.863
fusA (pp) rpsG	0.993	0.422	0.236	0.863	0.406	0.844	0.099
murA (pp) rpmE	0.412		0.208	0.289
engB (pp) rnpA	0.435		0.296	0.231
rplF (pp) rplE	0.999	0.745	0.633	0.848	0.995	0.983	0.985
rpmE (pp) tuf	0.814		0.204	0.042	0.592	0.475
rplR (pp) rplA	0.999	0.463	0.604	0.231	0.994	0.862	0.985
rpmD (pp) rplP	0.999		0.162	0.795	0.995	0.983	0.985
rplX (pp) rpsJ	0.999	0.153	0.604	0.833	0.995	0.896	0.162
rpsD (pp) rplN	0.999		0.604	0.475	0.995	0.925
pyrH (pp) fabZ	0.535		0.332	0.231		0.169
rpsD (pp) rplU	0.999		0.604		0.995	0.93
rpsP (pp) thrS	0.557		0.252	0.058	0.379	0.108
rplX (pp) rplD	0.999	0.587	0.604	0.863	0.995	0.982	0.985
rplR (pp) rplN	0.999	0.213	0.604	0.825	0.995	0.983	0.985
fusA (pp) truB	0.532	0.333	0.159	0.064	0.107	0.157
rnc (pp) infB	0.771	0.357	0.604	0.146		0.074
trmD (pp) rpmC	0.695					0.695
rpsD (pp) rplC	0.999	0.189	0.604	0.463	0.995	0.981
rplW (pp) rpsL	0.999		0.342	0.337	0.995	0.855
rplE (pp) rplK	0.999	0.515	0.63	0.231	0.995	0.863	0.985
rpsF (pp) rplJ	0.999		0.604		0.995	0.853
rpsB (pp) rpmJ	0.999		0.332	0.103	0.995	0.823
rplF (pp) rpsQ	0.999	0.271	0.604	0.843	0.995	0.983	0.227
rpoA (pp) rplR	0.996	0.301	0.473	0.514	0.383	0.97
rplR (pp) truB	0.685		0.189	0.117		0.596
rpsE (pp) rpsH	0.999	0.369	0.604	0.839	0.995	0.983	0.985
rpsK (pp) rplC	0.999	0.209	0.623	0.468	0.995	0.965
rpmC (pp) rpoB	0.932		0.178	0.231	0.383	0.848
rplP (pp) rplW	0.999		0.604	0.876	0.995	0.983	0.985
rplB (pp) rplC	0.999	0.476	0.604	0.857	0.995	0.983	0.985
rpsP (pp) rpsH	0.999	0.151	0.604	0.051	0.995	0.844
fabZ (pp) rpsD	0.435				0.088	0.406
rpsG (pp) rpmE	0.996		0.318		0.995	0.101
rpsD (pp) rpmI	0.999		0.604		0.995	0.684
rpoA (pp) rplA	0.963	0.268	0.604	0.231		0.855
rpsR (pp) rpmJ	0.999		0.604	0.045	0.995	0.831
atpH (pp) rplF	0.805		0.135	0.114		0.767
rpsH (pp) fusA	0.936	0.303	0.213	0.328	0.406	0.756
rplE (pp) truB	0.682	0.199	0.178	0.117		0.519
rpoA (pp) rpmB	0.674		0.133	0.12	0.383	0.39
rplS (pp) rplN	0.999	0.25	0.629		0.995	0.398
rpsF (pp) rplC	0.999		0.604		0.995	0.914
rpsP (pp) rplQ	0.999	0.398	0.604	0.13	0.995	0.853	0.227
rplO (pp) rplN	0.999	0.155	0.604	0.795	0.995	0.966	0.985
rpsU (pp) rpmD	0.997		0.49		0.995	0.165
rplV (pp) aroC	0.412					0.413
ilvC (pp) rplR	0.564					0.564
rplN (pp) rpmB	0.999		0.604		0.995	0.708
rpsP (pp) rplW	0.999		0.377	0.043	0.995	0.758
rpsK (pp) rpoB	0.987	0.616	0.604	0.231	0.383	0.848
atpH (pp) rpmD	0.702		0.106			0.681
rplX (pp) rpsQ	0.999	0.444	0.604	0.892	0.995	0.983	0.227
rpoA (pp) infB	0.756	0.277	0.604		0.064	0.199
trmD (pp) pyrH	0.642		0.37	0.148		0.387
rplQ (pp) rpoB	0.878	0.165	0.104	0.231	0.383	0.71
rpsB (pp) truB	0.574		0.103	0.231	0.108	0.39
rplO (pp) rplD	0.999	0.294	0.604	0.772	0.995	0.955	0.985
rpsP (pp) mnmE	0.446	0.18	0.255			0.167
rpsE (pp) rplW	0.999		0.604	0.786	0.995	0.943	0.162
rpsC (pp) rpsJ	0.999	0.461	0.629	0.833	0.995	0.983	0.985
rpoA (pp) rpmJ	0.989		0.261	0.626	0.383	0.946
guaA (pp) rpsQ	0.412					0.413
trmD (pp) rplM	0.926	0.267	0.329	0.437		0.767
rpsG (pp) rplJ	0.999		0.604	0.231	0.995	0.926
rpsC (pp) rplA	0.999	0.251	0.604	0.231	0.988	0.858	0.227
rnc (pp) rpsD	0.743		0.239		0.5	0.38
rpsR (pp) rpsL	0.999		0.604	0.105	0.995	0.776
rplP (pp) rplC	0.999	0.297	0.604	0.841	0.995	0.983	0.985
fabZ (pp) rplC	0.409			0.061		0.397
rplS (pp) rplP	0.999	0.255	0.604		0.995	0.563	0.985
rpsF (pp) rpmJ	0.999		0.604		0.995	0.764
rpsD (pp) rpsE	0.999	0.209	0.604	0.529	0.995	0.955	0.985
rplN (pp) rplC	0.999	0.211	0.627	0.841	0.995	0.962	0.985
rpsR (pp) rpmD	0.999		0.196		0.995	0.829
clpP (pp) rpmE	0.496		0.262		0.25	0.164
rplR (pp) rpoB	0.967	0.179	0.5	0.231	0.383	0.858
atpH (pp) rplO	0.691		0.179	0.115		0.61
rplQ (pp) rplU	0.999	0.176	0.604		0.995	0.854	0.985
rpsL (pp) rimP	0.666		0.206		0.573	0.096
rpsE (pp) rpmE	0.997		0.179	0.067	0.995	0.417
atpH (pp) fusA	0.464		0.103		0.084	0.401
pyrH (pp) rplI	0.536	0.256			0.08	0.377
rplE (pp) rpsL	0.999	0.589	0.43	0.317	0.995	0.863
rplU (pp) rplA	0.999	0.477	0.604	0.062	0.994	0.855	0.723
rpsJ (pp) fusA	0.961	0.287	0.237	0.348	0.406	0.837	0.08
rpsQ (pp) rplK	0.999	0.297	0.604	0.231	0.995	0.855	0.227
rplE (pp) fusA	0.975	0.547	0.235	0.338	0.406	0.846
rplS (pp) rplQ	0.999	0.357	0.314	0.092	0.995	0.855	0.985
rpmJ (pp) rpmB	0.999		0.604	0.231	0.995	0.542
pyrH (pp) rplF	0.528	0.263		0.043		0.385
rplE (pp) rplW	0.999	0.207	0.604	0.871	0.995	0.938	0.985
rpmB (pp) rplM	0.999		0.604	0.082	0.995	0.85
trmD (pp) rpsE	0.854	0.161	0.077	0.043		0.827
trmD (pp) rplU	0.75		0.133	0.139		0.693
guaA (pp) rplV	0.414					0.414
rpmC (pp) rplC	0.999		0.604	0.841	0.995	0.92	0.985
rpsL (pp) tuf	0.997	0.377	0.604	0.291	0.962	0.677
rplR (pp) rpsJ	0.999	0.477	0.604	0.775	0.995	0.969
rplP (pp) rpsJ	0.999	0.251	0.617	0.833	0.995	0.974	0.162
rplX (pp) rpmC	0.999		0.604	0.892	0.995	0.983	0.985
rpsG (pp) rpsL	0.999	0.624	0.604	0.873	0.995	0.983	0.985
trmD (pp) rnc	0.568	0.165	0.271	0.332		0.063
rplE (pp) rpmB	0.999		0.604		0.995	0.788
rplN (pp) rpmC	0.999		0.604	0.892	0.995	0.983	0.985
pyrH (pp) rimP	0.427		0.244	0.231		0.094
rpsP (pp) rpmJ	0.999		0.604	0.082	0.995	0.84
rplA (pp) rplJ	0.999		0.604	0.648	0.995	0.866	0.985
rplD (pp) rpsJ	0.999	0.228	0.633	0.861	0.995	0.983	0.985
rpsC (pp) rplW	0.999		0.604	0.876	0.995	0.983	0.227
pyrH (pp) rplC	0.407				0.066	0.392
rpmE (pp) rplJ	0.998		0.57	0.088	0.995	0.398
trmD (pp) rplB	0.882	0.425	0.128	0.057		0.781
rpsE (pp) tuf	0.987	0.391	0.332	0.275	0.767	0.849
rplF (pp) rplD	0.999		0.632	0.817	0.995	0.956	0.985
rpsR (pp) rpsM	0.999		0.5		0.995	0.857
rpsU (pp) rpoB	0.492		0.097		0.383	0.162
rpsK (pp) rplF	0.999	0.267	0.629	0.527	0.995	0.983	0.162
rpsR (pp) rpsJ	0.999		0.494		0.995	0.86
rpsM (pp) rpsL	0.999	0.475	0.604	0.287	0.995	0.939	0.985
rplO (pp) tuf	0.995	0.224	0.374	0.273	0.962	0.7
rpsE (pp) rplJ	0.999		0.604	0.231	0.995	0.892	0.162
rplX (pp) rpsC	0.999		0.604	0.892	0.995	0.983	0.227
atpH (pp) rplR	0.784		0.075	0.114		0.758
rpmD (pp) rpmI	0.998		0.241		0.995	0.678
rpmD (pp) rpmE	0.996		0.251		0.995	0.161
rplQ (pp) rpmB	0.999		0.486	0.12	0.995	0.854
rpsB (pp) fabZ	0.498		0.278	0.231		0.169
mnmE (pp) infB	0.53	0.192	0.381		0.09	0.091
rpsG (pp) rnpA	0.408				0.066	0.393
rpsD (pp) rpoB	0.976	0.463	0.503	0.231	0.384	0.844
rnc (pp) truB	0.43		0.189	0.231		0.16
rplQ (pp) rplX	0.999	0.235	0.604	0.473	0.995	0.854	0.969
rplQ (pp) rplO	0.999	0.564	0.604	0.528	0.995	0.855	0.939
rplB (pp) rpoB	0.986	0.522	0.604	0.287	0.385	0.858
rplQ (pp) rpmI	0.999		0.604	0.045	0.995	0.735
rplV (pp) thrS	0.913		0.197		0.376	0.168	0.818
trmD (pp) rpoB	0.93	0.516	0.553	0.062		0.699
rplX (pp) rplC	0.999	0.283	0.604	0.841	0.995	0.976	0.985
rpoA (pp) rplK	0.969		0.604	0.231	0.383	0.855
rpsC (pp) rplB	0.999	0.463	0.604	0.876	0.995	0.983	0.162
rplC (pp) rplM	0.999	0.588	0.627	0.231	0.995	0.928	0.985
rplU (pp) rplK	0.999		0.604	0.062	0.995	0.852	0.922
rplV (pp) rpmE	0.997		0.37	0.071	0.995	0.109
rpsF (pp) rpsL	0.999		0.33	0.107	0.995	0.86	0.847
rpsU (pp) rpsJ	0.997		0.237		0.995	0.388
rplS (pp) rpsU	0.998		0.455		0.995	0.388
rplQ (pp) rplW	0.999	0.212	0.379	0.467	0.995	0.774
rpsR (pp) rpmB	0.999		0.604	0.231	0.995	0.718
rpsU (pp) rplJ	0.996		0.211		0.995	0.164
rpmB (pp) rpmI	0.999		0.604	0.14	0.995	0.682
rnc (pp) rpsJ	0.7	0.206	0.156		0.513	0.073	0.162
rnc (pp) rpmB	0.533			0.231	0.404	0.063
rpsQ (pp) rplD	0.999	0.552	0.604	0.863	0.995	0.983	0.985
rpmJ (pp) rpsG	0.999		0.604	0.231	0.995	0.854
rpmI (pp) rplA	0.998		0.278		0.994	0.772
rplQ (pp) rpsE	0.999	0.279	0.528	0.523	0.995	0.861	0.162
rnc (pp) rplV	0.931	0.242	0.25		0.529	0.114	0.754
rplP (pp) rplK	0.999	0.438	0.604	0.231	0.995	0.915	0.985
rnc (pp) rpmC	0.468		0.178		0.38
rplW (pp) rplM	0.999	0.166	0.317	0.231	0.995	0.861	0.985
rpmE (pp) rplA	0.994		0.486		0.983	0.471
rplM (pp) rpmE	0.999		0.373	0.231	0.995	0.681
rplB (pp) rpmB	0.998		0.232		0.995	0.698
rpsQ (pp) tuf	0.977		0.47	0.291	0.767	0.776
ilvC (pp) rpsD	0.509		0.218			0.399
rplV (pp) rplJ	0.999	0.174	0.604	0.231	0.995	0.856	0.985
atpH (pp) rpsC	0.656		0.135	0.095		0.597
rplX (pp) rplP	0.999		0.604	0.892	0.995	0.983	0.985
rpsD (pp) rplR	0.999	0.185	0.604	0.52	0.995	0.961
rpsR (pp) rpsK	0.999	0.187	0.463		0.995	0.863
rpoA (pp) rpsE	0.997	0.492	0.604	0.525	0.384	0.968
rpsM (pp) rpmJ	0.999		0.604	0.863	0.995	0.95
rpmJ (pp) thrS	0.929		0.044		0.382	0.063	0.887
rpoA (pp) rpsM	0.998	0.342	0.604	0.653	0.383	0.974
rpsH (pp) rplV	0.999	0.398	0.604	0.848	0.995	0.983
rpsC (pp) rpoB	0.992	0.765	0.604	0.281	0.383	0.854
pyrH (pp) rpoB	0.672		0.47			0.408
rplS (pp) tuf	0.903	0.222	0.196	0.045	0.573	0.68
rpsB (pp) rplE	0.999	0.352	0.631	0.12	0.995	0.855
trmD (pp) guaA	0.417			0.273		0.231
rpsE (pp) fusA	0.971	0.491	0.234	0.317	0.406	0.841	0.08
rpsJ (pp) truB	0.448		0.103		0.084	0.383
rpsR (pp) rplP	0.999	0.211	0.604		0.995	0.859
rplF (pp) rnpA	0.447				0.109	0.405
rpsM (pp) rpsQ	0.999	0.545	0.604	0.608	0.995	0.86	0.985
rplQ (pp) rpsL	0.999		0.604	0.256	0.995	0.851	0.227
atpH (pp) rpsD	0.688		0.273			0.589
rpmJ (pp) rpsH	0.999		0.604	0.64	0.995	0.983
rpsB (pp) rplU	0.999		0.604	0.059	0.995	0.851
rplU (pp) rpoB	0.71	0.157	0.133	0.066	0.383	0.419
trmD (pp) rplF	0.824	0.182	0.055	0.043		0.791
rplI (pp) rplP	0.999		0.329		0.995	0.677	0.862
rpsR (pp) rpoB	0.854	0.248	0.269	0.061	0.383	0.614
rplM (pp) truB	0.471	0.275	0.103	0.103	0.065	0.181
atpH (pp) rplJ	0.603		0.132			0.562
rpsD (pp) rplO	0.999		0.604	0.535	0.995	0.935
rpsR (pp) rpsC	0.999	0.217	0.604		0.995	0.856
rpsC (pp) rpsG	0.999	0.621	0.604	0.338	0.995	0.869	0.985
rpsJ (pp) rpmE	0.998		0.251		0.995	0.693
rpsD (pp) rplF	0.999	0.197	0.604	0.513	0.995	0.944
rpsJ (pp) rplA	0.999	0.24	0.604	0.231	0.988	0.86	0.162
rpsD (pp) rpmE	0.997		0.408	0.231	0.995	0.175
rplE (pp) rpsC	0.999	0.548	0.631	0.887	0.995	0.983
rpsK (pp) rpsM	0.999	0.456	0.629	0.671	0.995	0.983	0.726
rplN (pp) rplK	0.999	0.569	0.63	0.231	0.995	0.859	0.985
trmD (pp) rpsG	0.871	0.453		0.045		0.773
rplI (pp) rplC	0.999		0.308	0.044	0.995	0.841	0.837
rpmB (pp) infB	0.568		0.205	0.065	0.383	0.17
rplM (pp) infB	0.853	0.477	0.314	0.061	0.532	0.216
rplR (pp) rplE	0.999	0.7	0.604	0.83	0.995	0.983	0.985
rpsF (pp) rpmD	0.998		0.073		0.995	0.766
trmD (pp) rpmE	0.589		0.214	0.231		0.376
rplI (pp) rpoB	0.626	0.306	0.077		0.383	0.167
fusA (pp) rpmE	0.546		0.192	0.042	0.399	0.141
rpsD (pp) rplB	0.999	0.405	0.604	0.471	0.995	0.983
rpsM (pp) rplX	0.999		0.604	0.611	0.995	0.916
rpmJ (pp) rpmE	0.998		0.604	0.231	0.995	0.176
rplU (pp) tuf	0.98		0.604		0.767	0.809
rplB (pp) rplM	0.999	0.469	0.604	0.231	0.995	0.899	0.985
rplP (pp) thrS	0.939		0.051		0.381	0.267	0.876
rplV (pp) rplU	0.999	0.38	0.604		0.995	0.86	0.855
atpH (pp) rplV	0.774		0.196	0.083		0.719
rpsD (pp) rplM	0.999	0.211	0.604	0.231	0.995	0.918	0.126
trmD (pp) rpsB	0.939	0.576	0.368	0.139		0.768
rpsU (pp) rpmJ	0.996		0.383		0.995	0.091
rpsF (pp) rplN	0.999		0.604		0.995	0.851
rpsM (pp) rplR	0.999	0.602	0.604	0.652	0.995	0.983
rpmC (pp) fusA	0.883		0.179	0.344	0.406	0.679
rpsR (pp) rplR	0.999	0.164	0.604		0.995	0.844
atpH (pp) rpsK	0.725		0.101	0.125		0.679
rpsF (pp) rplW	0.999		0.604		0.995	0.848
rpsR (pp) rplN	0.999		0.484		0.995	0.834
rplI (pp) rpmI	0.999		0.52	0.103	0.995	0.598
rplN (pp) rpsC	0.999	0.482	0.631	0.892	0.995	0.983	0.227
rplI (pp) rpoA	0.826	0.388	0.327	0.064	0.384	0.383
rpsC (pp) rplJ	0.999		0.604	0.231	0.995	0.856	0.227
rplS (pp) rpsR	0.999		0.315		0.995	0.755
rplQ (pp) rpsH	0.999	0.201	0.604	0.497	0.995	0.853
rplR (pp) rplK	0.999	0.171	0.604	0.231	0.995	0.915	0.985
rplC (pp) truB	0.599	0.153	0.186	0.117	0.081	0.395
rpsH (pp) rplM	0.999	0.413	0.604	0.231	0.995	0.856	0.162
guaA (pp) rplD	0.42					0.42
rplX (pp) rpmB	0.999		0.604	0.106	0.995	0.679
rpsD (pp) rpmD	0.999		0.5	0.505	0.995	0.858
rplW (pp) rplU	0.999		0.604		0.995	0.861
rpsU (pp) rpsL	0.997		0.175		0.995	0.417
rpsJ (pp) rpmB	0.999		0.604		0.995	0.847
ilvC (pp) fusA	0.417		0.07	0.055		0.39
rpsP (pp) rpsL	0.999		0.604	0.082	0.995	0.852	0.847
rplR (pp) rpmI	0.998		0.375		0.995	0.427
rplI (pp) rplA	0.999	0.326	0.604	0.104	0.976	0.701	0.569
rplN (pp) rplA	0.999	0.384	0.604	0.231	0.994	0.855	0.985
rpsE (pp) rplE	0.999	0.682	0.62	0.804	0.995	0.983
rpsP (pp) rpoB	0.851		0.277		0.383	0.693
rpsP (pp) rplE	0.999	0.305	0.604	0.046	0.995	0.834
rplR (pp) thrS	0.602		0.055			0.597
rplW (pp) rplK	0.999		0.317	0.231	0.995	0.855	0.985
trmD (pp) rpsM	0.839	0.244	0.076	0.093		0.776
fusA (pp) rpmB	0.693		0.171	0.105	0.406	0.387
rpmD (pp) rplA	0.999		0.18	0.142	0.994	0.854	0.985
rplR (pp) rpsQ	0.999	0.478	0.604	0.825	0.995	0.983
rpsB (pp) infB	0.995	0.475	0.604	0.231	0.952	0.299	0.349
rpsB (pp) rpsD	0.999	0.334	0.604	0.117	0.995	0.866	0.985
rplO (pp) rpmC	0.999		0.604	0.795	0.995	0.976	0.985
rnc (pp) rplE	0.718		0.138		0.502	0.396
rpsB (pp) thrS	0.596		0.208	0.044	0.383	0.238
rpsU (pp) rplV	0.995		0.1		0.995	0.162
engB (pp) rplO	0.418			0.069	0.371	0.086
rplF (pp) infB	0.923	0.389	0.604		0.532	0.402
rplX (pp) tuf	0.948		0.134	0.287	0.767	0.684
atpH (pp) rpsE	0.736		0.104	0.115		0.694
atpH (pp) rpmE	0.534			0.231		0.419
rplO (pp) rplM	0.999	0.433	0.604	0.231	0.995	0.862	0.985
rplA (pp) infB	0.889	0.336	0.604	0.045	0.386	0.395
fabZ (pp) rpoA	0.401		0.052			0.395
rpsP (pp) rpsK	0.999		0.604	0.117	0.995	0.761	0.985
fusA (pp) rpoB	0.901	0.247	0.238	0.126		0.688	0.469
rplC (pp) mnmE	0.664	0.294	0.209		0.367	0.163
rimP (pp) truB	0.783		0.273	0.669		0.17
rplF (pp) rplM	0.999	0.391	0.632	0.231	0.995	0.857	0.985
rpsD (pp) infB	0.991	0.161	0.604	0.046	0.952	0.531
rplN (pp) rpoB	0.983	0.486	0.604	0.277	0.383	0.849
trmD (pp) rpsP	0.98	0.153	0.604	0.66		0.849
rpsQ (pp) rpmE	0.998		0.604	0.061	0.995	0.205
rplW (pp) rplC	0.999	0.178	0.604	0.857	0.995	0.983	0.985
trmD (pp) rplD	0.832	0.153	0.1	0.052		0.795
rpsU (pp) rplX	0.997		0.516		0.995	0.162
rpsK (pp) rplK	0.999	0.575	0.625	0.231	0.995	0.864	0.162
rplI (pp) rpsK	0.997		0.347	0.061	0.995	0.236	0.162
rplE (pp) rplX	0.999	0.183	0.604	0.887	0.995	0.983	0.985
rplW (pp) rplJ	0.999		0.332	0.231	0.995	0.855	0.985
rpmD (pp) rplW	0.999		0.381	0.779	0.995	0.855	0.985
rplX (pp) rplU	0.999	0.523	0.604	0.045	0.995	0.836	0.897
rpmC (pp) rplW	0.999		0.604	0.876	0.995	0.862	0.985
rpsB (pp) rpsF	0.999		0.527	0.044	0.995	0.88	0.985
rplC (pp) rpsL	0.999	0.258	0.579	0.338	0.995	0.879
rpsB (pp) rplI	0.999	0.187	0.604	0.044	0.995	0.765
rplA (pp) rpoB	0.956	0.276	0.604	0.291		0.812
rpsU (pp) rpmC	0.997		0.604		0.994	0.167
rpoA (pp) rpmC	0.957		0.217	0.462	0.383	0.857
rplR (pp) rplW	0.999		0.604	0.811	0.995	0.951	0.985
rpmD (pp) rplM	0.999		0.203	0.231	0.995	0.855	0.985
rpsP (pp) rpsM	0.999	0.498	0.604	0.115	0.995	0.769
trmD (pp) rplA	0.846		0.155	0.046		0.825
rplI (pp) rpsH	0.998	0.158	0.514		0.995	0.56
rplW (pp) rpsG	0.999	0.166	0.604	0.345	0.995	0.858
clpP (pp) rplX	0.51	0.27	0.27	0.06		0.138
pyrH (pp) surE	0.925		0.259	0.071			0.9
rpmD (pp) rpsH	0.999		0.604	0.833	0.995	0.982
rpsG (pp) tuf	0.99	0.214	0.604	0.291	0.767	0.85
rplQ (pp) rplF	0.999	0.257	0.604	0.504	0.995	0.86
mnmE (pp) rplM	0.644	0.213	0.265		0.366	0.146
rplE (pp) rplU	0.999	0.216	0.302	0.044	0.995	0.769
rpoA (pp) rplW	0.981	0.234	0.471	0.468	0.383	0.881
rplN (pp) rpsQ	0.999	0.15	0.604	0.892	0.995	0.983	0.227
rplV (pp) infB	0.916	0.207	0.604		0.531	0.5
fusA (pp) rplK	0.973	0.618	0.209	0.113	0.406	0.802
rplX (pp) rpsG	0.999	0.223	0.604	0.329	0.995	0.883
rpsF (pp) rplE	0.999		0.432		0.995	0.837
rplV (pp) rpmB	0.999		0.372		0.995	0.747
rpsB (pp) rpsL	0.999	0.682	0.604	0.129	0.995	0.857	0.985
rimP (pp) infB	0.958		0.5	0.797		0.45
rpsU (pp) rpmI	0.998		0.604	0.063	0.995	0.161
rplF (pp) rplK	0.999	0.512	0.63	0.231	0.995	0.904	0.985
rplE (pp) rplC	0.999	0.239	0.627	0.836	0.995	0.979	0.985
rpoA (pp) rplX	0.986		0.269	0.473	0.383	0.951
rplS (pp) rnc	0.957	0.15	0.097	0.231	0.534	0.163	0.85
rpsB (pp) rpsU	0.998		0.487	0.046	0.995	0.38
rpsC (pp) rpmE	0.997		0.382	0.062	0.995	0.129
rpsR (pp) rplJ	0.999		0.442		0.995	0.845
atpH (pp) rplW	0.729		0.134	0.081		0.687
rplN (pp) tuf	0.997	0.442	0.523	0.291	0.962	0.667
rpsE (pp) rpsL	0.999	0.21	0.604	0.291	0.995	0.955	0.985
rplI (pp) rnc	0.9		0.241	0.066	0.384	0.091	0.787
rplQ (pp) rpmE	0.998		0.333	0.231	0.995	0.619
rplQ (pp) rplN	0.999	0.156	0.382	0.473	0.995	0.859
rplI (pp) truB	0.509		0.254	0.059		0.358
pyrH (pp) rpsJ	0.583	0.15	0.242	0.063	0.065	0.376
rpmD (pp) rpsL	0.999		0.276	0.264	0.995	0.855
rpsP (pp) rplU	0.999	0.157	0.604	0.148	0.995	0.85	0.227
rpsF (pp) rplX	0.999		0.604		0.995	0.835
rpsP (pp) rpmC	0.999		0.604	0.044	0.995	0.681
rpsU (pp) rplM	0.998		0.26		0.995	0.666
rpsH (pp) rpsJ	0.999	0.433	0.604	0.794	0.995	0.896	0.985
rpsB (pp) rplJ	0.999	0.206	0.604		0.995	0.855	0.227
rplR (pp) rplF	0.999	0.637	0.604	0.873	0.995	0.983	0.985
upp (pp) surE	0.924		0.277	0.044			0.9
rpsH (pp) rplK	0.999	0.22	0.604	0.231	0.995	0.856
rpsD (pp) truB	0.51		0.189	0.065		0.406
rplN (pp) rplJ	0.999		0.604	0.231	0.995	0.9	0.985
aroC (pp) rpoB	0.48		0.197			0.379
rpsK (pp) rpmI	0.999		0.595		0.995	0.679
rplQ (pp) rpoA	0.999	0.215	0.604	0.892	0.383	0.964
rpsU (pp) rplR	0.995		0.084		0.995	0.166
rpsQ (pp) rplV	0.999	0.594	0.604	0.892	0.995	0.983
rplF (pp) rplN	0.999	0.658	0.633	0.843	0.995	0.983	0.985
rnc (pp) fusA	0.599	0.174	0.1	0.086	0.363	0.167	0.099
rpsE (pp) rpmI	0.998		0.236		0.995	0.681
rpsB (pp) rplX	0.999		0.604	0.114	0.995	0.856	0.227
rplP (pp) rpsC	0.999	0.561	0.604	0.892	0.995	0.983
rplE (pp) thrS	0.63		0.267			0.517
rplM (pp) rplK	0.999	0.502	0.629	0.143	0.995	0.863	0.985
trmD (pp) rpsH	0.956	0.689	0.18	0.044		0.842
trmD (pp) rplE	0.865	0.258	0.1	0.044		0.814
atpH (pp) rplK	0.534		0.186		0.094	0.419
rplD (pp) thrS	0.938		0.046		0.379	0.401	0.847
rpsJ (pp) rplK	0.999	0.377	0.622	0.231	0.995	0.89	0.162
rplS (pp) rplB	0.999	0.307	0.604		0.995	0.699	0.93
rpsF (pp) rpoA	0.931		0.273		0.383	0.86
rpsM (pp) rplM	0.999	0.44	0.632	0.231	0.995	0.86	0.447
rpsH (pp) rnpA	0.431				0.096	0.397
rpmD (pp) rpmB	0.998		0.378		0.995	0.584
rpsB (pp) rpsH	0.999	0.667	0.604	0.121	0.995	0.861	0.985
pyrH (pp) rplA	0.54	0.322		0.231		0.19
rplF (pp) rplA	0.999	0.383	0.604	0.231	0.994	0.855	0.985
upp (pp) rpsL	0.616		0.604			0.071
rplR (pp) rplU	0.999	0.346	0.381	0.082	0.995	0.743
rpsB (pp) rplB	0.999	0.697	0.604	0.133	0.995	0.861	0.162
rplQ (pp) rplM	0.999	0.601	0.604	0.231	0.995	0.854	0.979
rpsH (pp) rplA	0.999	0.191	0.604	0.231	0.992	0.855
rplE (pp) tuf	0.987	0.315	0.382	0.29	0.767	0.851
rpsR (pp) rpmC	0.999	0.176	0.292		0.995	0.832
rpmC (pp) rpmI	0.998		0.604		0.995	0.498
rplD (pp) tuf	0.974	0.182	0.27	0.3	0.767	0.777
rpsG (pp) mnmE	0.466	0.219	0.264		0.068	0.121
fusA (pp) rplJ	0.838		0.104	0.113	0.406	0.698
rpsM (pp) rplU	0.999		0.5		0.995	0.872
rplR (pp) rplP	0.999	0.254	0.604	0.825	0.995	0.983	0.985
rplI (pp) rplN	0.998		0.49		0.995	0.379
rpoA (pp) rplJ	0.954	0.162	0.332	0.231	0.383	0.856
rplP (pp) rpoB	0.987	0.572	0.604	0.279	0.383	0.857
rpoA (pp) rplC	0.993		0.604	0.46	0.383	0.955
rplS (pp) clpP	0.602			0.095		0.579
rpmI (pp) rpmE	0.999		0.604	0.11	0.995	0.777
rplC (pp) rpmI	0.998		0.263		0.995	0.7
rpsM (pp) rplO	0.999	0.552	0.604	0.671	0.995	0.927
rpmB (pp) rpmE	0.999		0.604	0.231	0.995	0.835
rpsQ (pp) rpsJ	0.999	0.162	0.604	0.833	0.995	0.952	0.985
rpmJ (pp) infB	0.58		0.193		0.383	0.226
rplF (pp) rpsJ	0.999	0.482	0.629	0.79	0.995	0.896	0.162
rplX (pp) rplN	0.999		0.604	0.892	0.995	0.983	0.985
rpsQ (pp) rpsL	0.999		0.604	0.328	0.995	0.855	0.985
rpmC (pp) infB	0.743		0.195		0.531	0.376
rplS (pp) rplV	0.999	0.546	0.259		0.995	0.75	0.855
rplD (pp) rpsL	0.999		0.295	0.337	0.995	0.895	0.985
rplF (pp) fusA	0.957	0.389	0.238	0.322	0.406	0.807
trmD (pp) rplI	0.769	0.164	0.326			0.624
rpsB (pp) rnc	0.738	0.367	0.25	0.094	0.44	0.08
rpmJ (pp) rplM	0.999		0.375	0.231	0.995	0.784	0.837
rplP (pp) rplA	0.999	0.182	0.604	0.231	0.995	0.857	0.985
rpsP (pp) rplF	0.999	0.455	0.604	0.053	0.995	0.798
rplD (pp) mnmE	0.514	0.315	0.2		0.09	0.142
rplQ (pp) rpmD	0.999		0.128	0.502	0.995	0.858
rpmI (pp) rplK	0.999		0.573		0.995	0.697
rplC (pp) fusA	0.971	0.491	0.229	0.348	0.406	0.844
rnc (pp) rplB	0.914	0.169	0.179		0.51	0.086	0.764
rpsM (pp) rpsJ	0.999	0.484	0.629	0.569	0.995	0.936	0.985
rpsH (pp) rplN	0.999	0.453	0.604	0.848	0.995	0.982
clpP (pp) tuf	0.705		0.31	0.044	0.091	0.567
rpsB (pp) rpmB	0.999		0.604	0.074	0.995	0.657
rpmC (pp) rpsJ	0.999		0.604	0.833	0.995	0.972
rpsP (pp) rpmB	0.999		0.604	0.103	0.995	0.684
rplI (pp) rpmJ	0.999		0.267	0.059	0.995	0.423	0.848
rpsR (pp) rpoA	0.893		0.324		0.383	0.766
rpsU (pp) rplU	0.998		0.372	0.057	0.995	0.675
rplQ (pp) rpsJ	0.999	0.166	0.604	0.459	0.995	0.853	0.162
rplI (pp) rplR	0.999	0.399	0.383		0.995	0.554
rpsK (pp) rpsH	0.999	0.589	0.604	0.521	0.995	0.937	0.715
rpsH (pp) rplP	0.999	0.656	0.604	0.848	0.995	0.983
guaA (pp) rpsH	0.412					0.412
rplQ (pp) rpmJ	0.999		0.322	0.626	0.995	0.852	0.887
rpmE (pp) truB	0.561		0.526	0.045		0.11
rplS (pp) rpsL	0.999		0.273		0.995	0.833	0.227
rpsK (pp) rplU	0.999		0.486		0.995	0.86	0.162
rpsM (pp) rpmE	0.998		0.497	0.153	0.995	0.459
rplI (pp) rpmC	0.999		0.604		0.995	0.679
rpmJ (pp) rpsJ	0.999		0.38	0.568	0.995	0.95
rplF (pp) tuf	0.98	0.168	0.604	0.282	0.767	0.694
rpmI (pp) rpoB	0.476		0.06		0.383	0.17
rplC (pp) thrS	0.976		0.33		0.383	0.479	0.904
rpsL (pp) rplK	0.999	0.378	0.604	0.231	0.995	0.88
rplX (pp) mnmE	0.45				0.368	0.166
rplC (pp) tuf	0.987	0.409	0.527	0.323	0.767	0.767
rpsJ (pp) rpsG	0.999	0.462	0.604	0.348	0.995	0.941	0.985
rplI (pp) rplD	0.999	0.346	0.554	0.044	0.995	0.746	0.803
rpsM (pp) rpmC	0.999		0.604	0.605	0.995	0.859
rpsD (pp) rpsM	0.999	0.232	0.604	0.658	0.995	0.983	0.985
rplI (pp) rplV	0.999	0.288	0.604		0.995	0.708	0.804
rplO (pp) rplE	0.999	0.276	0.604	0.8	0.995	0.977	0.985
rpsH (pp) rplC	0.999	0.241	0.604	0.802	0.995	0.97
rpsF (pp) rplU	0.999		0.384	0.044	0.995	0.877	0.227
rpsB (pp) rplR	0.999	0.176	0.604	0.118	0.995	0.855
atpH (pp) rplE	0.589		0.059	0.103		0.553
rpsQ (pp) rplB	0.999		0.604	0.876	0.995	0.983	0.162
rplD (pp) rplU	0.999	0.512	0.604		0.995	0.844	0.845
rpsR (pp) rplX	0.999	0.197	0.311	0.057	0.995	0.765
rplQ (pp) truB	0.59		0.307	0.062	0.086	0.392
rpsH (pp) rpmB	0.999		0.604		0.995	0.693
trmD (pp) rpsR	0.878	0.278	0.264			0.79
rpsB (pp) fusA	0.907	0.364	0.238	0.092	0.408	0.699
pyrH (pp) rpsB	0.854		0.487	0.561	0.074	0.385
rpsD (pp) rplA	0.999		0.604	0.231	0.994	0.939
rpsQ (pp) fusA	0.929	0.37	0.193	0.345	0.406	0.698
trmD (pp) rpmD	0.701		0.047			0.7
rpsC (pp) rplK	0.999	0.478	0.628	0.231	0.995	0.856	0.227
atpH (pp) rplA	0.638		0.13			0.601
rplN (pp) rplP	0.999	0.551	0.604	0.892	0.995	0.983	0.985
rpsJ (pp) tuf	0.977	0.35	0.195	0.327	0.767	0.764
rplD (pp) rplK	0.999	0.17	0.629	0.231	0.995	0.855	0.985
rplS (pp) rplI	0.999	0.548	0.604		0.995	0.836	0.985
rpsB (pp) rpsM	0.999	0.397	0.632	0.117	0.995	0.858	0.985
rpmJ (pp) rplD	0.999		0.604	0.586	0.995	0.858	0.804
rplX (pp) rplM	0.999	0.217	0.604	0.231	0.995	0.855	0.985
pyrH (pp) upp	0.973		0.604			0.393	0.9
rpsD (pp) rpsC	0.999	0.38	0.604	0.475	0.995	0.964	0.985
rplC (pp) rpmB	0.999		0.32		0.995	0.839
fabZ (pp) rpsJ	0.404					0.404
rpsK (pp) tuf	0.996	0.318	0.376	0.231	0.962	0.767
rplO (pp) rpsE	0.999	0.331	0.604	0.887	0.995	0.983	0.162
rpsB (pp) rpsJ	0.999	0.295	0.633	0.134	0.995	0.863	0.985
rpsE (pp) infB	0.996	0.556	0.49		0.959	0.564	0.349
rplX (pp) rpmI	0.999		0.604		0.995	0.683
rplQ (pp) rplV	0.999	0.24	0.604	0.473	0.995	0.855	0.855
rpsL (pp) rpmI	0.999		0.505		0.995	0.679
rplI (pp) rplB	0.999		0.37	0.044	0.995	0.625	0.853
rplS (pp) rplC	0.999	0.251	0.622		0.995	0.714	0.972
rplC (pp) rplA	0.999	0.268	0.604	0.231	0.995	0.859	0.985
rplI (pp) rpsD	0.998		0.604	0.231	0.995	0.4
rpsP (pp) rpsJ	0.999		0.604	0.045	0.995	0.85	0.985
rplS (pp) rpsG	0.999	0.442	0.601		0.995	0.838	0.227
rnc (pp) clpP	0.404	0.226	0.081	0.043	0.179	0.099
rpsQ (pp) rpmC	0.999		0.604	0.892	0.995	0.983
atpH (pp) rpsF	0.625		0.129	0.043		0.587
rpoA (pp) rpsQ	0.991	0.236	0.604	0.473	0.383	0.93
rplQ (pp) rplP	0.999	0.298	0.272	0.473	0.995	0.858	0.985
rpsK (pp) rplB	0.999	0.652	0.604	0.477	0.995	0.983	0.111
rplE (pp) rplN	0.999	0.722	0.633	0.887	0.995	0.983	0.985
rplS (pp) rpsQ	0.999	0.663	0.275		0.995	0.706
rplI (pp) clpP	0.45	0.203	0.252		0.108	0.089
ilvC (pp) rplC	0.426					0.427
rplR (pp) rpmB	0.998		0.205		0.995	0.609
rnc (pp) rplX	0.877		0.178		0.38	0.067	0.772
rpmC (pp) rplV	0.999		0.604	0.892	0.995	0.983	0.985
rpsF (pp) rpsH	0.999		0.604		0.995	0.837
fusA (pp) infB	0.592	0.278	0.124		0.082	0.381
trmD (pp) rpsJ	0.888	0.246	0.1			0.849
trmD (pp) rplW	0.811	0.21		0.044		0.771
rplI (pp) rplX	0.999	0.366	0.604		0.995	0.608	0.832
rplS (pp) infB	0.722	0.248	0.322	0.109	0.383	0.163
murA (pp) fabZ	0.407		0.213	0.113	0.106	0.163
rplQ (pp) rplD	0.999	0.248	0.371	0.465	0.995	0.853	0.854
ilvC (pp) rplM	0.568		0.214			0.473
rpsC (pp) rplD	0.999		0.632	0.863	0.995	0.983	0.985
rplN (pp) thrS	0.646	0.289	0.43		0.077	0.167
rplM (pp) rplJ	0.999		0.604	0.109	0.995	0.855	0.985
rpsM (pp) rpmB	0.999		0.604	0.079	0.995	0.75
rpmJ (pp) rplB	0.999		0.273	0.593	0.995	0.908	0.837
trmD (pp) rpsL	0.857	0.29	0.077	0.052		0.798
fusA (pp) rpsL	0.989	0.386	0.214	0.844	0.406	0.796	0.099
rplX (pp) thrS	0.95				0.38	0.173	0.912
rplV (pp) rplB	0.999		0.604	0.876	0.995	0.983	0.985
rplN (pp) rpsJ	0.999	0.539	0.633	0.833	0.995	0.951	0.162
rplC (pp) rplJ	0.999		0.604	0.231	0.995	0.854	0.985
rpmB (pp) tuf	0.867				0.767	0.455
rpmD (pp) rplN	0.999		0.604	0.795	0.995	0.983	0.985
rnpA (pp) rplU	0.484			0.107	0.07	0.429
rpsL (pp) rplU	0.999		0.52	0.045	0.995	0.77	0.227
infB (pp) truB	0.966	0.168	0.55	0.762	0.363	0.496
rpsE (pp) rplB	0.999	0.593	0.604	0.786	0.995	0.983	0.111
rplP (pp) rplV	0.999		0.604	0.892	0.995	0.983	0.985
trmD (pp) rplO	0.811	0.227		0.043		0.766
rplS (pp) rplM	0.999	0.464	0.629	0.151	0.995	0.847	0.979
rplO (pp) rpmB	0.999		0.604		0.995	0.798
rplN (pp) rpmI	0.998		0.482		0.995	0.386
ilvC (pp) rplD	0.571				0.065	0.56
rpoB (pp) truB	0.795		0.086		0.318	0.699
rpsE (pp) rpmB	0.999		0.332		0.995	0.772
rplF (pp) rpsH	0.999	0.466	0.604	0.887	0.995	0.983
rpmJ (pp) rpmC	0.999		0.604	0.598	0.995	0.863
trmD (pp) rplJ	0.777	0.185		0.045		0.737
rplS (pp) thrS	0.992			0.043	0.398	0.236	0.985
rplQ (pp) rpsQ	0.999	0.317	0.604	0.473	0.995	0.857
rpsK (pp) rplD	0.999	0.176	0.629	0.474	0.995	0.95	0.761
rpsG (pp) rplM	0.999	0.163	0.604	0.231	0.995	0.933	0.227
atpH (pp) rplX	0.769		0.105	0.103		0.736
trmD (pp) rplK	0.752		0.202	0.061		0.696
rpsH (pp) infB	0.995	0.361	0.604		0.952	0.663
rpsQ (pp) rplM	0.999	0.502	0.604	0.231	0.995	0.856	0.447
atpH (pp) rplS	0.533		0.179	0.118		0.408
rpmB (pp) rplJ	0.999		0.34		0.995	0.733
rplS (pp) rpmB	0.999		0.604	0.058	0.995	0.772
rpsK (pp) rpsJ	0.999	0.639	0.625	0.466	0.995	0.944	0.985
rpsB (pp) rplD	0.999	0.231	0.633	0.128	0.995	0.856	0.985
atpH (pp) rpsJ	0.687		0.056	0.08		0.669
rpsD (pp) fusA	0.938	0.176	0.199	0.113	0.406	0.85
rplS (pp) rpmC	0.998		0.373		0.995	0.581
rpsP (pp) rpoA	0.867		0.273	0.125	0.383	0.703
rplS (pp) pyrH	0.59	0.228	0.324	0.149	0.065	0.166
rpsH (pp) rpmC	0.999		0.604	0.848	0.995	0.983
rplR (pp) rpsL	0.999		0.604	0.294	0.995	0.873
rpsP (pp) rplC	0.999	0.213	0.324		0.995	0.841
rpsK (pp) rpmC	0.999		0.381	0.483	0.995	0.907
rpsH (pp) rpsC	0.999	0.665	0.604	0.848	0.995	0.983	0.985
rplW (pp) rplD	0.999		0.604	0.88	0.995	0.983	0.985
rplS (pp) rpsJ	0.999	0.248	0.622		0.995	0.836	0.162
rpsK (pp) rpsG	0.999	0.66	0.604	0.287	0.995	0.89	0.985
rpsE (pp) rplN	0.999	0.565	0.626	0.8	0.995	0.983	0.162
rplF (pp) rplP	0.999	0.717	0.604	0.843	0.995	0.983	0.985
rpsG (pp) rplA	0.999		0.604	0.27	0.989	0.858
rpmI (pp) tuf	0.892			0.043	0.767	0.558
rnc (pp) rpsH	0.675	0.229	0.188		0.512	0.063
rpsF (pp) rpsG	0.999		0.604	0.112	0.995	0.851	0.985
rplS (pp) rpsM	0.999	0.57	0.629	0.066	0.995	0.647
rplS (pp) rplX	0.999	0.332	0.5		0.995	0.659	0.969
rpsR (pp) rplO	0.999		0.604		0.995	0.777
rpsQ (pp) rpoB	0.96	0.229	0.38	0.239	0.383	0.85
rpsP (pp) rplV	0.999		0.604	0.045	0.995	0.772	0.227
rplS (pp) rpsC	0.999	0.42	0.625		0.995	0.66
rplP (pp) rpmI	0.998		0.333		0.995	0.678
rpsB (pp) rpmD	0.999		0.254	0.045	0.995	0.855
rpmB (pp) rplU	0.999		0.604	0.126	0.995	0.85
rpsH (pp) rplW	0.999	0.453	0.604	0.833	0.995	0.862
rnc (pp) thrS	0.913		0.247	0.142	0.382	0.073	0.803
rpsC (pp) rpmI	0.998		0.256		0.995	0.698
rpsF (pp) rpmE	0.998		0.604	0.105	0.995	0.171
rpmJ (pp) rplU	0.999		0.5		0.995	0.852	0.847
rpsL (pp) rpmE	0.997		0.526		0.995	0.162
rplQ (pp) rpsK	0.999		0.604	0.857	0.995	0.863	0.162
rplQ (pp) fusA	0.887	0.364	0.184	0.113	0.406	0.631	0.099
atpH (pp) rpsG	0.543		0.088	0.044		0.518
rpsB (pp) rplO	0.999	0.177	0.604	0.114	0.995	0.856	0.227
pyrH (pp) guaA	0.532		0.266			0.389
rpmD (pp) rpsG	0.999		0.22	0.279	0.995	0.857
pyrH (pp) rpsF	0.415		0.074			0.395
rplE (pp) rplA	0.999	0.494	0.604	0.231	0.994	0.855	0.985
rplW (pp) rpoB	0.931	0.227	0.269	0.28	0.383	0.77
rpsJ (pp) rpmI	0.999		0.229	0.061	0.995	0.773
rpoA (pp) rplP	0.997	0.446	0.604	0.473	0.383	0.965
rplX (pp) rplJ	0.999		0.604	0.231	0.995	0.878	0.985
rpsM (pp) fusA	0.956	0.552	0.223	0.122	0.406	0.795
rpsD (pp) rplP	0.999	0.412	0.604	0.475	0.995	0.983
rplM (pp) thrS	0.966	0.194	0.1		0.382	0.296	0.909
trmD (pp) upp	0.464			0.433		0.095
rpsP (pp) rplB	0.999	0.289	0.34	0.044	0.995	0.793	0.162
rpsR (pp) rpsQ	0.999		0.604		0.995	0.786
rplR (pp) rplC	0.999	0.16	0.604	0.781	0.995	0.977	0.985
atpH (pp) rplP	0.444		0.06	0.103		0.394
rplX (pp) rplW	0.999	0.169	0.604	0.876	0.995	0.946	0.985
atpH (pp) trmD	0.629		0.233	0.112		0.5
rpsC (pp) rplC	0.999		0.627	0.841	0.995	0.983
atpH (pp) rpsL	0.416			0.044		0.415
rpsB (pp) rpsG	0.999	0.698	0.604	0.124	0.995	0.907	0.985
rplQ (pp) rplE	0.999	0.232	0.604	0.474	0.995	0.856
rplQ (pp) rnpA	0.533		0.229		0.109	0.376
rpsP (pp) rplR	0.999	0.29	0.278	0.055	0.995	0.841
rpsU (pp) rplN	0.996		0.276		0.995	0.162
rpsK (pp) rpsE	0.999	0.649	0.626	0.545	0.995	0.983	0.985
pyrH (pp) infB	0.575		0.358	0.231		0.21
rplN (pp) infB	0.917	0.489	0.604		0.531	0.232
rpsR (pp) rnpA	0.472			0.111	0.109	0.388
mnmE (pp) rplU	0.606	0.277	0.101	0.054	0.374	0.135
rpmJ (pp) rpmD	0.999		0.604	0.675	0.995	0.861
rplK (pp) rplJ	0.999		0.604	0.557	0.995	0.928	0.985
rpoA (pp) rpsL	0.978	0.264	0.604	0.279	0.383	0.86
rpsR (pp) rplK	0.999		0.314	0.106	0.995	0.859
rplI (pp) tuf	0.893		0.604	0.062	0.573	0.41
rpsP (pp) rpsU	0.998		0.325	0.133	0.995	0.596
rpmJ (pp) rplK	0.999		0.31	0.103	0.995	0.712	0.845
rpoA (pp) rplU	0.846	0.183	0.331		0.383	0.599
rpmJ (pp) rplC	0.999		0.376	0.574	0.995	0.849	0.838
rplP (pp) rplB	0.999	0.741	0.604	0.876	0.995	0.983	0.985
trmD (pp) rpsF	0.774		0.266			0.706
rpsR (pp) rplQ	0.999		0.294		0.995	0.836
rplF (pp) rplW	0.999		0.604	0.829	0.995	0.924	0.985
rplW (pp) truB	0.533		0.189	0.117		0.401
rpsL (pp) rpoB	0.971	0.384	0.604	0.291	0.383	0.776
rplR (pp) fusA	0.956	0.292	0.183	0.321	0.406	0.843
rplI (pp) rpsG	0.999		0.604	0.104	0.995	0.557	0.227
rplB (pp) rpmE	0.996		0.201	0.062	0.995	0.1
clpP (pp) rplU	0.416					0.417
rplD (pp) infB	0.878	0.467	0.277		0.524	0.417
engB (pp) rplA	0.452	0.23			0.291	0.077
rplQ (pp) rplA	0.999	0.501	0.462	0.231	0.995	0.853	0.723
rpsP (pp) rplK	0.999	0.283	0.423	0.046	0.995	0.833
rpmC (pp) rplA	0.999		0.491	0.231	0.994	0.855	0.985
trmD (pp) rpsC	0.88	0.427	0.189	0.058		0.759
rplN (pp) rpmE	0.998		0.604	0.045	0.995	0.073
rplW (pp) rnpA	0.47					0.47
fusA (pp) rplA	0.943	0.487	0.238	0.113	0.406	0.768
rplN (pp) rplV	0.999		0.604	0.892	0.995	0.983	0.985
rpmI (pp) truB	0.679		0.604	0.104		0.17
rplF (pp) rpmE	0.998		0.5	0.065	0.995	0.384
rpsE (pp) rpoB	0.985	0.529	0.604	0.231	0.383	0.863
rplS (pp) rpoA	0.87	0.494	0.277	0.091	0.383	0.465
rplQ (pp) infB	0.744	0.264	0.194	0.043	0.383	0.383
rpsF (pp) rnc	0.827		0.5	0.07	0.522	0.15	0.227
rnc (pp) rplN	0.427		0.081		0.403
rpsF (pp) thrS	0.506		0.117	0.045	0.382	0.165
rnpA (pp) rplM	0.708			0.104	0.07	0.678
rnc (pp) rpmI	0.529		0.198	0.139	0.374
rplD (pp) rpmE	0.996			0.062	0.995	0.399
rpmJ (pp) rplJ	0.999		0.325	0.119	0.995	0.716
rplQ (pp) rplJ	0.999		0.604	0.231	0.995	0.853
rpsH (pp) tuf	0.967	0.161	0.385	0.285	0.767	0.679
rplE (pp) rpmE	0.998		0.604	0.058	0.995	0.197
rpsU (pp) rplQ	0.996		0.275	0.092	0.995	0.191
rpsP (pp) tuf	0.989	0.228	0.227	0.046	0.962	0.59
rpsM (pp) rplD	0.999	0.201	0.632	0.585	0.995	0.961	0.985
atpH (pp) rpsH	0.629		0.05	0.107		0.598
rplE (pp) rplJ	0.999		0.604	0.231	0.995	0.862	0.985
rplO (pp) rpmD	0.999		0.604	0.892	0.995	0.955	0.985
rplS (pp) rpsP	0.999	0.309	0.604	0.527	0.995	0.836	0.227
rpsD (pp) rpmB	0.999		0.604	0.139	0.995	0.589
rplI (pp) rpsM	0.999	0.307	0.463	0.061	0.995	0.579
rpsH (pp) rplX	0.999		0.604	0.848	0.995	0.983
rpmC (pp) rplK	0.999		0.374	0.231	0.995	0.855	0.985
rplF (pp) rpsL	0.999	0.663	0.488	0.295	0.995	0.859
rplO (pp) rpmE	0.998		0.498	0.084	0.995	0.391
rpmI (pp) rplJ	0.999		0.604		0.995	0.772
rpmJ (pp) rpsQ	0.999		0.604	0.601	0.995	0.841
rpoA (pp) rplV	0.996		0.604	0.473	0.383	0.976
rpsL (pp) thrS	0.536		0.18		0.372	0.172
rpsQ (pp) rplJ	0.999		0.604	0.231	0.995	0.863	0.227
rplO (pp) fusA	0.954	0.255	0.212	0.313	0.406	0.84
rpsE (pp) rplR	0.999	0.411	0.604	0.863	0.995	0.983
rpsU (pp) rplB	0.995				0.995	0.096
rpoA (pp) rpmE	0.636		0.275	0.231	0.379	0.073
rplV (pp) rpsG	0.999	0.497	0.604	0.339	0.995	0.9	0.227
rpsH (pp) thrS	0.604		0.381			0.387
rpsD (pp) rpsH	0.999	0.356	0.604	0.506	0.995	0.976	0.985
rplQ (pp) rplR	0.999		0.51	0.512	0.995	0.892
rplR (pp) rpsC	0.999	0.295	0.604	0.825	0.995	0.983
rpsH (pp) rpsQ	0.999	0.269	0.604	0.848	0.995	0.983	0.985
rplD (pp) rplJ	0.999		0.492	0.231	0.995	0.855	0.985
rnc (pp) rpmD	0.565				0.51	0.15
rpoA (pp) rpmI	0.68		0.178		0.383	0.42
rplO (pp) rplX	0.999		0.604	0.795	0.995	0.983	0.985
tuf (pp) rpoB	0.836	0.163	0.604	0.282		0.395
rplU (pp) rpmE	0.999		0.588	0.231	0.995	0.662
rpsR (pp) rplV	0.999	0.174	0.604		0.995	0.861
atpH (pp) rpoA	0.642		0.133	0.137		0.56
rplW (pp) rpmB	0.998		0.325		0.995	0.665
rplP (pp) rplD	0.999		0.604	0.863	0.995	0.983	0.985
rplF (pp) truB	0.525		0.185	0.117		0.394
rpsB (pp) rplN	0.999	0.33	0.632	0.122	0.995	0.857	0.227
rpmJ (pp) rplP	0.999		0.279	0.601	0.995	0.855	0.829
rpsE (pp) rpsG	0.999	0.492	0.604	0.306	0.995	0.961	0.985
rplV (pp) rpoB	0.967	0.326	0.376	0.282	0.383	0.853
murA (pp) rpoB	0.409		0.384			0.081
rpsU (pp) rpsM	0.996		0.268	0.067	0.995	0.171
rplD (pp) fusA	0.943	0.395	0.196	0.348	0.406	0.747
rpsF (pp) rplB	0.999		0.274		0.995	0.881	0.162
rplB (pp) rplJ	0.999		0.497	0.231	0.995	0.855	0.985
rplO (pp) rplV	0.999		0.604	0.795	0.995	0.975	0.985
rplM (pp) rplU	0.999	0.255	0.604	0.231	0.995	0.942	0.914
rplI (pp) rplK	0.999		0.604	0.104	0.995	0.774	0.844
rpmJ (pp) rpsC	0.999		0.28	0.601	0.995	0.864
rplO (pp) rpsJ	0.999		0.604	0.748	0.995	0.922	0.162
mnmE (pp) truB	0.512	0.184	0.31	0.105	0.088	0.103
rplC (pp) rpmE	0.997		0.093	0.063	0.995	0.495
rnc (pp) rpoA	0.703	0.224	0.604			0.112
rplS (pp) rplU	0.999	0.346	0.604	0.137	0.995	0.749	0.985
atpH (pp) tuf	0.659		0.178	0.067	0.099	0.566
rplB (pp) thrS	0.949	0.233			0.383	0.417	0.837
rplO (pp) rplR	0.999	0.415	0.604	0.857	0.995	0.983	0.985
pyrH (pp) truB	0.514	0.178	0.214	0.231		0.138
rplE (pp) rplV	0.999	0.474	0.604	0.887	0.995	0.983	0.985
trmD (pp) rplC	0.898	0.283	0.194	0.057		0.835
rplC (pp) infB	0.896	0.357	0.486		0.496	0.45
rpsE (pp) rplU	0.999	0.269	0.511	0.076	0.995	0.842	0.162
rpoA (pp) rpmD	0.972		0.115	0.502	0.383	0.911
rplO (pp) rplP	0.999	0.331	0.604	0.795	0.995	0.983	0.985
rpsU (pp) rpsD	0.996		0.269	0.109	0.995	0.135
rplE (pp) rpsQ	0.999	0.401	0.604	0.887	0.995	0.983
rpsE (pp) rpmC	0.999		0.469	0.8	0.995	0.983
rnc (pp) rpsK	0.732	0.255	0.186		0.523	0.066	0.162
guaA (pp) surE	0.911			0.15			0.9
rplK (pp) truB	0.473	0.24	0.185	0.045	0.087	0.175
atpH (pp) rpsP	0.777		0.276	0.119		0.679
rplO (pp) rpsC	0.999		0.604	0.795	0.995	0.983	0.227
rnc (pp) rplA	0.837		0.187		0.487	0.071	0.631
rnpA (pp) rplK	0.433		0.068		0.089	0.386
rplI (pp) rpsC	0.998	0.198	0.333		0.995	0.661
rpsK (pp) rplW	0.999	0.166	0.604	0.477	0.995	0.98	0.162
trmD (pp) rpsD	0.903	0.306	0.215	0.069		0.832
rplV (pp) rplM	0.999	0.403	0.604	0.231	0.995	0.881	0.985
rpmJ (pp) rplX	0.999		0.604	0.606	0.995	0.906	0.837
rplD (pp) rpmI	0.998		0.248		0.995	0.56
rplO (pp) rplK	0.999	0.165	0.604	0.231	0.995	0.86	0.985
rplD (pp) rpmB	0.999		0.33		0.995	0.767
rpsH (pp) rpmI	0.999		0.532		0.995	0.669
rpsG (pp) infB	0.995	0.448	0.604		0.952	0.398	0.349
rplS (pp) rplD	0.999	0.432	0.629		0.995	0.78	0.854
rplQ (pp) thrS	0.993				0.383	0.399	0.985
trmD (pp) rplP	0.831	0.362	0.186	0.052		0.698
rpsK (pp) fusA	0.96	0.572	0.231	0.113	0.406	0.801	0.08
rpmD (pp) rplB	0.999		0.329	0.779	0.995	0.925	0.985
rplQ (pp) rpsG	0.999		0.604	0.231	0.995	0.855	0.227
rplS (pp) rpsF	0.999		0.604		0.995	0.784	0.227
rplB (pp) rplD	0.999		0.604	0.88	0.995	0.983	0.985
rpsK (pp) rplN	0.999	0.662	0.628	0.492	0.995	0.982	0.162
rplW (pp) rpmE	0.996		0.251	0.062	0.995	0.167
rpsB (pp) rpsQ	0.999		0.604	0.117	0.995	0.855	0.985
rpmD (pp) rplX	0.999		0.604	0.795	0.995	0.961	0.985
rpsE (pp) rplF	0.999	0.271	0.623	0.844	0.995	0.983	0.162
rplO (pp) mnmE	0.512		0.247		0.365	0.063
ilvC (pp) tuf	0.538		0.046			0.536
rplS (pp) rpsD	0.999	0.189	0.5	0.045	0.995	0.694
rpsK (pp) rplR	0.999	0.274	0.604	0.534	0.995	0.983
rplN (pp) rpsL	0.999	0.684	0.604	0.322	0.995	0.877
rpsG (pp) rpmB	0.999		0.604	0.103	0.995	0.681
rplS (pp) rplA	0.999	0.667	0.604	0.14	0.994	0.83	0.723
rplB (pp) tuf	0.998	0.484	0.604	0.305	0.962	0.785
rplX (pp) fusA	0.926	0.245	0.077	0.338	0.406	0.774
rplP (pp) tuf	0.994	0.214	0.302	0.291	0.962	0.681
rpsQ (pp) rpsC	0.999	0.254	0.604	0.892	0.995	0.983	0.985
rplE (pp) rpmC	0.999		0.371	0.887	0.995	0.98	0.985
rplF (pp) rplV	0.999	0.199	0.604	0.843	0.995	0.983	0.985
murA (pp) rplJ	0.455	0.329	0.207	0.059
ilvC (pp) rpsC	0.463					0.464
rpsF (pp) rpmB	0.999		0.604	0.09	0.995	0.553
rpsK (pp) rpsC	0.999	0.669	0.629	0.488	0.995	0.98	0.805
rpsB (pp) rpsE	0.999	0.224	0.626	0.114	0.995	0.908	0.985
rpmC (pp) rplB	0.999		0.604	0.876	0.995	0.983	0.985
rpoA (pp) rplM	0.968		0.604	0.231	0.383	0.853
rpsU (pp) rplC	0.995				0.995	0.166
rpoA (pp) fusA	0.914		0.238	0.113	0.107	0.773	0.47
rpsE (pp) rpsJ	0.999	0.634	0.622	0.752	0.995	0.956	0.985
rplS (pp) rplJ	0.999	0.184	0.604	0.079	0.995	0.776
rpmD (pp) rpsJ	0.999		0.195	0.742	0.995	0.855
rplR (pp) infB	0.87	0.291	0.265		0.532	0.533
rpsB (pp) rplF	0.999	0.444	0.631	0.12	0.995	0.856	0.227
rpmE (pp) rplK	0.998		0.487		0.995	0.388
rpsR (pp) fusA	0.788		0.156	0.089	0.406	0.592
rpsE (pp) rplP	0.999	0.252	0.604	0.8	0.995	0.983	0.162
rpsP (pp) rpsB	0.999	0.216	0.604	0.12	0.995	0.77	0.959
rpsC (pp) rplU	0.999		0.275		0.995	0.822
rpsH (pp) rpsG	0.999	0.651	0.604	0.32	0.995	0.933	0.985
rpsE (pp) rplK	0.999	0.284	0.617	0.231	0.995	0.934	0.162
rplC (pp) rpsJ	0.999	0.219	0.62	0.883	0.995	0.983
rpsP (pp) rplM	0.999	0.43	0.604	0.152	0.995	0.828
trmD (pp) rpmB	0.579			0.07		0.566
rplN (pp) rpsG	0.999	0.335	0.604	0.332	0.995	0.936
rplI (pp) fusA	0.63		0.237	0.07	0.411	0.17	0.099
rpoA (pp) rpsH	0.998	0.59	0.604	0.499	0.383	0.979
rplI (pp) rpmD	0.998		0.109		0.995	0.628
rpsR (pp) rplB	0.999	0.168	0.462		0.995	0.872
guaA (pp) rpsG	0.683					0.683
rplE (pp) aroC	0.496		0.214			0.386
rpsE (pp) rplV	0.999	0.39	0.604	0.8	0.995	0.983	0.162
rplC (pp) rplK	0.999	0.307	0.627	0.231	0.995	0.925	0.985
rplF (pp) rplU	0.999		0.604	0.07	0.995	0.775
rpsK (pp) rplA	0.999	0.213	0.604	0.231	0.988	0.854	0.162
rplO (pp) rplW	0.999	0.161	0.604	0.782	0.995	0.886	0.985
rpmD (pp) rplF	0.999		0.505	0.839	0.995	0.983	0.985
rpmD (pp) rpsQ	0.999		0.604	0.795	0.995	0.98
atpH (pp) rpmI	0.461					0.461
rplQ (pp) rpsD	0.999	0.17	0.604	0.883	0.995	0.855
rpsH (pp) rplD	0.999	0.15	0.604	0.822	0.995	0.983	0.985
rpsP (pp) rpsF	0.999		0.604		0.995	0.849	0.985
rpmC (pp) tuf	0.905		0.194	0.284	0.767	0.383
guaA (pp) rplB	0.507		0.212			0.401
rplO (pp) rplC	0.999	0.413	0.604	0.754	0.995	0.962	0.985
rpsJ (pp) rplJ	0.999		0.454	0.231	0.995	0.854	0.162
rplF (pp) rpoB	0.975	0.209	0.604	0.231	0.383	0.858
rpsM (pp) rpsH	0.999	0.502	0.604	0.638	0.995	0.973	0.985
rpsG (pp) truB	0.541		0.196	0.058	0.078	0.421
rplN (pp) rplD	0.999		0.634	0.863	0.995	0.982	0.985
rplE (pp) rpsG	0.999	0.541	0.604	0.328	0.995	0.889
rplS (pp) rpmD	0.997		0.056		0.995	0.606
rpsR (pp) tuf	0.978		0.101	0.106	0.962	0.379
rnc (pp) rplC	0.919		0.186		0.512	0.163	0.786
rpsK (pp) rpmJ	0.999		0.573	0.653	0.995	0.969
rpsK (pp) rpsQ	0.999	0.219	0.604	0.488	0.995	0.978	0.794
rplV (pp) rnpA	0.433		0.099		0.066	0.381
rplI (pp) rplO	0.999		0.604		0.995	0.765	0.826
atpH (pp) rplD	0.742		0.134	0.087		0.7
rpsD (pp) rplK	0.999		0.604	0.153	0.995	0.921
rnc (pp) rplK	0.921		0.185		0.53	0.07	0.805
fusA (pp) rpmI	0.616		0.043		0.406	0.379
rplE (pp) rpoB	0.982	0.393	0.604	0.272	0.383	0.852	0.126
rplW (pp) rpmI	0.998		0.604		0.995	0.413
rpoA (pp) rplD	0.991	0.19	0.5	0.465	0.383	0.943
rpsC (pp) tuf	0.983		0.604	0.291	0.767	0.771
rpsP (pp) rpsG	0.999		0.604	0.075	0.995	0.85	0.985
rpsF (pp) rpsC	0.999		0.604		0.995	0.85
rpsQ (pp) rplU	0.999	0.455	0.603		0.995	0.596
rplK (pp) infB	0.888	0.371	0.604	0.044	0.383	0.36
rplE (pp) rplB	0.999	0.619	0.604	0.871	0.995	0.983	0.985
rpsR (pp) rpsH	0.999	0.349	0.604		0.995	0.85
rpsP (pp) fusA	0.858	0.311	0.135	0.087	0.406	0.605	0.099
rplB (pp) rpsG	0.999	0.538	0.604	0.345	0.995	0.955	0.162
rpsJ (pp) rpsL	0.999	0.482	0.604	0.342	0.995	0.942	0.985
rpsP (pp) rpsE	0.999		0.604	0.056	0.995	0.836	0.931
rplS (pp) rplE	0.999	0.513	0.625		0.995	0.685
rplB (pp) rpmI	0.997		0.248		0.995	0.484
rpsB (pp) rpsK	0.999	0.484	0.629	0.117	0.995	0.858	0.985
rplF (pp) rpmI	0.998		0.487		0.995	0.597
rplM (pp) rplA	0.999	0.588	0.604	0.144	0.994	0.855	0.985
rpmJ (pp) rplA	0.999		0.328	0.103	0.986	0.8	0.57
rplA (pp) truB	0.6	0.192	0.187	0.058	0.097	0.395
rpmC (pp) rpmB	0.999		0.604		0.995	0.538
rplI (pp) rpsQ	0.999	0.642	0.604		0.995	0.723
rpoA (pp) rpsD	0.999	0.272	0.604	0.883	0.383	0.978
rpsG (pp) thrS	0.777		0.457		0.379	0.393
rpsR (pp) rpmE	0.998		0.604	0.151	0.995	0.393
rpsB (pp) rplW	0.999	0.156	0.604	0.126	0.995	0.855	0.227
rplE (pp) rpsJ	0.999	0.641	0.629	0.828	0.995	0.899
rpsP (pp) rpsC	0.999		0.604	0.044	0.995	0.762
rplS (pp) rplF	0.999	0.397	0.625		0.995	0.7
rpsF (pp) rplR	0.999		0.497		0.995	0.857
rpsR (pp) rplD	0.999		0.604		0.995	0.859
rplO (pp) thrS	0.956		0.255		0.382	0.4	0.861
rpmJ (pp) rplE	0.999		0.604	0.609	0.995	0.863
rpmD (pp) rplE	0.999		0.531	0.8	0.995	0.983	0.985
guaA (pp) rplE	0.418					0.418
rpsL (pp) rplJ	0.999		0.604	0.231	0.995	0.853
rplV (pp) rpsL	0.999		0.604	0.328	0.995	0.858	0.227
rplO (pp) rplJ	0.999		0.604	0.231	0.995	0.896	0.985
rplO (pp) infB	0.845	0.278	0.322		0.531	0.407
rplV (pp) truB	0.65	0.284	0.189	0.117		0.399
ilvC (pp) rplE	0.609					0.609
rpoA (pp) truB	0.746		0.28	0.094	0.36	0.464
thrS (pp) rplK	0.984		0.279	0.046	0.383	0.383	0.95
rplQ (pp) rpsC	0.999		0.477	0.473	0.995	0.86
rplP (pp) rplJ	0.999		0.382	0.231	0.995	0.874	0.985
thrS (pp) rplA	0.896		0.283		0.369	0.376	0.676
rpoA (pp) rplN	0.995	0.234	0.604	0.473	0.383	0.96
rpsP (pp) rpmI	0.998		0.604		0.995	0.484
rpsK (pp) rplP	0.999	0.341	0.604	0.488	0.995	0.983	0.162
rpmC (pp) rpmE	0.997		0.383	0.058	0.995	0.39
rpsB (pp) ilvC	0.595		0.233	0.058	0.067	0.471
rpsH (pp) rpmE	0.997	0.203	0.269	0.066	0.995	0.124
rpmD (pp) rplJ	0.999		0.249	0.231	0.995	0.855	0.985
trmD (pp) rpmJ	0.777			0.09	0.106	0.749
rplB (pp) rplK	0.999	0.479	0.604	0.231	0.995	0.881	0.985
rpsG (pp) rplK	0.999	0.275	0.604	0.231	0.995	0.933
rnc (pp) rplR	0.475		0.189		0.38
rnc (pp) rplW	0.472		0.189		0.376
rplM (pp) tuf	0.975	0.403	0.377	0.139	0.767	0.723
guaA (pp) rpsC	0.702		0.066			0.695
rpsF (pp) rpsD	0.999		0.541		0.995	0.926
rplC (pp) rnpA	0.499		0.18		0.066	0.399
rplQ (pp) rplC	0.999	0.512	0.267	0.46	0.995	0.854	0.972
rpsP (pp) rpmD	0.999		0.273	0.045	0.995	0.757
rplE (pp) rplD	0.999	0.305	0.632	0.858	0.995	0.966	0.985
tuf (pp) infB	0.615	0.177	0.271		0.132	0.348
rnc (pp) rnpA	0.672	0.151	0.604	0.068		0.078
rpsC (pp) infB	0.989	0.171	0.604		0.952	0.396
atpH (pp) rpsB	0.414		0.078	0.045		0.388
rplS (pp) rplO	0.999	0.56	0.33		0.995	0.838	0.939
rplO (pp) rpsQ	0.999	0.41	0.604	0.795	0.995	0.96	0.227
rplI (pp) infB	0.724	0.233	0.321		0.383	0.244
rplS (pp) rpmI	0.999		0.5		0.995	0.669
clpP (pp) rplK	0.428	0.181	0.178		0.106	0.163
rpmD (pp) rplV	0.999		0.195	0.795	0.995	0.983	0.985
rplP (pp) rplM	0.999	0.363	0.604	0.231	0.995	0.912	0.985
rplN (pp) rplB	0.999	0.704	0.604	0.876	0.995	0.983	0.985
rpsD (pp) rpmC	0.999		0.604	0.469	0.995	0.855
rpsH (pp) rpoB	0.986	0.722	0.369	0.231	0.383	0.862
rpsF (pp) rpsU	0.997		0.245	0.074	0.995	0.256
rpsK (pp) rplJ	0.999		0.453	0.231	0.995	0.854	0.162
rplQ (pp) rplK	0.999	0.165	0.604	0.231	0.995	0.833	0.985
rnc (pp) rplD	0.934	0.293	0.103		0.412	0.381	0.759
rpsC (pp) fusA	0.937	0.247	0.216	0.346	0.406	0.769
rpsQ (pp) rpmI	0.999		0.602		0.995	0.571
rpsK (pp) rplE	0.999	0.626	0.628	0.498	0.995	0.977
rpsL (pp) rplA	0.998		0.249	0.263	0.989	0.854
rplS (pp) rplW	0.998		0.326		0.995	0.679
rpsM (pp) rplN	0.999	0.691	0.632	0.608	0.995	0.98
rplC (pp) rplU	0.999		0.241		0.995	0.857	0.878
rpsK (pp) rplM	0.999	0.162	0.629	0.231	0.995	0.855
rplI (pp) rpsE	0.999	0.32	0.249		0.995	0.696	0.162
rpoA (pp) rplB	0.997	0.401	0.604	0.468	0.579	0.958
rnc (pp) rpmJ	0.871				0.522	0.067	0.735
rplO (pp) rpsL	0.999		0.604	0.291	0.995	0.861
rplO (pp) rpoB	0.947		0.327	0.231	0.383	0.854
rpsM (pp) rplE	0.999	0.747	0.628	0.614	0.995	0.98
rpsJ (pp) infB	0.992	0.433	0.496		0.952	0.384	0.296
Cluster 2
clpB (pp) Dde_3412	0.556		0.101	0.081	0.204	0.405
Dde_1659 (pp) Dde_2099	0.663		0.248	0.067	0.308	0.388
Dde_1659 (pp) clpB	0.929	0.207	0.3	0.746	0.308	0.388
dnaJ (pp) Dde_3092	0.407		0.081	0.06	0.279	0.161
Dde_2008 (pp) Dde_3092	0.73	0.73
Dde_1659 (pp) Dde_2008	0.407		0.081	0.06	0.279	0.161
Dde_0653 (pp) clpB	0.598		0.104	0.067	0.308	0.388
Dde_0393 (pp) Dde_0653	0.505		0.046		0.342	0.073	0.25
Dde_2099 (pp) Dde_3092	0.542		0.093	0.061	0.204	0.405
Dde_0653 (pp) Dde_3092	0.407		0.081	0.06	0.279	0.161
Dde_0653 (pp) Dde_3413	0.598		0.104	0.067	0.308	0.388
dnaJ (pp) Dde_2071	0.505		0.046		0.342	0.073	0.25
clpS (pp) Dde_3413	0.613		0.195	0.105	0.442	0.153
Dde_1630 (pp) Dde_1659	0.505		0.046		0.342	0.073	0.25
Dde_2099 (pp) Dde_3412	0.542		0.093	0.061	0.204	0.405
dnaJ (pp) clpB	0.91		0.604	0.067	0.358	0.667
Dde_1659 (pp) Dde_3412	0.427		0.081	0.091	0.279	0.161
Dde_0393 (pp) Dde_1659	0.505		0.046		0.342	0.073	0.25
Dde_0653 (pp) Dde_3412	0.407		0.081	0.06	0.279	0.161
clpB (pp) Dde_2008	0.542		0.093	0.061	0.204	0.405
Dde_1659 (pp) Dde_2336	0.505		0.046		0.342	0.073	0.25
dnaJ (pp) Dde_2336	0.505		0.046		0.342	0.073	0.25
Dde_2099 (pp) clpS	0.999	0.66	0.604	0.892	0.995	0.194
Dde_0653 (pp) Dde_2008	0.407		0.081	0.06	0.279	0.161
dnaJ (pp) Dde_2008	0.407		0.081	0.06	0.279	0.161
Dde_2008 (pp) Dde_2099	0.542		0.093	0.061	0.204	0.405
dnaJ (pp) Dde_0393	0.505		0.046		0.342	0.073	0.25
dnaJ (pp) Dde_3413	0.598		0.104	0.067	0.308	0.388
dnaJ (pp) Dde_2099	0.775		0.5	0.067	0.308	0.388
Dde_2008 (pp) Dde_3413	0.712	0.398	0.093	0.061	0.204	0.405
Dde_1659 (pp) Dde_3092	0.427		0.081	0.091	0.279	0.161
clpB (pp) Dde_3092	0.556		0.101	0.081	0.204	0.405
Dde_1659 (pp) Dde_2071	0.505		0.046		0.342	0.073	0.25
Dde_3092 (pp) Dde_3413	0.721	0.398	0.093	0.09	0.204	0.405
clpB (pp) clpS	0.751		0.482	0.105	0.442	0.153
Dde_1659 (pp) Dde_3413	0.598		0.104	0.067	0.308	0.388
Dde_0653 (pp) Dde_2071	0.505		0.046		0.342	0.073	0.25
dnaJ (pp) Dde_1630	0.505		0.046		0.342	0.073	0.25
dnaJ (pp) Dde_3412	0.407		0.081	0.06	0.279	0.161
Dde_0653 (pp) Dde_2336	0.505		0.046		0.342	0.073	0.25
Dde_0653 (pp) Dde_1630	0.505		0.046		0.342	0.073	0.25
Dde_0653 (pp) Dde_2099	0.598		0.104	0.067	0.308	0.388
Dde_3412 (pp) Dde_3413	0.931	0.657	0.093	0.605	0.204	0.405
Cluster 3
Dde_0110 (pp) Dde_0321	0.62	0.552	0.052		0.178
Dde_0694 (pp) Dde_3535	0.488	0.301	0.043	0.043	0.277	0.066
Dde_0977 (pp) Dde_1941	0.518	0.274	0.076	0.06	0.311	0.063
Dde_0603 (pp) Dde_1941	0.416	0.314	0.042	0.045	0.18
Dde_0696 (pp) Dde_1684	0.409	0.286	0.045		0.204
Dde_0694 (pp) Dde_0696	0.823	0.427	0.043	0.597	0.277	0.066
Dde_0321 (pp) Dde_0878	0.478	0.259	0.088	0.059	0.256	0.068
Dde_0603 (pp) Dde_0977	0.405	0.237	0.056		0.241
Dde_0603 (pp) Dde_0696	0.507	0.327	0.043	0.043	0.277	0.066
Dde_0693 (pp) Dde_0696	0.432			0.432
Dde_0603 (pp) Dde_3609	0.536	0.499	0.045		0.109
Dde_0692 (pp) Dde_0693	0.831			0.831
Dde_0694 (pp) Dde_3713	0.408	0.361	0.045		0.109
Dde_0694 (pp) Dde_0878	0.44	0.183	0.079	0.069	0.277	0.066
Dde_0696 (pp) Dde_0758	0.463	0.309	0.045		0.252
Dde_0878 (pp) Dde_1018	0.481	0.201	0.1	0.089	0.302
Dde_0692 (pp) Dde_0696	0.879	0.633	0.043	0.569	0.277	0.066
Dde_0110 (pp) Dde_1018	0.419	0.415	0.046	0.044
Dde_1018 (pp) Dde_3609	0.664	0.476	0.055	0.044	0.36	0.063
Dde_0110 (pp) Dde_0694	0.603	0.386	0.047	0.043	0.34	0.092
Dde_0692 (pp) Dde_3713	0.648	0.62	0.045		0.109
Dde_0878 (pp) Dde_1684	0.441	0.313	0.059		0.204
Dde_0692 (pp) Dde_0878	0.506	0.279	0.079	0.069	0.277	0.066
Dde_0692 (pp) Dde_1684	0.71	0.552	0.047	0.043	0.34	0.092
Dde_0321 (pp) Dde_3535	0.535	0.388	0.048	0.043	0.256
Dde_0110 (pp) Dde_3713	0.54	0.458	0.052		0.178
Dde_0603 (pp) Dde_1684	0.611	0.399	0.047	0.043	0.34	0.092
Dde_0696 (pp) Dde_3609	0.506	0.348	0.048	0.058	0.256
Dde_1684 (pp) Dde_3536	0.518	0.255	0.047	0.043	0.34	0.092
Dde_3535 (pp) Dde_3536	0.943	0.312	0.043	0.892	0.277	0.066
Dde_0758 (pp) Dde_3536	0.465	0.163	0.057	0.044	0.34	0.092
Dde_1684 (pp) Dde_3713	0.623	0.556	0.052		0.178
Dde_0692 (pp) Dde_0758	0.545	0.296	0.047	0.043	0.34	0.092
Dde_0603 (pp) Dde_1018	0.733	0.692	0.048	0.043	0.163
Dde_0694 (pp) Dde_1684	0.593	0.371	0.047	0.043	0.34	0.092
Dde_0692 (pp) Dde_1941	0.531	0.449	0.042	0.045	0.18
Dde_0321 (pp) Dde_0696	0.751	0.677	0.048	0.043	0.256
Dde_0977 (pp) Dde_3713	0.596	0.504	0.076		0.19
Dde_0692 (pp) Dde_1018	0.73	0.688	0.048	0.043	0.163
Dde_0321 (pp) Dde_1684	0.542	0.46	0.052		0.178
Dde_0696 (pp) Dde_1941	0.412	0.262	0.047	0.045	0.211	0.063
Dde_1018 (pp) Dde_3535	0.567	0.405	0.051	0.044	0.294
Dde_0758 (pp) Dde_1941	0.487	0.335		0.051	0.253
Dde_0110 (pp) Dde_3003	0.492	0.182	0.068	0.06	0.34	0.092
Dde_0603 (pp) Dde_0878	0.582	0.39	0.079	0.069	0.277	0.066
Dde_0692 (pp) Dde_3535	0.551	0.386	0.043	0.043	0.277	0.066
Dde_0694 (pp) Dde_0758	0.536	0.283	0.047	0.043	0.34	0.092
Dde_1018 (pp) Dde_1941	0.72	0.625	0.075	0.053	0.25
Dde_0692 (pp) Dde_0977	0.464	0.312	0.056		0.241
Dde_3003 (pp) Dde_3535	0.436	0.23	0.043	0.043	0.277	0.066
Dde_0758 (pp) Dde_3713	0.417	0.312	0.052		0.178
Dde_0321 (pp) Dde_0758	0.478	0.384	0.052		0.178
Dde_0693 (pp) Dde_0694	0.77			0.77
Dde_1684 (pp) Dde_3535	0.406	0.282	0.044		0.204
Dde_1684 (pp) Dde_3609	0.582	0.507	0.052		0.178
Dde_0977 (pp) Dde_1018	0.529	0.263	0.078	0.045	0.361
Dde_0692 (pp) Dde_3609	0.555	0.52	0.045		0.109
Dde_1941 (pp) Dde_3713	0.616	0.527	0.055	0.045	0.179
Dde_0878 (pp) Dde_3713	0.418	0.173	0.088	0.059	0.256	0.068
Dde_0321 (pp) Dde_1018	0.842	0.754	0.055	0.044	0.36	0.063
Dde_0692 (pp) Dde_0694	0.807	0.214		0.764
Dde_1018 (pp) Dde_3713	0.823	0.724	0.055	0.044	0.36	0.063
Dde_0878 (pp) Dde_3609	0.489	0.274	0.088	0.059	0.256	0.068
Dde_0694 (pp) Dde_1941	0.503	0.416	0.042	0.045	0.18
Dde_0696 (pp) Dde_3713	0.681	0.586	0.048	0.043	0.256
Dde_3535 (pp) Dde_3713	0.465	0.304	0.048	0.043	0.256
Dde_0603 (pp) Dde_3535	0.572	0.416	0.043	0.043	0.277	0.066
Dde_0696 (pp) Dde_1018	0.651	0.52	0.051	0.044	0.294
Dde_1941 (pp) Dde_3535	0.418	0.269	0.047	0.045	0.211	0.063
Dde_0603 (pp) Dde_0758	0.547	0.299	0.047	0.043	0.34	0.092
Dde_0878 (pp) Dde_1941	0.424	0.211	0.07	0.103	0.211	0.063
Dde_0110 (pp) Dde_0692	0.735	0.59	0.047	0.043	0.34	0.092
Dde_3535 (pp) Dde_3609	0.505	0.356	0.048	0.043	0.256
Dde_0694 (pp) Dde_1018	0.679	0.629	0.048	0.043	0.163
Dde_0110 (pp) Dde_0696	0.478	0.329	0.045		0.252
Dde_0878 (pp) Dde_3536	0.421	0.155	0.079	0.069	0.277	0.066
Dde_0696 (pp) Dde_3003	0.426	0.197	0.062	0.045	0.277	0.068
Dde_1684 (pp) Dde_3003	0.529	0.272	0.047	0.043	0.34	0.092
Dde_0603 (pp) Dde_3713	0.665	0.638	0.045		0.109
Dde_0758 (pp) Dde_3003	0.467	0.166	0.057	0.044	0.34	0.092
Dde_0110 (pp) Dde_0603	0.519	0.256	0.047	0.043	0.34	0.092
Cluster 4
Dde_0347 (pp) cheD	0.86	0.581		0.06	0.202	0.063	0.6
Dde_1573 (pp) Dde_3020	0.929	0.748	0.073	0.051	0.242	0.147	0.6
Dde_0575 (pp) Dde_3295	0.978	0.752	0.076	0.056	0.357	0.376	0.8
Dde_0347 (pp) Dde_2040	0.98	0.767	0.084	0.061	0.357	0.376	0.8
Dde_1573 (pp) cheD	0.608	0.451	0.18	0.105		0.105
cheD (pp) Dde_3561	0.827	0.48		0.06	0.202	0.063	0.6
Dde_0384 (pp) Dde_1650	0.793	0.228	0.084	0.061	0.254	0.153	0.6
Dde_2040 (pp) cheD	0.705	0.665	0.103	0.072		0.07
Dde_1573 (pp) Dde_2040	0.922	0.777	0.195	0.105		0.573
Dde_0384 (pp) Dde_3508	0.803	0.261	0.084	0.068	0.254	0.153	0.6
Dde_0384 (pp) Dde_1573	0.696	0.209	0.195	0.105		0.476
Dde_2857 (pp) cheD	0.824	0.471		0.06	0.202	0.063	0.6
cheD (pp) Dde_3295	0.833	0.498		0.06	0.202	0.063	0.6
Dde_0384 (pp) Dde_3020	0.787	0.207	0.084	0.061	0.254	0.153	0.6
Dde_1573 (pp) Dde_3561	0.934	0.768	0.073	0.051	0.242	0.147	0.6
Dde_0575 (pp) Dde_3508	0.978	0.754	0.076	0.056	0.357	0.376	0.8
Dde_0575 (pp) Dde_2857	0.977	0.745	0.076	0.056	0.357	0.376	0.8
Dde_1650 (pp) cheD	0.829	0.486		0.06	0.202	0.063	0.6
Dde_2040 (pp) Dde_3020	0.98	0.767	0.084	0.061	0.357	0.376	0.8
Dde_0575 (pp) Dde_3020	0.976	0.727	0.076	0.056	0.357	0.376	0.8
Dde_1650 (pp) Dde_2040	0.978	0.751	0.084	0.061	0.357	0.376	0.8
Dde_1573 (pp) Dde_2857	0.934	0.767	0.073	0.051	0.242	0.147	0.6
Dde_0384 (pp) Dde_0575	0.79	0.275	0.236	0.113		0.1	0.6
Dde_0347 (pp) Dde_1573	0.93	0.753	0.073	0.051	0.242	0.147	0.6
Dde_0384 (pp) Dde_2040	0.959	0.326	0.604	0.231		0.583	0.6
Dde_1573 (pp) Dde_3295	0.931	0.757	0.073	0.051	0.242	0.147	0.6
Dde_0384 (pp) Dde_3561	0.794	0.232	0.084	0.061	0.254	0.153	0.6
Dde_0384 (pp) Dde_2857	0.803	0.265	0.084	0.061	0.254	0.153	0.6
Dde_1573 (pp) Dde_3508	0.934	0.766	0.073	0.051	0.242	0.147	0.6
Dde_0575 (pp) cheD	0.772	0.729	0.103	0.113		0.07
Dde_0281 (pp) Dde_0384	0.657		0.07	0.153			0.6
Dde_0575 (pp) Dde_1573	0.873	0.768	0.14	0.083		0.392
Dde_2040 (pp) Dde_2857	0.98	0.772	0.084	0.061	0.357	0.376	0.8
cheD (pp) Dde_3508	0.832	0.497		0.06	0.202	0.063	0.6
Dde_0384 (pp) Dde_3295	0.798	0.25	0.084	0.061	0.254	0.153	0.6
Dde_0347 (pp) Dde_0575	0.977	0.744	0.076	0.056	0.357	0.376	0.8
Dde_0347 (pp) Dde_0384	0.8	0.257	0.084	0.061	0.254	0.153	0.6
Dde_0575 (pp) Dde_1650	0.973	0.688	0.076	0.056	0.357	0.376	0.8
Dde_0575 (pp) Dde_3561	0.979	0.757	0.076	0.056	0.357	0.376	0.8
Dde_3020 (pp) cheD	0.842	0.527		0.06	0.202	0.063	0.6
Dde_2040 (pp) Dde_3561	0.98	0.776	0.084	0.061	0.357	0.376	0.8
Dde_1573 (pp) Dde_1650	0.929	0.749	0.073	0.051	0.242	0.147	0.6
Dde_2040 (pp) Dde_3295	0.98	0.77	0.084	0.061	0.357	0.376	0.8
Dde_2040 (pp) Dde_3508	0.98	0.774	0.084	0.061	0.357	0.376	0.8
Cluster 5
Dde_3157 (pp) Dde_3159	0.942		0.195	0.836		0.6
Dde_1709 (pp) Dde_3158	0.806	0.603	0.192	0.103	0.083	0.379
Dde_1709 (pp) Dde_3157	0.4	0.179	0.14	0.083		0.184
fliE (pp) flgH	0.727		0.604	0.231		0.176
Dde_2705 (pp) flgH	0.836		0.604	0.103		0.577
fliE (pp) Dde_1709	0.525	0.401	0.179	0.083		0.072
fliE (pp) Dde_3157	0.835	0.203	0.604	0.231		0.401
Dde_3158 (pp) Dde_3159	0.999	0.225	0.187	0.836		0.983	0.8
flgH (pp) Dde_3159	0.99	0.687	0.494	0.772		0.764
fliE (pp) Dde_0356	0.992	0.656	0.604	0.871	0.332	0.43
Dde_2705 (pp) Dde_3158	0.613		0.195	0.105		0.507
fliE (pp) Dde_2705	0.794	0.263	0.604	0.231		0.191
Dde_1539 (pp) Dde_1709	0.473	0.336	0.104	0.061		0.169
Dde_0356 (pp) Dde_3159	0.993	0.434	0.316	0.149		0.983
fliE (pp) Dde_3158	0.77	0.188	0.5	0.114	0.101	0.401
Dde_0356 (pp) Dde_3157	0.955	0.269	0.604	0.231		0.822
flgH (pp) Dde_3158	0.999	0.756	0.604	0.82		0.955
Dde_1709 (pp) Dde_3159	0.84	0.688	0.192	0.089	0.083	0.359
Dde_2705 (pp) Dde_3159	0.613		0.195	0.105		0.507
Dde_0356 (pp) Dde_3158	0.995	0.385	0.513	0.135		0.983
fliE (pp) Dde_1539	0.449	0.289	0.18	0.103		0.072
Dde_3157 (pp) Dde_3158	0.962		0.195	0.892		0.6
Dde_2705 (pp) Dde_3157	0.904	0.772	0.323	0.104		0.388
fliE (pp) Dde_3159	0.719	0.274	0.311	0.118	0.101	0.401
flgH (pp) Dde_3157	0.974	0.178	0.604	0.82		0.611
Dde_0356 (pp) Dde_2705	0.888	0.257	0.604	0.231		0.564
Dde_0356 (pp) flgH	0.959	0.184	0.604	0.231		0.857
Dde_0356 (pp) Dde_1539	0.434	0.195	0.18	0.103		0.158
Dde_1539 (pp) Dde_3159	0.51	0.384	0.104	0.069		0.16
Dde_0356 (pp) Dde_1709	0.82	0.62	0.179	0.083	0.125	0.392
Dde_1539 (pp) Dde_3158	0.444	0.227	0.188	0.07		0.16
Dde_1709 (pp) flgH	0.68	0.159	0.18	0.103	0.292	0.382
Cluster 6
Dde_0717 (pp) Dde_3028	0.749		0.195	0.122	0.106		0.65
Dde_0473 (pp) Dde_0717	0.839	0.11	0.07	0.062	0.106	0.063	0.8
Dde_0526 (pp) Dde_3530	0.915		0.081	0.062		0.139	0.9
Dde_0717 (pp) glcB	0.6						0.6
Dde_0473 (pp) Dde_3028	0.739	0.15	0.115	0.065	0.106		0.65
Dde_0527 (pp) Dde_3530	0.915		0.081	0.062		0.139	0.9
Dde_0473 (pp) glcB	0.6						0.6
Dde_0527 (pp) Dde_3028	0.902		0.062				0.9
Dde_0526 (pp) Dde_0527	0.999	0.348	0.314	0.847	0.999		0.9
Dde_0526 (pp) Dde_3028	0.902		0.062				0.9
