# Supplementary material for: Transcriptomics and Functional Analysis of Copper Stress Response in the Sulfate-Reducing Bacterium Desulfovibrio alaskensis G20
Source: Int J Mol Sci. 2022 Jan 26;23(3):1396. doi: 10.3390/ijms23031396 (PMC8836040; doi:10.3390/ijms23031396)
Supplement: Supplementary file 1 [file ijms-23-01396-s001.zip › Table S6.xlsx]

## Sheet: Metabolomics Data
Targeted GC/MS metabolite profiling analysis:
Note: For supernatant samples, the unit is relative concentration/mL. For cell pellet samples, the unit is relative concentration/mg dry weight.
relative concentration/100mg dry weight	pellet-0	pellet-5	pellet-15		relative concentration/mL	sup-0	sup-5	sup-15
1,6-Anhydroglucose					1,6-Anhydroglucose	5.59027
11-Octadecenoic acid	747.794	6571.91	3601.63		11-Octadecenoic acid	574.153	315.344	565.803
1-dodecanol	1.76367	51.699	37.1947		1-dodecanol
1-Heptadecanoylglycerol	56.5958	217.309	49.5382		1-Heptadecanoylglycerol
1-hexadecanol			36.281		1-hexadecanol
1-Monohexadecanoylglycerol	81.3998	445.024	140.042		1-Monohexadecanoylglycerol	2.31854
1-Monooctadecanoylglycerol	19.6146	169.707	66.3123		1-Monooctadecanoylglycerol
1-Pentadecanoylglycerol	31.663	362.599	96.4433		1-Pentadecanoylglycerol	1.22079
2-(4-hydroxyphenyl)ethanol					2-(4-hydroxyphenyl)ethanol	44.5089	681.553	1771.78
2,3-dihydroxybenzoic acid					2,3-dihydroxybenzoic acid			85.5141
2,4,5-Trihydroxypentanoic acid					2,4,5-Trihydroxypentanoic acid		94.168
2-amino-2-methyl-1,3-propanediol					2-amino-2-methyl-1,3-propanediol	1.20412	111.15	530.329
2-Amino-4,6-dihydroxypyrimidine			8.72333		2-Amino-4,6-dihydroxypyrimidine
2-Furancarboxylic acid					2-Furancarboxylic acid	1.63667	37.491	113.657
2-Keto-L-gluconic acid					2-Keto-L-gluconic acid	64.1205	2070.81	5671.63
2-METHYLSERINE					2-METHYLSERINE	2.75889	68.7013
2-Methylsuccinic acid					2-Methylsuccinic acid	4.82818
2-PHOSPHOGLYCERATE			100.468		2-PHOSPHOGLYCERATE
2-Piperidinecarboxylic acid					2-Piperidinecarboxylic acid	2.67583	109.894	223.93
3,4-Dihydroxybutanoic acid					3,4-Dihydroxybutanoic acid	1.01359
3-Amino-2-piperidone	7.41084				3-Amino-2-piperidone
3-Hydroxypyruvic acid		192.659	65.006		3-Hydroxypyruvic acid
3-Phosphoglycerate	105.451		1043.84		3-Phosphoglycerate
4-hydroxybenzaldehyde			4.94475		4-hydroxybenzaldehyde
4-HYDROXYPROLINE					4-HYDROXYPROLINE	7.32115		643.245
5-Methylthioadenosine	20.3717		237.644		5-Methylthioadenosine
9,10-methyleneoctadecanoic acid					9,10-methyleneoctadecanoic acid	75.0801
9,10-methylenehexadecanoic acid	1265.4	26166	6869.97		9,10-methylenehexadecanoic acid	235.263
9-Hexadecenoic acid		1614.13	226.191		9-Hexadecenoic acid	86.2526		74.5946
9-Octadecenoic acid	324.48	511.975	643.503		9-Octadecenoic acid	329.452
aconitic acid	18.2216				aconitic acid	23.4352
Adenine	138.864	219.289	421.955		Adenine	3.72406	53.1425	193.623
Adenosine	109.381				Adenosine	236.423	6114.31	12526.8
Adenosine-5-monophosphate	59.7706		310.348		Adenosine-5-monophosphate
a-Ketoglutaric acid					a-Ketoglutaric acid	11.4613
alanine	1095.07	10238.9	7454.25		alanine	3003.48	78686	236916
aminomalonic acid	21.9013	136.829	468.898		aminomalonic acid	375.447	2473.02	8282.07
arabinose					arabinose		621.013
Arginine	38.364				Arginine	5.29132
Ascorbic acid					Ascorbic acid	135.575	851.126	1253.83	8.24828
asparagine					asparagine	87.6151	867.307	2423.72
Aspartic acid	690.317	169.791	1465.22		Aspartic acid	872.111	1409.48	24702.3
B-ALANINE			20.5802		B-ALANINE		5.84681
Benzeneacetic acid	32.473				Benzeneacetic acid	364.245	6955.05	19200.9
Benzoic acid	12.2429	197.082	47.246		Benzoic acid
Benzoic acid, 4-ethoxy-	10.1461	62.2323			Benzoic acid, 4-ethoxy-
Butanoic acid, 2,4-dihydroxy					Butanoic acid, 2,4-dihydroxy	40.9502	970.427	2556.9
Butanoic acid, 2-hydroxy					Butanoic acid, 2-hydroxy	9.21073	1453.16	3829.15
butanoic acid, 3-hydroxy					butanoic acid, 3-hydroxy		46.7798	164.644
Butanoic acid, 3-methyl-2-hydroxy					Butanoic acid, 3-methyl-2-hydroxy	8.38857	304.431	263.587
butanoic acid, 4-hydroxy					butanoic acid, 4-hydroxy	2.10896	132.537	326.264
C16:1		207.472			C16:1
C18:1 #1	262.019				C18:1 #1	83.981
citraconic acid	40.0169	316.122	198.864		citraconic acid	4.6571
Citric acid	1081.96	526.659	424.519		Citric acid	4954.09	23648.2	77851.8
cytindine-5'-monophosphate	36.9912		79.0357		cytindine-5'-monophosphate
Cytosine	24.1208	186.953	47.875		Cytosine	2.61286	112.068	113.238
D-Ala-D-Ala			35.7783		D-Ala-D-Ala
Decanoic acid	6.56162		15.2394		Decanoic acid	0.430432
Dehydroascorbic acid					Dehydroascorbic acid	137.042	8613.66	24882.9
Diethyleneglycol	11.1902	472.724	118.372		Diethyleneglycol		276.901	651.075
Dodecanoic ACID			32.2304		Dodecanoic ACID
Eicosanoic acid			40.8344		Eicosanoic acid
Erythritol					Erythritol	5.67108
Erythronic acid	15.2406				Erythronic acid		110.544	651.273
ethanolamine	24.1183		97.1538		ethanolamine	54.4474
Fructose	23.969				Fructose	83.322	3996.7	8164.81
fructose-6-p	442.114		781.192		fructose-6-p
fumaric acid	66.2056	82.9681	53.3168		fumaric acid	340.539	384.424	463.543
GABA	40.8897				GABA	49.1707	3907.8	11945.9
Gluconic acid					Gluconic acid	4.92141	171.2
Glucose	105.36		95.765		Glucose		10446.2	24239.6
glucose-6-p	1169.48	263.515	2313.75		glucose-6-p
Glutamic acid	8715.32	1833.14	13802.3		Glutamic acid	504.79	4344.78	13729.4
Glutamine	54.7936		256.653		Glutamine
Glutaric acid, 2-hydroxy	158.002				Glutaric acid, 2-hydroxy
Glyceric acid					Glyceric acid	22.8871	1226.78	8079.92
Glycerol	74.6761	1018.47	322.953		Glycerol	16.791	1574.8	1632.35
GLYCEROL-2-P	88.5034	230	336.332		GLYCEROL-2-P
glycerol-3-p	7783.66	13206.5	19117.4		glycerol-3-p	99.3209
glycerone phosphate	23.8782		76.3303		glycerone phosphate
Glycine	619.168	907.235	1007.86		Glycine	396.099	24213.3	69691.1
Glycolic acid	15.6273	21.2393	34.0922		Glycolic acid	60.0708	2663.15	4058.97
glyoxylic acid	713.293	2278.46	1373.6		glyoxylic acid	71.9475	1991.76	6161.33
Guanine	25.9159	57.8245	62.0504		Guanine
Guanosine	28.4182				Guanosine	4.86675
Heptadecanoic acid	199.909	609.731	210.981		Heptadecanoic acid
HEXANOIC ACID	6.87616	30.7015	35.1803		HEXANOIC ACID	1.77923	17.0219	632.736
Hexanoic acid, 2-hydroxy					Hexanoic acid, 2-hydroxy	4.0337
Histidine	56.0137				Histidine
Homoserine					Homoserine	1.95662
Hypoxanthine	383.918	305.11	1875.88		Hypoxanthine	8.21684
Indole-3-acetic acid	6.00307				Indole-3-acetic acid	8.79009	39.2027
Inosine	49.9001		106.288		Inosine	4.8587
Inositol #1					Inositol #1	11.0918	344.562	1490.78
Inositol, myo					Inositol, myo	113.987	4628.89	12953.1
Inositol-p	13.7781				Inositol-p	3.17367
isoleucine	330.928	259.576	882.537		isoleucine	592.237	31927.9	85689
Itaconic acid	33.2764	177.659	15.6503		Itaconic acid
lactamide					lactamide		22270.5	63532.3
lactic acid	4003.14	7155.95	7389.84		lactic acid	6103.8	1.18304e+06	3.19114e+06
leucine	334.523	533.92	660.771		leucine	1136.37	35548.1	119314
Lysine	4938.65	2176.5	3153.17		Lysine	631.827	17495	49070.5
Malic acid	70.1072	50.4551	347.958		Malic acid	856.981	244.296	520.87
MALTOSE	81.5797		21.6993		MALTOSE	3.16749	9.8655	104.359
MANNITOL					MANNITOL		331.644	857.54
mannose					mannose	14.3775	3533.39	11259.1
Mercaptoacetic acid	121.272				Mercaptoacetic acid	147.471	5211.87	13135.2
methionine			60.7167		methionine	167.062	11979.6	16411.2
methyl-alanine	35.6028				methyl-alanine	4.36993	204.858	468.584
mimosine	7.59128				mimosine	1.7187	18.6066	85.1838
Monomethylphosphate	21.4974		44.831		Monomethylphosphate	3.11798
N-a-Acetyl-L-Lysine	377.837				N-a-Acetyl-L-Lysine	39.4422
N-Acetyl glucosamine					N-Acetyl glucosamine	3.46091
N-Acetylglutamic acid	1316.55	904.239	2232.79		N-Acetylglutamic acid	176.349	496.971	3377.79
N-acetyltryptophan	8.09987		38.1359		N-acetyltryptophan
neohesperidin	72.8924		65.1782		neohesperidin
NICOTINAMIDE	89.4483		180.896		NICOTINAMIDE
NICOTINIC ACID					NICOTINIC ACID	7.48965
Nonadecanoic acid		29.3787	58.7057		Nonadecanoic acid
Nonanoic acid	15.7669	452.033			Nonanoic acid	7.59859	247.333	848.719
O-Phosphoethanolamine	2337.64	831.409	3076.44		O-Phosphoethanolamine
Orotic acid					Orotic acid	2.2302
Oxalic acid	13.342				Oxalic acid	29.7621		997.292
palmitic acid	7409.59	62472.7	24873.9		palmitic acid	808.675	4156.17	12403.1
p-Aminobenzoic acid					p-Aminobenzoic acid	1.53198
Panthotenic acid	104.978		199.022		Panthotenic acid
p-cresol	1.7731	16.2738			p-cresol	0.937164	11.1407
Pentadecanoic acid	3.18004	124.924	19.9466		Pentadecanoic acid
Pentanoic acid, 3-methyl-2-hydroxy					Pentanoic acid, 3-methyl-2-hydroxy	0.361666	230.317	314.765
Pentanoic acid, 4-methyl-2-hydroxy					Pentanoic acid, 4-methyl-2-hydroxy	9.10965	352.88	488.787
Phenylalanine	169.829	220.37	288.168		Phenylalanine	1.33102	6718.97	18371.1
Phosphoenolpyruvate			322.812		Phosphoenolpyruvate
p-Hydroxyphenylacetic acid					p-Hydroxyphenylacetic acid	28.2765	91.9192	385.653
Proline	132.971	120.703	606.794		Proline	79.5419	6633.9	9876.44
Propanoic acid, 2-methyl-2,3-dihydroxy					Propanoic acid, 2-methyl-2,3-dihydroxy	17.3349	838.102	2703.83
Propanoic acid, 3-hydroxy					Propanoic acid, 3-hydroxy	21.2562		1915.75
Putrescine	16.1945				Putrescine			189.565
pyroglutamic acid	7769.01	11219.1	17952.1		pyroglutamic acid	1366.94	12663.6	39583
Pyrrole-2-carboxylic acid	3.27776	281.516			Pyrrole-2-carboxylic acid
pyruvic acid	15.7561		107.446		pyruvic acid	10.6889	287.478	952.425
RIBITOL					RIBITOL	1.28505	210.773	577.112
Ribose	54.2675		61.5569		Ribose	31.8888	1720.94	4674.92
RIBOSE-5-P	28.6392		37.2854		RIBOSE-5-P
Sedoheptulose					Sedoheptulose	1.69333	167.7	334.351
sedoheptulose-7-p	151.786		528.813		sedoheptulose-7-p
Serine	86.0415	96.3297	7.56749		Serine	606.198	24038.7	64635.2
SORBITOL-6-P	7.53104				SORBITOL-6-P
Spermidine	944.495	9800.91	1534.34		Spermidine
stearic acid	4278.86	39297.5	20646.4		stearic acid	617.024	1648.27	4563.32
Succinic acid	1827.2	620.955	828.806		Succinic acid	311.112	2864.23	10340
Sulfuric acid					Sulfuric acid	34.3175
Tetradecanoic acid		2786.57	662.176		Tetradecanoic acid
THREONIC ACID	12.9653		29.4504		THREONIC ACID	49.1583	799.862	2504.74
Threonic acid lactone					Threonic acid lactone	16.3681	107.306	227.291
Threonine	349.963	95.6633	407.186		Threonine	894.605	33886.2	92243.4
THYMINE	11.7666	28.7765	47.9829		THYMINE
Trehalose	1797.27	3604.6	15693.4		Trehalose	429.575	14292.1	41085.1
tryptophan	137.675	298.9	221.435		tryptophan	54.5373	435.114	1043.57
tyrosine	303.88	322.583	695.858		tyrosine	2.35073	1377.69	3440.3
uracil					uracil	6.05342	807.873	2038.09
urea	73.8263		324.18		urea	44.3096	653.636	1702.73
valine	404.018	252.986	992.952		valine	879.078	39198.6	103021
xanthine	7.39696				xanthine
xylose					xylose	3.23014	56.9045	351.031
